# Supplementary material for: IDH mutation status is associated with a distinct hypoxia/angiogenesis transcriptome signature which is non-invasively predictable with rCBV imaging in human glioma
Source: Sci Rep. 2015 Nov 5;5:16238. doi: 10.1038/srep16238 (PMC4633672; doi:10.1038/srep16238)
Supplement: Supplementary Table 1 [file srep16238-s2.xls]

## Sheet: TCGA-Dataset
Sample-ID	IDH-Mutation			Histology		Epidemiological Data
	IDH1	IDH2	IDH1/2	Type	WHO grade	Sex	Age	Initial Diagnosis		Abbreviations: A = Astrocytoma; f = female; m = male; OA = Oligoastrocytoma; OD = Oligodendroglioma
TCGA-CS-4938	1	0	1	A	2	f	31	2005
TCGA-CS-4941	0	0	0	A	3	m	67	2005
TCGA-CS-4942	1	0	1	A	3	f	44	2006
TCGA-CS-4943	1	0	1	A	3	m	37	2009
TCGA-CS-4944	1	0	1	A	2	m	50	2010
TCGA-CS-5390	1	0	1	OD	2	f	47	2005
TCGA-CS-5393	1	0	1	A	3	m	39	2008
TCGA-CS-5394	1	0	1	A	3	m	40	2005
TCGA-CS-5395	0	0	0	OD	2	m	43	2007
TCGA-CS-5396	1	0	1	OD	3	f	53	2010
TCGA-CS-5397	0	0	0	A	3	f	54	2010
TCGA-CS-6186	0	0	0	OA	3	m	58	2009
TCGA-CS-6188	0	0	0	A	3	m	48	2009
TCGA-CS-6290	1	0	1	A	3	m	31	2009
TCGA-CS-6665	1	0	1	A	3	f	51	2010
TCGA-CS-6666	1	0	1	A	3	m	22	2010
TCGA-CS-6667	1	0	1	A	2	f	39	2010
TCGA-CS-6668	1	0	1	OD	2	f	57	2011
TCGA-CS-6669	0	0	0	OD	2	f	26	2011
TCGA-DB-5273	1	0	1	A	3	m	33	2006
TCGA-DB-5274	1	0	1	OA	3	f	37	2006
TCGA-DB-5275	1	0	1	OA	3	m	36	2006
TCGA-DB-5276	1	0	1	OA	3	m	32	2007
TCGA-DB-5277	1	0	1	A	3	m	34	2007
TCGA-DB-5278	1	0	1	OD	2	m	17	2007
TCGA-DB-5279	1	0	1	OD	2	m	59	2007
TCGA-DB-5280	1	0	1	OA	2	m	43	2007
TCGA-DB-5281	1	0	1	OA	3	m	61	2006
TCGA-DB-A4X9	1	0	1	OA	2	f	33	2010
TCGA-DB-A4XA	1	0	1	OA	2	m	30	2012
TCGA-DB-A4XB	1	0	1	A	3	m	38	2011
TCGA-DB-A4XC	1	0	1	OA	2	m	26	2010
TCGA-DB-A4XD	1	0	1	A	3	m	32	2010
TCGA-DB-A4XE	1	0	1	OA	3	f	27	2011
TCGA-DB-A4XF	1	0	1	A	3	f	41	2011
TCGA-DB-A4XG	0	1	1	OD	3	m	34	2006
TCGA-DB-A4XH	1	0	1	OA	2	f	53	2011
TCGA-DB-A64L	1	0	1	OD	2	f	67	2012
TCGA-DB-A64O	0	0	0	OA	2	m	59	2011
TCGA-DB-A64P	1	0	1	OD	3	m	40	2012
TCGA-DB-A64Q	1	0	1	OA	2	f	31	2012
TCGA-DB-A64R	1	0	1	OD	2	f	24	2012
TCGA-DB-A64S	1	0	1	OA	2	m	20	2012
TCGA-DB-A64U	1	0	1	OA	2	f	38	2011
TCGA-DB-A64V	1	0	1	OD	2	m	54	2012
TCGA-DB-A64W	1	0	1	OA	3	f	65	2012
TCGA-DB-A64X	1	0	1	A	3	f	56	2012
TCGA-DH-5140	0	0	0	OA	3	f	38	2007
TCGA-DH-5141	0	1	1	OD	3	m	32	2005
TCGA-DH-5142	1	0	1	A	3	m	29	2008
TCGA-DH-5143	1	0	1	OA	3	m	30	2009
TCGA-DH-5144	1	0	1	OD	3	f	56	2009
TCGA-DH-A66B	1	0	1	A	3	m	52	2010
TCGA-DH-A66F	1	0	1	OD	2	m	49	2012
TCGA-DU-5847	0	0	0	A	3	f	34	2009
TCGA-DU-5849	0	1	1	OD	2	m	48	2010
TCGA-DU-5851	1	0	1	OA	3	f	40	2010
TCGA-DU-5852	0	0	0	OA	3	f	61	2010
TCGA-DU-5853	1	0	1	OA	2	m	29	2010
TCGA-DU-5854	0	0	0	A	3	f	57	2010
TCGA-DU-5855	1	0	1	OA	3	f	49	2010
TCGA-DU-5870	1	0	1	OD	2	f	34	1995
TCGA-DU-5871	1	0	1	OA	2	f	37	2009
TCGA-DU-5872	1	0	1	OA	2	f	43	2009
TCGA-DU-5874	1	0	1	OD	2	f	62	2010
TCGA-DU-6393	1	0	1	OD	3	m	66	1993
TCGA-DU-6394	1	0	1	OD	3	m	53	1994
TCGA-DU-6395	1	0	1	OA	2	m	31	1994
TCGA-DU-6396	1	0	1	OA	3	f	31	1996
TCGA-DU-6397	1	0	1	OD	3	m	45	1997
TCGA-DU-6399	0	0	0	OD	2	m	54	1998
TCGA-DU-6400	1	0	1	OD	2	f	66	1998
TCGA-DU-6401	1	0	1	OD	2	f	31	1998
TCGA-DU-6402	0	0	0	A	3	m	52	1998
TCGA-DU-6403	0	0	0	OA	3	f	60	1999
TCGA-DU-6404	0	0	0	OD	3	f	24	2000
TCGA-DU-6405	0	0	0	A	3	f	51	2000
TCGA-DU-6407	1	0	1	OD	2	f	35	2001
TCGA-DU-6408	1	0	1	OD	3	f	23	1998
TCGA-DU-6410	1	0	1	OD	3	m	56	2010
TCGA-DU-6542	1	0	1	OA	3	m	25	2011
TCGA-DU-7006	0	0	0	A	3	f	60	1995
TCGA-DU-7007	1	0	1	A	2	m	33	1997
TCGA-DU-7008	1	0	1	OD	2	f	41	1998
TCGA-DU-7009	1	0	1	OD	2	f	32	2000
TCGA-DU-7010	1	0	1	A	3	f	58	2001
TCGA-DU-7012	0	0	0	A	3	f	74	2001
TCGA-DU-7013	0	0	0	A	3	m	59	2001
TCGA-DU-7015	1	0	1	OD	2	f	41	2004
TCGA-DU-7018	1	0	1	OD	3	f	57	2006
TCGA-DU-7019	1	0	1	OA	3	m	39	2009
TCGA-DU-7290	0	0	0	A	3	f	45	1995
TCGA-DU-7292	0	0	0	A	3	m	69	1997
TCGA-DU-7294	1	0	1	OD	2	f	53	2003
TCGA-DU-7298	1	0	1	A	3	f	38	2006
TCGA-DU-7299	1	0	1	A	3	m	33	2006
TCGA-DU-7300	1	0	1	OD	3	f	53	2006
TCGA-DU-7301	1	0	1	OD	2	m	53	2006
TCGA-DU-7302	1	0	1	OD	3	f	48	2006
TCGA-DU-7304	1	0	1	OA	3	m	43	2008
TCGA-DU-7306	1	0	1	OA	2	m	67	2008
TCGA-DU-7309	0	1	1	OD	3	f	41	2011
TCGA-DU-8158	0	0	0	A	3	f	57	2001
TCGA-DU-8161	0	0	0	OA	3	f	63	2009
TCGA-DU-8162	0	0	0	OA	3	f	61	2011
TCGA-DU-8163	1	0	1	OA	3	m	29	2011
TCGA-DU-8164	1	0	1	OD	2	m	51	2011
TCGA-DU-8165	0	0	0	OD	3	f	60	2011
TCGA-DU-8166	1	0	1	OA	2	f	29	2012
TCGA-DU-8167	1	0	1	OA	2	f	69	2012
TCGA-DU-8168	1	0	1	OD	3	f	55	2012
TCGA-DU-A5TP	1	0	1	A	3	m	33	2012
TCGA-DU-A5TR	1	0	1	OA	2	m	51	2012
TCGA-DU-A5TS	1	0	1	OD	2	m	42	2012
TCGA-DU-A5TT	0	0	0	OD	3	m	70	2013
TCGA-DU-A5TU	1	0	1	A	2	f	62	2013
TCGA-DU-A5TW	1	0	1	A	3	f	33	2012
TCGA-DU-A5TY	0	0	0	A	3	f	46	2012
TCGA-E1-5302	1	0	1	A	3	m	41	1998
TCGA-E1-5303	1	0	1	A	3	m	38	1998
TCGA-E1-5304	1	0	1	A	3	m	42	1999
TCGA-E1-5305	1	0	1	A	3	m	34	2000
TCGA-E1-5307	1	0	1	A	3	f	62	2000
TCGA-E1-5311	1	0	1	OD	3	m	31	1994
TCGA-E1-5318	0	1	1	OD	2	f	42	1997
TCGA-E1-5319	1	0	1	OD	2	f	48	1998
TCGA-E1-5322	1	0	1	OA	2	f	38	1999
TCGA-EZ-7264	1	0	1	OD	2	f	47	2011
TCGA-FG-5962	1	0	1	OD	3	m	54	2009
TCGA-FG-5963	0	0	0	A	3	m	23	2009
TCGA-FG-5964	1	0	1	OD	2	m	62	2010
TCGA-FG-5965	1	0	1	OA	2	f	39	2008
TCGA-FG-6688	0	0	0	A	3	f	59	2010
TCGA-FG-6689	1	0	1	A	2	m	30	2011
TCGA-FG-6690	1	0	1	OD	2	m	70	2011
TCGA-FG-6691	1	0	1	A	2	f	23	2011
TCGA-FG-6692	0	0	0	OD	3	m	63	2011
TCGA-FG-7634	1	0	1	OD	2	m	28	2008
TCGA-FG-7636	1	0	1	A	3	m	48	2011
TCGA-FG-7637	1	0	1	OA	2	m	49	2009
TCGA-FG-7638	1	0	1	OD	3	f	31	2011
TCGA-FG-7641	1	0	1	OD	2	m	31	2011
TCGA-FG-7643	0	0	0	OA	2	f	49	2011
TCGA-FG-8181	0	0	0	OA	3	m	23	2012
TCGA-FG-8182	1	0	1	OD	2	m	35	2012
TCGA-FG-8185	1	0	1	A	3	m	37	2012
TCGA-FG-8186	1	0	1	OA	3	f	42	2011
TCGA-FG-8187	1	0	1	OA	2	m	31	2011
TCGA-FG-8188	1	0	1	OA	2	m	41	2012
TCGA-FG-8189	0	1	1	OD	2	f	33	2012
TCGA-FG-8191	1	0	1	OD	3	m	30	2011
TCGA-FG-A4MT	1	0	1	OD	2	f	27	2010
TCGA-FG-A4MU	0	0	0	OA	3	m	58	2012
TCGA-FG-A4MW	0	0	0	OA	3	m	63	2012
TCGA-FG-A4MX	1	0	1	A	2	m	47	2012
TCGA-FG-A4MY	1	0	1	OA	2	f	44	2012
TCGA-FG-A60J	1	0	1	OA	2	f	47	2012
TCGA-FG-A60K	1	0	1	OA	2	f	34	2012
TCGA-FN-7833	1	0	1	OA	3	m	25	2011
TCGA-HT-7467	1	0	1	OD	2	m	54	2011
TCGA-HT-7468	1	0	1	OD	3	m	30	2011
TCGA-HT-7469	0	0	0	OD	3	m	30	2011
TCGA-HT-7470	1	0	1	OD	3	m	37	2011
TCGA-HT-7471	1	0	1	OD	3	f	37	2010
TCGA-HT-7472	1	0	1	OD	2	m	38	2010
TCGA-HT-7473	1	0	1	OA	2	m	28	2010
TCGA-HT-7474	1	0	1	OA	2	m	52	2011
TCGA-HT-7475	1	0	1	OA	3	m	67	2010
TCGA-HT-7476	0	1	1	A	2	m	26	2011
TCGA-HT-7477	1	0	1	A	3	m	62	2011
TCGA-HT-7478	1	0	1	A	2	m	36	2011
TCGA-HT-7479	1	0	1	A	3	m	44	2011
TCGA-HT-7480	1	0	1	OD	2	m	33	2005
TCGA-HT-7481	1	0	1	OD	2	m	39	2006
TCGA-HT-7482	1	0	1	OA	2	f	18	2005
TCGA-HT-7483	1	0	1	OA	2	m	14	1998
TCGA-HT-7485	1	0	1	A	2	m	42	2006
TCGA-HT-7601	1	0	1	A	3	f	30	2008
TCGA-HT-7602	1	0	1	OD	2	m	21	2008
TCGA-HT-7603	1	0	1	OD	2	m	29	2008
TCGA-HT-7604	1	0	1	A	2	m	50	2003
TCGA-HT-7605	1	0	1	OD	2	m	38	2008
TCGA-HT-7606	1	0	1	A	2	f	30	2008
TCGA-HT-7607	1	0	1	A	2	f	61	2008
TCGA-HT-7608	1	0	1	OA	2	m	61	2007
TCGA-HT-7609	1	0	1	OA	3	m	34	2007
TCGA-HT-7610	1	0	1	OA	2	f	25	2007
TCGA-HT-7611	1	0	1	OA	2	m	36	2007
TCGA-HT-7616	1	0	1	OD	3	m	75	2007
TCGA-HT-7620	1	0	1	OD	3	m	40	2007
TCGA-HT-7676	1	0	1	OD	2	m	26	2009
TCGA-HT-7677	1	0	1	OD	3	m	53	2009
TCGA-HT-7680	0	0	0	A	2	f	32	2010
TCGA-HT-7681	0	1	1	OA	2	f	29	2009
TCGA-HT-7684	1	0	1	OA	3	m	58	2008
TCGA-HT-7686	1	0	1	A	3	f	29	2008
TCGA-HT-7687	1	0	1	OD	3	m	74	2010
TCGA-HT-7688	1	0	1	OD	3	m	59	2009
TCGA-HT-7689	1	0	1	OD	2	f	58	2009
TCGA-HT-7690	1	0	1	OA	3	m	29	2009
TCGA-HT-7691	0	0	0	A	2	f	31	2008
TCGA-HT-7692	1	0	1	OA	2	m	43	2009
TCGA-HT-7693	1	0	1	OD	2	f	51	2008
TCGA-HT-7694	1	0	1	OD	3	m	60	2008
TCGA-HT-7695	1	0	1	OD	2	f	29	2009
TCGA-HT-7854	0	0	0	A	2	m	62	2010
TCGA-HT-7855	1	0	1	A	3	m	39	2008
TCGA-HT-7856	0	1	1	OD	3	m	35	2008
TCGA-HT-7857	0	0	0	A	3	f	24	2006
TCGA-HT-7858	1	0	1	A	2	m	28	2007
TCGA-HT-7860	0	0	0	A	3	f	60	2009
TCGA-HT-7873	1	0	1	OA	2	m	29	2011
TCGA-HT-7874	1	0	1	OD	3	f	41	2008
TCGA-HT-7875	1	0	1	OD	2	m	56	2008
TCGA-HT-7877	1	0	1	OD	2	f	20	2011
TCGA-HT-7879	1	0	1	OA	3	m	31	2011
TCGA-HT-7880	1	0	1	OA	2	m	30	2011
TCGA-HT-7881	1	0	1	OD	2	m	38	2011
TCGA-HT-7882	0	0	0	OD	3	m	66	2010
TCGA-HT-7884	1	0	1	A	2	f	44	2011
TCGA-HT-7902	1	0	1	OA	2	f	30	2009
TCGA-HT-8010	1	0	1	OD	2	f	64	2011
TCGA-HT-8011	0	0	0	A	3	m	55	2009
TCGA-HT-8012	1	0	1	OD	2	f	30	2010
TCGA-HT-8013	1	0	1	OA	2	f	37	2005
TCGA-HT-8015	0	0	0	A	2	m	21	2008
TCGA-HT-8018	1	0	1	OA	2	f	40	2010
TCGA-HT-8019	0	0	0	OD	3	f	34	2009
TCGA-HT-8104	0	0	0	A	3	f	51	2010
TCGA-HT-8105	1	0	1	OD	3	m	54	2011
TCGA-HT-8106	1	0	1	A	3	m	53	2010
TCGA-HT-8107	0	0	0	OD	2	m	62	2011
TCGA-HT-8108	1	0	1	OD	2	f	26	2011
TCGA-HT-8109	1	0	1	OD	3	m	64	2011
TCGA-HT-8110	0	0	0	A	3	m	57	2011
TCGA-HT-8111	1	0	1	OA	3	m	32	2011
TCGA-HT-8113	0	1	1	OD	2	f	49	2006
TCGA-HT-8114	1	0	1	OA	3	m	36	2011
TCGA-HT-8558	0	0	0	OD	2	f	29	2011
TCGA-HT-8563	1	0	1	A	3	f	30	2011
TCGA-HT-8564	0	0	0	A	3	m	47	2012
TCGA-HT-A4DS	0	0	0	A	3	f	55	2012
TCGA-HT-A4DV	1	0	1	OD	3	f	51	2012
TCGA-HT-A5R5	1	0	1	OD	2	f	33	2012
TCGA-HT-A5R7	1	0	1	A	3	f	33	2012
TCGA-HT-A5R9	0	1	1	OD	3	f	48	2012
TCGA-HT-A5RA	0	0	0	A	3	f	65	2012
TCGA-HT-A5RB	1	0	1	A	2	m	24	2011
TCGA-HT-A5RC	0	0	0	A	3	f	70	2012
TCGA-HT-A614	1	0	1	OA	2	m	47	2013
TCGA-HT-A615	1	0	1	OD	2	f	38	2012
TCGA-HT-A616	1	0	1	A	2	f	36	2013
TCGA-HT-A617	0	0	0	OD	2	m	47	2010
TCGA-HT-A618	1	0	1	A	3	f	37	2013
TCGA-HT-A619	1	0	1	OD	3	f	51	2012
TCGA-HT-A61B	1	0	1	n.a.	n.a.	n.a.	n.a.	n.a.
TCGA-HT-A61C	0	0	0	OD	3	m	66	2013
TCGA-HW-7486	1	0	1	OD	2	m	37	2010
TCGA-HW-7487	1	0	1	OD	2	m	39	2010
TCGA-HW-7489	1	0	1	OA	2	m	38	2011
TCGA-HW-7490	1	0	1	A	2	m	41	2011
TCGA-HW-7491	0	1	1	OD	2	m	35	2009
TCGA-HW-7495	1	0	1	OD	2	f	45	2011
TCGA-HW-8319	1	0	1	A	3	f	34	2011
TCGA-HW-8320	1	0	1	A	3	m	36	2011
TCGA-HW-8321	1	0	1	A	3	m	31	2011
TCGA-HW-8322	1	0	1	OD	2	m	39	2012
TCGA-HW-A5KJ	1	0	1	OD	3	m	68	2012
TCGA-HW-A5KK	0	0	0	A	3	m	64	2012
TCGA-HW-A5KL	1	0	1	A	2	f	42	2012
TCGA-HW-A5KM	1	0	1	A	2	m	35	2012
TCGA-IK-7675	1	0	1	OD	2	m	43	2009
TCGA-IK-8125	1	0	1	OA	3	m	62	2009
TCGA-P5-A5ET	1	0	1	OD	2	m	27	2012
TCGA-P5-A5EU	1	0	1	A	3	m	35	2012
TCGA-P5-A5EV	1	0	1	A	2	m	39	2012
TCGA-P5-A5EW	1	0	1	A	2	f	20	2012
TCGA-P5-A5EX	1	0	1	OD	3	f	41	2012
TCGA-P5-A5EY	0	0	0	A	2	m	21	2012
TCGA-P5-A5EZ	1	0	1	A	3	m	39	2012
TCGA-P5-A5F0	1	0	1	OD	2	m	33	2012
TCGA-P5-A5F1	1	0	1	A	2	m	30	2012
TCGA-P5-A5F2	1	0	1	A	2	f	36	2012
TCGA-P5-A5F4	1	0	1	OD	3	f	35	2012
TCGA-P5-A5F6	0	0	0	OD	2	m	26	2012
TCGA-QH-A65S	1	0	1	OA	2	f	32	2013
TCGA-QH-A65V	1	0	1	OD	2	f	43	2013
TCGA-QH-A65Z	1	0	1	OD	2	m	54	2013

## Sheet: Local-Dataset
Sample-ID	IDH-Mutation			Histology		Epidemiological Data
	IDH1	IDH2	IDH1/2	Type	WHO grade	Sex	Age	Initial Diagnosis		Abbreviations: A = Astrocytoma; f = female; m = male; OA = Oligoastrocytoma; OD = Oligodendroglioma
1	1	0	1	A	3	f	33.8767	2014-03-12
2	1	0	1	A	3	m	40.5836	2013-09-10
3	1	0	1	A	3	m	39.5726	2012-07-24
4	1	0	1	OD	2	m	33.0822	2014-07-08
5	1	0	1	A	3	f	31.8712	2013-12-06
6	1	0	1	A	3	f	44.3726	2013-07-26
7	1	0	1	A	3	m	29.3644	2009-07-30
8	1	0	1	A	3	f	37.663	2013-01-04
9	1	0	1	A	3	m	39.3534	2013-10-22
10	1	0	1	A	3	f	50.3671	2013-03-05
11	1	0	1	A	3	f	22.4164	2011-05-09
12	1	0	1	A	3	f	62.4575	2014-05-16
13	1	0	1	A	3	m	32.1562	2014-05-08
14	1	0	1	A	3	f	35.9973	2013-06-26
15	1	0	1	A	3	m	20.1096	2013-08-08
16	1	0	1	A	3	m	47.1452	2014-06-03
17	1	0	1	A	3	m	38.5507	2013-10-14
18	1	0	1	A	3	f	25.7041	2014-09-30
19	1	0	1	A	3	f	27.4767	2014-01-28
20	1	0	1	A	2	f	39.3397	2011-12-02
21	1	0	1	A	2	m	32.3315	2013-01-28
22	1	0	1	A	2	f	57.0493	2013-03-28
23	1	0	1	A	2	f	38.3041	2013-02-15
24	1	0	1	A	2	m	29.5096	2013-02-13
25	1	0	1	A	2	f	17.3918	2011-07-08
26	1	0	1	A	2	f	37.474	2010-07-03
27	1	0	1	A	2	m	58.0466	2010-06-16
28	1	0	1	A	2	f	31.9041	2010-02-22
29	1	0	1	A	2	f	26.0603	2013-11-11
30	1	0	1	A	2	m	26.1836	2014-06-02
31	1	0	1	A	2	m	45.9233	2013-09-27
32	1	0	1	OD	2	f	54.0575	2014-10-01
33	1	0	1	OD	2	m	62.0822	2014-08-19
34	1	0	1	A	2	f	27.7671	2013-11-08
35	1	0	1	A	2	m	24.8082	2014-06-16
36	1	0	1	A	3	m	30.6795	2011-09-01
37	1	0	1	A	2	m	28.6877	2009-10-09
38	1	0	1	A	3	m	44.9425	2010-08-27
39	1	0	1	A	2	m	41.0301	2010-05-19
40	1	0	1	A	3	f	31.8384	2010-02-18
41	1	0	1	A	2	m	66.9342	2010-07-02
42	1	0	1	OA	3	m	31.3479	2010-06-23
43	1	0	1	OA	2	f	72.6247	2011-08-09
44	1	0	1	OD	2	m	60.0575	2014-02-14
45	1	0	1	OD	2	m	57.9123	2010-01-11
46	1	0	1	OD	2	f	53.274	2013-09-27
47	1	0	1	OD	3	f	51.4219	2013-02-21
48	1	0	1	OD	2	m	47.8	2013-02-18
49	1	0	1	OD	3	m	53.4904	2012-06-29
50	1	0	1	OD	2	m	27.8959	2012-06-20
51	1	0	1	OD	2	m	20.474	2011-08-29
52	1	0	1	OD	3	m	39.6329	2011-05-02
53	1	0	1	OA	2	f	38.1918	2011-04-14
54	1	0	1	OD	3	f	28.0055	2011-03-23
55	1	0	1	OD	2	f	54.8192	2011-01-19
56	1	0	1	OD	2	m	47.9479	2010-11-19
57	1	0	1	A	3	m	35.9288	2014-10-30
58	1	0	1	OD	2	m	52.9205	2014-06-14
59	1	0	1	OD	2	m	45.8904	2014-12-15
59	1	0	1	OD	3	m	59.1973	2014-09-29
60	0	0	0	A	3	f	39.9836	2011-06-01
61	0	0	0	A	3	f	33.4959	2011-10-13
62	0	0	0	A	3	m	45.4356	2011-10-20
63	0	0	0	A	3	m	72.3534	2010-07-21
64	0	0	0	A	3	m	64.4795	2012-07-06
65	0	0	0	A	3	m	70.537	2011-11-30
66	0	0	0	A	3	m	50.6849	2010-09-23
67	0	0	0	A	3	m	53.5452	2010-10-05
68	0	0	0	A	3	m	53.8055	2010-08-09
69	0	0	0	A	3	m	52.9507	2013-05-04
70	0	0	0	A	3	m	64.5973	2013-11-26
71	0	0	0	A	3	f	68.5753	2013-08-04
72	0	0	0	A	2	f	47.6192	2011-06-22
73	0	0	0	A	2	f	28.5534	2011-01-21
