# Supplementary material for: IDH mutation status is associated with a distinct hypoxia/angiogenesis transcriptome signature which is non-invasively predictable with rCBV imaging in human glioma
Source: Sci Rep. 2015 Nov 5;5:16238. doi: 10.1038/srep16238 (PMC4633672; doi:10.1038/srep16238)
Supplement: Supplementary Table 2 [file srep16238-s3.xls]

## Sheet: Mappe1
Geneset	URL	significance on GSVA	empirical Bayes moderated-t p-values	Analyzed genes:
Hypoxia: geneset from Harris et al. (n=81)	http://www.broadinstitute.org/gsea/msigdb/geneset_page.jsp?geneSetName=HARRIS_HYPOXIA	sig.	1.4829e-08	ADM	AK3	ALDOA	ANGPT2	APEX1	BHLHE40	BIK	BNIP3	BNIP3L	CA12	CA9	CCL2	CCNG2	CD99	CDKN1A	CDKN1B	COL5A1	CP	DDIT3	EDN1	EDN2	ENO1	ENPEP	EPAS1	EPO	F3	FGF3	FLT1	FOS	FTL	GAPDH	HDAC9	HGF	HIF1A	HK1	HK2	HMOX1	IGF2	IGFBP1	IGFBP2	IGFBP3	IL6	IL8	JUN	L1CAM	LDHA
Hypoxia: geneset from Protein Interaction (Benita et al.) (n=33)	http://www.ncbi.nlm.nih.gov/pmc/articles/PMC2724271/	sig.	9.68801e-14	LRP1	GAPDH	ALDOA	ALDOC	CDKN1A	NR4A1	CTSD	IGFBP3	CD99	VIM	CAD	LDHA	ENO1	PGK1	CP	PFKL	MET	ITGB2	KRT18	CCNG2	PKM2	TGM2	KRT19	PPP5C	TERT	NPM1	PFKFB3	CXCR4	IGF2	HK2	TFRC	VEGFA	FECH
Hypoxia: geneset from KEGG (Benita et al.) (n=40)	http://www.ncbi.nlm.nih.gov/pmc/articles/PMC2724271/	sig.	8.49758e-07	PKM2	GPI	HK2	HK1	GAPDH	ENO1	TPI1	PFKL	ALDOA	ALDOC	LDHA	PGK1	PFKFB3	EGLN3	TGFA	EGLN1	TGFB3	SLC2A1	MET	VEGFA	PMAIP1	GADD45B	SERPINE1	IGFBP3	CCNG2	CDKN1A	P4HA2	NOS3	P4HA1	NOS2	BHLHB2	bHLHe41	PDGFA	LEP	EPO	CXCR4	CXCL12	CP	HMOX1	FECH
Hypoxia: geneset from Reactome (Benita et al.) (n=28)	http://www.ncbi.nlm.nih.gov/pmc/articles/PMC2724271/	sig.	1.91096e-12	PKM2	GPI	PFKFB3	GAPDH	ENO1	TPI1	PFKL	ALDOA	ALDOC	PGK1	HK2	HK1	SLC2A1	LDHA	IGF2	ERO1L	IGFBP2	IGFBP3	IGFBP1	MMP2	PDGFA	ITGB2	FN1	PLAUR	TGFB3	VEGFA	TF	SERPINE1
Hypoxia: geneset from GSEA (Benita et al.) (n=99)	http://www.ncbi.nlm.nih.gov/pmc/articles/PMC2724271/	sig.	5.64833e-08	PKM2	TGFB3	PLAUR	CDKN1A	GAPDH	TFF3	EPO	CCNG2	P4HA1	IGFBP3	TGFA	CP	BHLHB2	TFRC	EDN1	LDHA	PGK1	IGF2	BNIP3L	HK2	HK1	CA12	IGFBP2	TF	IGFBP1	VEGFA	ALDOA	ADM	PFKL	ENO1	BNIP3	CA9	CD99	AK3	HMOX1	SLC2A1	VIM	COL5A1	TGM2	EGLN3	P4HA2	ERO1L	MXI1	GADD45B	EGLN1	KDM3A
Hypoxia: geneset from GSEAOntology (Benita et al.) (n=74)	http://www.ncbi.nlm.nih.gov/pmc/articles/PMC2724271/	sig.	2.01703e-10	EGLN1	NOS3	HMOX1	P4HA2	P4HA1	NOS2	BNIP3	VEGFA	HSP90B1	CXCR4	CA9	CA12	ENO1	ALDOA	ALDOC	FECH	ABCG2	ITGB2	PMAIP1	PLAUR	ABCB1	GPX3	NDRG1	STC2	CXCL12	KRT19	BNIP3L	FURIN	MXI1	CDKN1A	ID2	DEC1	LEP	IGFBP3	ETS1	MCL1	NPM1	SERPINE1	KRT18	CP	TFRC	CTGF	TFF3	EPO	COL5A1	IGFBP1
Hypoxia: known HIF1A target genes (Benita et al.) (n=87)	http://www.ncbi.nlm.nih.gov/pmc/articles/PMC2724271/	sig.	8.64097e-11	ABCB1	ABCG2	ADM	ADRA1B	AK3	ALDOA	BHLHB2	bHLHe41	BNIP3	BNIP3L	CA9	CCNG2	CD99	CDKN1A	CITED2	COL5A1	CP	CTGF	CTSD	CXCL12	CXCR4	CYP2S1	DDIT4	DEC1	EDN1	EGLN1	EGLN3	ENG	ENO1	EPO	ETS1	FECH	FN1	FURIN	GAPDH	GPI	GPX3	HK1	HK2	HMOX1	HSP90B1	ID2	IGF2	IGFBP1	IGFBP2	IGFBP3
Hypoxia: genes previously characterized as direct targets of HIF1A (Nickols et al.) (n=31)	http://www.ncbi.nlm.nih.gov/pmc/articles/PMC3060759/	sig.	6.3302e-06	ANGPT1	CA12	SERPINE1	IGFBP3	CA9	VEGFA	HIG2	FLT1	CP	EDN2	TFR2	TGFA	EDN1	AK3	BNIP3L	ADM	NDRG1	FAM162A	LOX	TGFB3	PFKFB3	PFKFB4	BNIP3	KCNA4	LDHA	EGLN1	EGLN3	PGK1	CDKN1A	TFRC	HMOX1
Vasculogenesis: genes critical to vasculogenesis (Argraves et al.) (n=12)	http://www.ncbi.nlm.nih.gov/pubmed/16114069	sig.	5.75162e-13	FN1	FLT1	KDR	ITGA5	TEK	CDH5	VEGFA	GJC1	SHC1	PORCN	PTPRJ	EFNB2
Vasculogenesis: Vasculature development gene set from Gene Ontology (n=55)	http://www.broadinstitute.org/gsea/msigdb/geneset_page.jsp?geneSetName=VASCULATURE_DEVELOPMENT	sig.	3.67607e-17	ACVRL1	AGGF1	AMOT	ANG	ANGPTL3	ANGPTL4	ATPIF1	BTG1	C1GALT1	CANX	CCM2	CDH13	CHRNA7	COL4A2	COL4A3	CUL7	EGF	EGFL7	EMCN	EPGN	ERAP1	FOXC2	FOXO4	GLMN	HTATIP2	IL17F	IL18	IL8	MYH9	NCL	NF1	NOTCH4	NPPB	NPR1	PDPN	PF4	PLG	PML	PROK2	RASA1	RHOB	RNH1	ROBO4	RUNX1	SCG2	SERPINF1
Angiogenesis: genes involved in angiogenesis (Pugh et al.) (n=18)	http://www.ncbi.nlm.nih.gov/pubmed/12778166 (Table 1)	sig.	2.66816e-18	NOS3	NOS2	VEGFA	FLT1	KDR	ANGPT2	TEK	MMP2	TIMP1	P4HA1	PLAUR	PDGFA	CCL2	ANGPT1	ITGB2	SERPINE1	FGF1	FGF2
Angiogenesis: direct HIF1A target genes involved in angiogenesis (Pugh et al.) (n=8)	http://www.ncbi.nlm.nih.gov/pubmed/12778166 (Table 1)	sig.	1.14952e-09	NOS3	NOS2	VEGFA	FLT1	TIMP1	P4HA1	PLAUR	SERPINE1
Angiogenesis: direct + indirect HIF1A target genes involved in angiogenesis (Pugh et al.) (n=14)	http://www.ncbi.nlm.nih.gov/pubmed/12778166 (Table 1)	sig.	5.54372e-14	NOS3	NOS2	VEGFA	FLT1	ANGPT2	TEK	TIMP1	P4HA1	PLAUR	PDGFA	CCL2	SERPINE1	FGF1	FGF2
Angiogenesis: VEGF geneset from Biocarta (n=29)	http://www.broadinstitute.org/gsea/msigdb/geneset_page.jsp?geneSetName=BIOCARTA_VEGF_PATHWAY	n.s.	0.275233	ARNT	EIF1	EIF1AX	EIF2B1	EIF2B2	EIF2B3	EIF2B4	EIF2B5	EIF2S1	EIF2S2	EIF2S3	ELAVL1	FLT1	FLT4	HIF1A	HRAS	KDR	NOS3	PIK3CA	PIK3CG	PIK3R1	PLCG1	PRKCA	PRKCB	PTK2	PXN	SHC1	VEGFA	VHL
Angiogenesis: VEGF geneset from KEGG (n=76)	http://www.broadinstitute.org/gsea/msigdb/geneset_page.jsp?geneSetName=KEGG_VEGF_SIGNALING_PATHWAY	n.s.	0.750018	AKT1	AKT2	AKT3	BAD	CASP9	CDC42	CHP	CHP2	HRAS	HSPB1	JMJD7-PLA2G4B	KDR	KRAS	MAP2K1	MAP2K2	MAPK1	MAPK11	MAPK12	MAPK13	MAPK14	MAPK3	MAPKAPK2	MAPKAPK3	NFAT5	NFATC1	NFATC2	NFATC3	NFATC4	NOS3	NRAS	PIK3CA	PIK3CB	PIK3CD	PIK3CG	PIK3R1	PIK3R2	PIK3R3	PIK3R5	PLA2G10	PLA2G12A	PLA2G12B	PLA2G1B	PLA2G2A	PLA2G2C	PLA2G2D	PLA2G2E
Angiogenesis: VEGF geneset from PID (n=10)	http://www.broadinstitute.org/gsea/msigdb/geneset_page.jsp?geneSetName=PID_VEGF_VEGFR_PATHWAY	n.s.	0.720106	FIGF	FLT1	FLT4	KDR	NRP1	NRP2	PGF	VEGFA	VEGFB	VEGFC
Angiogenesis: PDGF geneset from Biocarta (n=32)	http://www.broadinstitute.org/gsea/msigdb/geneset_page.jsp?geneSetName=BIOCARTA_PDGF_PATHWAY	n.s.	0.305139	CSNK2A1	ELK1	FOS	GRB2	HRAS	JAK1	JUN	MAP2K1	MAP2K4	MAP3K1	MAPK3	MAPK8	PDGFA	PDGFRA	PIK3CA	PIK3CG	PIK3R1	PLCG1	PRKCA	PRKCB	RAF1	RASA1	SHC1	SOS1	SRF	STAT1	STAT2	STAT3	STAT4	STAT5A	STAT5B	STAT6
[truncated: 53 more columns]
