# Supplementary material for: IDH mutation status is associated with a distinct hypoxia/angiogenesis transcriptome signature which is non-invasively predictable with rCBV imaging in human glioma
Source: Sci Rep. 2015 Nov 5;5:16238. doi: 10.1038/srep16238 (PMC4633672; doi:10.1038/srep16238)
Supplement: Supplementary Table 3 [file srep16238-s4.xls]

## Sheet: Upstream Regulators
Upstream Regulator	Log Ratio	Molecule Type	Predicted Activation State	Activation z-score	p-value of overlap	Mechanistic Network	Target molecules in dataset
F2		peptidase	Inhibited	-7.511	4.25e-20	904 (16)	ADAMTS9,ANGPT1,ANGPT2,ANGPTL4,B3GNT5,BAX,BCL3,CALD1,CASP1,CASP3,CCL2,CCNA2,CD44,CD63,CLIC1,CLU,COL1A1,COL4A1,CORO1C,COTL1,CTGF,CXCL8,CXCR4,CYR61,DAAM1,DKK3,DUSP1,ECE1,EGR1,EHD4,ETS1,F2RL1,F3,FAM46A,FN1,FOSB,FOSL2,GREM1,HMOX1,ICAM1,IER2,IER3,IGF1,IGFBP4,IGFBP5,JUNB,KIF13A,LOXL2,MTSS1,MYBL2,MYC,MYH9,NCF1,NCF2,NOS2,NR4A3,PDGFA,PDGFRA,PDIA4,PLA2G4A,PLAT,PLAUR,PPIF,PROCR,PROS1,PTGS2,RAC2,RCAN1,RGS3,RH…
TNF	0.121	cytokine	Inhibited	-7.486	4.73e-38	1023 (20)	ABCC3,ABCD2,ACADS,ACE,ACP5,ADAMTS7,ADM,ADORA1,ADORA2B,ADRB1,AEBP1,AKAP12,ALCAM,ALDH1A3,ALDH2,ALOX15B,ALOX5,ALOX5AP,AMH,ANGPT1,ANGPT2,ANGPTL4,ANXA1,ANXA11,APOC2,APOE,APOL1,AQP1,AR,ARC,ASGR1,ASS1,ATF3,ATP1A1,ATP2B1,BAX,BCL3,BGN,BHLHE40,BID,BIRC5,BMP2,BMPR1A,BST2,BUB1B,C10orf10,C3,C5AR1,CARD6,CASP1,CASP3,CASP4,CASP6,CASP7,CASP8,CCL2,CCL5,CD38,CD40,CD44,CD83,CDK4,CDKN2C,CDO1,CEBPA,CEBPB,CEBPD,CFB,CHI…
Vegf		group	Inhibited	-7.287	4.11e-30	917 (17)	ADAMTS1,AHR,AKAP12,ANGPT2,ANGPTL2,ANGPTL4,APLNR,AQP4,ARNTL,ATF3,AURKA,BAX,BIRC5,BMP2,BUB1,BUB1B,CA2,CALCRL,CASP3,CASP8,CCNF,CD40,CD44,CD93,CDC20,CDC6,CDK1,CDK2,CDKN2C,CELSR1,CENPF,CHI3L1,COL4A3,CRTAC1,CRYAB,CXCL8,CXCR4,CYR61,DIAPH2,DOK4,DTYMK,DUSP4,DUSP5,DUSP6,EFNB2,EGR1,ELN,EMP1,EMP2,ETS1,F3,FAS,FKBP5,FLNA,FN1,FOSB,FOXM1,FOXN2,GRB10,HES1,HK2,HMOX1,HOPX,ICAM1,ID1,IGFBP3,IGFBP4,IL17RC,IL18,INHBB,I…
CSF2		cytokine	Inhibited	-7.25	3.71e-19	773 (18)	ABCG1,ACE,ACP5,ADORA2B,ALOX5,ALOX5AP,ANXA1,AURKA,BAX,BCL3,BID,BIRC5,BUB1,BUB1B,C3,C5AR1,CARD6,CASP1,CCL2,CCNA2,CCNB1,CCNF,CD180,CD24,CD276,CD38,CD40,CD63,CD74,CD83,CD97,CDC123,CDC20,CDCA5,CDCA8,CDK1,CDKN2C,CENPE,CENPH,CFH,CHAF1A,CHAF1B,CIITA,CLEC7A,COL8A1,CSF2RB,CTSC,CXCL8,CXCR4,DUSP6,EFEMP2,EGR1,EGR2,ELN,F2RL1,F3,FANCA,FAS,FOLR2,FOXM1,GCLM,HJURP,HLA-DQB1,ICAM1,ICOSLG/LOC102723996,IER3,IFITM3,IFN…
NFkB (complex)		complex	Inhibited	-7.165	5.48e-13	826 (14)	ABCG1,ADAMTS9,ADORA2B,ALDH1A3,APOE,ATF3,B3GNT5,BAX,BCL11A,BCL3,BID,BIRC5,BMP2,C1R,C3,CAMK2D,CASP4,CASP7,CASP8,CASP9,CCL2,CCL5,CCNB1,CCNB2,CD40,CD44,CD74,CD83,CEBPB,CEBPD,CFB,CGREF1,CIITA,CLU,COL18A1,COL1A2,CTGF,CXCL8,CXCR4,CYR61,DUSP5,EGFR,EGR1,ERAP2,ERBB2,ETS1,F2RL1,F3,FAM46A,FAS,FGF1,FN1,FOXF1,FUCA1,GADD45A,GAS6,GCLC,GLA,GLI2,HERC5,HES5,HLA-DMB,HMOX1,HSPB1,ICAM1,ICOSLG/LOC102723996,IER3,IGFBP2,…
IFNG		cytokine	Inhibited	-6.766	2.03e-31	856 (16)	ABI1,ABLIM3,ADM,ADORA1,ADORA2B,AHR,ALDH1A3,ALDH1L1,ALOX5AP,AMER2,ANGPTL4,APOBEC3G,APOL1,AQP1,ARC,ASS1,ATF3,ATP1A1,BAX,BCAN,BCL3,BID,BST2,C10orf10,C1R,C2,C3,C5AR1,CABP7,CARD6,CASP1,CASP3,CASP4,CASP6,CASP7,CASP8,CASP9,CCBL1,CCL2,CCL5,CCNA2,CD276,CD40,CD44,CD63,CD74,CD83,CDK2,CDK4,CEBPA,CEBPB,CEBPD,CECR1,CELSR1,CFB,CHI3L2,CHST3,CHST8,CIITA,CLEC2D,CNR1,COL1A1,COL1A2,COL5A2,CP,CSF2RB,CTGF,CTSB,CTSC,CT…
IL6		cytokine	Inhibited	-6.693	9.55e-15	844 (15)	ABCC3,ADAMTS1,AHR,ANXA1,APOE,AQP4,ARL4C,ATF3,BAI1,BAX,BCL3,BGN,BIRC5,BMP2,BST2,BUB1,BUB1B,C3,C5AR1,CASP1,CASP3,CASP7,CCL2,CCL5,CCNA2,CCNB1,CCNB2,CD40,CD44,CD74,CD83,CD97,CDC20,CDC6,CDK1,CDK2,CEBPA,CEBPB,CEBPD,CENPE,CIITA,CLU,COL3A1,CP,CSF2RB,CST3,CTGF,CTSC,CTSK,CXCL8,CXCR4,CYP1B1,CYP2E1,DCN,DUSP1,DUSP6,E2F1,EGFR,EGR1,EGR2,EZH2,F3,FAS,FN1,FOXM1,GADD45A,GBP3,GINS1,GSTA4,HLA-DMA,HLA-DQA1,HLA-DRB5,HM…
TGFB1	-0.466	growth factor	Inhibited	-6.388	2.93e-64	1079 (19)	ABCG1,ABLIM3,ACAA2,ACE,ACKR1,ACTN1,ADAM12,ADAM19,ADK,ADM,ADORA1,ADORA2B,AHR,AK1,AKR1C1/AKR1C2,ALDH2,ALDH5A1,ALOX5,ALOX5AP,AMER2,AMOTL2,ANGPT1,ANGPTL4,ANXA11,ANXA2,APLNR,APOC2,APOE,AQP1,ASPM,ASS1,BAI1,BARD1,BAX,BCL3,BDH1,BGN,BHLHE40,BIRC5,BMP1,BMP2,BUB1,BUB1B,C1S,C2,C9orf3,CALD1,CASP1,CASP3,CASP4,CASP8,CASP9,CAV2,CCL2,CCL5,CCNA2,CCNB1,CCNB2,CCT2,CCT6A,CD40,CD44,CD83,CDC20,CDC42EP3,CDH4,CDHR1,CDK1,…
MYD88	-0.784	other	Inhibited	-5.983	3.61e-05	632 (15)	ALDH1A1,BCL3,C3,CASP4,CCL2,CCL5,CD38,CD40,CD44,CD83,CEBPD,CTSK,CXCL8,CYR61,DNMT3A,DUSP1,EGR1,HMOX1,HP,ICAM1,IFIT2,IGF1,IGFBP5,IL18,IRF1,IRF7,ITGA4,JAG1,LPAR1,MCM2,MET,MKI67,MMP14,MMP2,MSR1,MYC,NFKBIZ,NOS2,OLR1,PLA2G4A,PTGS2,SERPINE1,SLC7A2,SLCO3A1,SOCS3,SPP1,TFEC,TIMP1,TLR2,TNFAIP3
HGF	-1.455	growth factor	Inhibited	-5.96	3.23e-28	819 (16)	ADAMTS1,AHR,AKAP12,ANGPT2,ANGPTL2,ANGPTL4,ARNTL,ATF3,AURKA,BIRC5,BMP2,BUB1,BUB1B,CALCRL,CASP1,CASP8,CCL2,CCL5,CCNF,CD40,CD44,CD93,CDC20,CDC6,CDK1,CDK2,CDK4,CDKN2C,CELSR1,CENPF,COL1A1,COL1A2,COL3A1,COL4A1,CRYAB,CTGF,CTSK,CXCL8,CXCR4,CYR61,DIAPH2,DOK4,DTYMK,DUSP4,DUSP6,EFNB2,EGR1,EMP1,EMP2,ERRFI1,ETS1,F3,FAM3C,FKBP5,FLNA,FN1,FOSB,FOXM1,FOXN2,GRB10,HES1,HK2,HMOX1,ICAM1,ID1,IGF1,IGFBP3,IGFBP4,IL17RC,…
EGF	-0.768	growth factor	Inhibited	-5.861	5.1e-19	990 (20)	ABI1,ACTN1,ALCAM,ANGPT1,AR,ARC,ATF3,AURKA,BIRC5,BRCA1,CASP1,CASP3,CCNB1,CD44,CDH4,CDK1,CEBPB,CEBPD,CHGB,CKS2,CLU,COL1A1,COL1A2,COL3A1,CTGF,CXCL14,CXCL8,CXCR4,CYR61,DCN,DIO2,DUSP1,DUSP4,DUSP5,DUSP6,E2F1,EEF1A1,EGFR,EGR1,EGR2,EPHA2,ERBB2,ERRFI1,ETS1,F3,FABP7,FASN,FN1,FOSB,FOXJ1,FSTL1,GADD45A,GAS1,GATA2,GJA1,GSTA4,HES1,HMOX1,ICAM1,ID1,IDI1,IER2,IER3,IGF1,IGF2,IGFBP2,IGFBP3,IGFBP4,IGFBP5,IL1R1,ITGA2,…
IL1B	-0.517	cytokine	Inhibited	-5.774	1.54e-21	962 (18)	ABCC3,ADAMTS1,ADM,ANGPT1,ANGPTL4,ANXA1,APOC2,APOE,AQP4,ARC,ASS1,ATF3,ATP1A1,BAX,BCL3,BGN,BMP2,C1R,C3,CASP3,CASP4,CCL2,CCL5,CD40,CD44,CD74,CD83,CEBPB,CEBPD,CFB,CHI3L1,CHST6,CIITA,COL1A1,CP,CRYAB,CSF2RB,CTSB,CTSS,CTSZ,CXCL8,CXCR4,CYBA,CYP2E1,DCN,DDIT4,DNMT3A,DUSP1,DUSP5,E2F1,EGR1,ELN,ERBB2,ERRFI1,F13A1,F2RL1,F3,FAM129A,FAS,FGFR3,FKBP5,FN1,FOSB,FOXO1,GADD45A,GAS6,GBP1,GBP3,GCLC,GJA1,GLA,GRIA1,GUSB,H…
AGT	-0.048	growth factor	Inhibited	-5.699	5.05e-23	914 (16)	ACE,ADAM12,ADM,ADORA2B,ANGPT1,ANGPT2,ASL,ATF3,ATP1A1,ATP2B1,BAX,BGN,BRCA1,CASP3,CASP8,CCL2,CCL5,CD44,CDK1,CDK4,CGREF1,CLGN,COL11A2,COL1A1,COL1A2,COL3A1,COL4A1,COL4A6,COL6A1,COX7A1,CP,CRABP2,CREB5,CTGF,CTSS,CXCL8,CYBA,CYP2E1,DUSP1,EDNRA,EFEMP1,EFNB2,EGFR,EGR1,ENG,ERRFI1,ETS1,ETV1,F3,FASN,FN1,GABBR1,GABRB3,GALNT13,GJA1,GLCCI1,GSTM5,HES1,HEY1,HMGB2,HMOX1,HSPB1,HSPG2,ICAM1,IDI1,IGF1,IGFBP3,IGFBP4,IGF…
ERK		group	Inhibited	-5.469	3.28e-09	805 (15)	ACP5,ACTN1,APOBEC3G,BAX,BCAR3,BGN,CCL2,CDK4,CEBPD,CKS2,CLU,COL1A1,COL3A1,CTGF,CTSK,CXCL8,DIO2,DUSP1,EGR1,EPHA2,ETS1,EZH2,FN1,FOSL2,FOXO1,GCLC,GPRC5C,HEY1,HEY2,HMOX1,ICAM1,IER3,INPP1,ITGB2,JAG1,JUNB,KLF10,LAMB1,LIF,MCAM,MMP14,MMP2,MUC1,MYC,MYLK,NFKBIZ,OSBPL10,PLAU,PRDM1,PTGS2,RGS4,RUNX2,SELL,SERPINE1,SOX4,THBS1,TIMP1,TYMP,UGCG,VCAN,VEGFA,ZFP36
TNFSF11		cytokine	Inhibited	-5.467	2.83e-06	606 (13)	ACP5,ADORA2B,AURKA,CA2,CCL2,CCL5,CD40,CD44,CD83,CEBPA,CSRP1,CTSK,CXCL8,DUSP1,ECT2,EGR2,EHD1,ETS1,F3,FAS,FHL2,FOXM1,GCLC,GRB10,HIPK2,HMOX1,ICAM1,IER3,IGF1,IL13RA1,ITGA5,ITGAL,ITPKB,JUNB,MARCKSL1,MYC,NFATC1,NFKBIZ,NOS2,OSCAR,PDGFA,PHLDA3,PLAUR,PLK1,PRDM1,PTGS2,RCAN1,RGS16,SDC1,SDC4,SERPINE1,SLC20A1,SLC7A7,SOCS3,SOD2,TLR2,TRAF1
Cg		complex	Inhibited	-5.442	2.87e-17	741 (17)	ADAMTS1,ADCYAP1R1,ADM,AKR1C3,APLNR,AR,BAX,BCAT1,BHLHE40,BLM,BMP2,CCL2,CD93,CDC6,CEBPA,CEBPB,CEBPD,CLU,CNPY4,COL11A1,CXCL8,CXCR4,DDX25,DMD,DTL,DUSP1,DUSP6,EFEMP1,EFNB2,EGR1,ELK3,EMP1,EPHA3,EPHA7,F2RL1,FAM198B,FAS,FGL2,FZD1,GAS1,GDF10,GJA1,HK2,HLA-DQA1,ICAM1,IER3,IFIT3,IGF1,IGFBP2,IGFBP3,IGFBP4,IL13RA2,INHBB,ITGA1,ITGA4,ITGB5,KCNT2,LGALS3BP,LIF,LRP1B,MCAM,MEGF10,MMP2,MYCL,NOS2,NR4A1,OXTR,PAPPA,PCNA…
IL1A		cytokine	Inhibited	-5.43	3.66e-07	618 (15)	ADAMTS1,ADORA2B,ALDH1A1,ALDH1A3,APOD,ASIC1,ASIC2,ASIC3,BCL3,CCL2,CCL5,CD40,CD44,CD83,CXCL8,CYP2E1,CYR61,F2RL1,FAS,FGFR1,GBP1,HMOX1,HSPG2,ICAM1,IFNGR2,IGF1,IGFBP5,IL18,ITGA5,LDHA,LIF,LOX,MCAM,MMP14,MMP2,MT2A,MYC,NFKBIZ,NOS2,NR2F2,PDGFA,PLA2G4A,PLAU,PTGS2,S100A9,SERPINA1,SERPINA3,SERPINE1,SOD2,SPARC,SPP1,TK1,TLR2,TNFAIP3
IL1		group	Inhibited	-5.3	1.01e-08	914 (17)	ADAMTS1,AHR,AKR1C1/AKR1C2,APOE,AR,BAX,BHLHE40,BMP2,C2,C3,CASP1,CCL2,CCL5,CD40,CEBPD,CFB,CLEC7A,COL1A1,CP,CSF2RB,CTSB,CTSC,CTSL,CXCL8,CYP27A1,DCN,DUSP1,EGFR,F3,FAS,FN1,FZD5,GJA1,H19,HMOX1,HP,ICAM1,IGF1,IL1R1,IRF1,ITGB2,LAMB1,LAMB2,LIF,LOX,LRAT,LYZ,MAP2K3,MMP2,MTTP,MYC,NGFR,NOS2,PDGFA,PDGFRA,PLA2G4A,PPARGC1A,PTGS1,PTGS2,RBP4,RUNX2,S100A9,SDC4,SELL,SERPINE1,SLC2A3,SOCS3,SOD2,SOX9,SPARC,TGFB3,THBD,TI…
RAF1	0.261	kinase	Inhibited	-5.284	5.06e-10	761 (16)	AKAP12,ANXA1,CA2,CD44,CD74,CDC6,CDON,CHN1,CRYAB,CTSL,DCBLD2,DIO2,DUSP4,DUSP5,DUSP6,E2F1,EGR1,EMP1,EMP3,ERBB2,FAS,HSPB1,IER2,IER3,IGBP1,IGFBP3,IL1R1,ITGA2,ITGB4,ITGB5,KLRC2,LDHA,LIF,MAOB,MCM8,MET,MKI67,MT1F,MT1M,MT3,MYBL2,MYC,NPPA,OSMR,PCSK6,PHLDA1,PLAT,PLAU,PLAUR,PRDM1,PTGS2,RET,RGS1,RRM2,SDC1,SELENBP1,SLC26A2,SPRY2,TIMP1,TRAF1,VEGFA
Interferon alpha		group	Inhibited	-5.266	2.42e-05	665 (15)	ANXA5,APOBEC3G,APOL1,BCL3,BCR,BST2,C3,CABP7,CASP1,CASP3,CASP8,CCL2,CCL5,CD38,CD40,CD83,CELSR1,CIITA,CLTCL1,CSF2RB,CXCL8,CYB561,CYP2E1,DHX58,E2F1,EGFR,EMID1,F3,FAS,FASN,GBP1,GBP3,ICAM1,IFIH1,IFIT2,IFIT3,IFITM3,IGFBP4,IL1R1,IRF1,IRF7,ITGA4,MDM2,MX1,MX2,MYC,MYD88,NFE2L3,NMI,NOS2,OAS1,OAS2,PARVG,PLAT,PTGS2,S100A9,SOCS3,SP100,SPRY1,SPRY2,SPRY4,TBC1D10A,TLR2,TLR3,TRIB2,TRIM22,TRIM5,TYMP,TYMS
TLR3	-0.772	transmembrane receptor	Inhibited	-5.209	1.39e-05	667 (18)	ATF3,BCAR3,C3,CAST,CCL2,CCL5,CD38,CD40,CFB,CLU,CTSK,CXCL8,DHX58,DUSP1,FAS,GBP3,GBP4,HERC5,HMOX1,ICAM1,ID1,IER3,IFI44,IFIH1,IFIT2,IFIT3,IRF7,LMNB1,MX1,MX2,MYD88,NFE2L3,NFKBIZ,NMI,NOS2,NR4A1,OAS1,PHLDA1,PIK3R1,PLK2,PROCR,PTGS2,RGS1,SERPINE1,SOCS3,SPRY1,TIMP1,TLR3,TNC,TNFRSF1A,TRIM38,WDR92
PDGF BB		complex	Inhibited	-5.17	3.94e-36	861 (18)	ADM,AKAP12,ANXA11,ATF3,ATP2B1,BCL3,BHLHE40,BRCA1,C3,CALD1,CASP4,CAV2,CCL2,CD44,CDK1,CDK2,CDK4,CDO1,CEBPB,CEBPD,COL3A1,CP,CRYAB,CTGF,CXCL8,CYR61,DBNDD1,DCBLD2,DCN,DUSP1,DUSP5,DUSP6,EGFR,EGR1,EGR2,ELOVL2,ETS1,F3,FASN,FBLN5,FGFR1,FHL2,FLNA,FN1,FOSB,FRZB,FXYD5,FZD1,FZD2,GADD45A,GDA,GJA1,GJC1,GNB2L1,GPR183,GREM1,H19,HDAC4,HES1,HMOX1,HOMER2,HSD3B7,IER2,IER3,IGF1,IGF2,IGFBP4,ITGA5,JUNB,KLF10,LAMB2,LGALS…
IL2		cytokine	Inhibited	-5.034	3.58e-08	745 (18)	AHR,APOBEC3G,ATF5,BAX,BCCIP,BHLHE40,BMP2,C3,CACNG3,CAPN5,CARD6,CARD9,CASP1,CASP3,CCL2,CCL5,CD38,CD40,CD44,CD58,CD83,CDC6,CDK2,CDK4,CDK6,CDKN2C,CEBPA,CMKLR1,CSF2RB,CTSC,CXCL8,CXCR4,CYP27A1,DAP,DUSP4,DUSP5,DUSP6,EMP1,ETS1,FAS,FCER1G,FGFR1,FOXO1,HK2,ICAM1,IDI1,IER3,IFNGR2,IL17RB,IL18,IL1R1,IRF1,ITGA1,ITGA2,ITGA4,JAK3,KLRC4-KLRK1/KLRK1,LCP2,LIF,LRRC32,MMP2,MX1,MYC,NEAT1,NETO2,NMI,NOS2,PCNA,PDCD11,PEA…
EGR1	-0.909	transcription regulator	Inhibited	-4.989	1.71e-09	902 (18)	ACE,AR,ARC,ATF3,BAX,BCAR1,CACNA1H,CASP3,CASP6,CASP7,CASP8,CASP9,CCL2,CD44,CDC20,CLU,COL1A1,COL1A2,CXCL8,DUSP4,EGFR,EGR1,EGR2,ENPEP,F3,FAS,FN1,FTL,GADD45A,GRIA1,HMOX1,ICAM1,IGF2,JUNB,LYZ,MAOB,MMP14,MYC,NR4A1,PDGFA,PLAU,PTGS2,PTRF,SERPINE1,SLC4A2,SOD2,SPP1,THBS1,TIMP1,VEGFA
IL5		cytokine	Inhibited	-4.943	8.36e-08	923 (19)	ACAA2,ACP5,ALDOC,ANXA2,ASS1,BCL3,CASP4,CCL2,CD24,CD40,CD63,CDC123,CIITA,CITED2,CSF2RB,CTSC,CXCL8,CXCR4,DUSP5,DUSP6,EGR1,EGR2,FAS,FGL2,FOSL2,GADD45A,GBP4,GCLM,GSTT2/GSTT2B,ICAM1,IDI1,IER2,IER3,IFI30,IRF7,LCP2,LFNG,LMNB1,LMO7,LUM,MKRN3,MYADM,MYC,NACA,NOS2,PCP4,PDLIM1,PKIB,PMP22,PPIF,PRDM1,PYCR1,RBPMS,S100A4,S100A6,SLAIN1,SLC16A3,SLC1A5,SLC39A8,SOCS2,TMEM97,TPM4,UPP1,VIM,ZNF25,ZYX
IKBKB	-0.188	kinase	Inhibited	-4.941	3.63e-14	741 (14)	AEBP1,ATF3,BMP2,BRCA1,C3,CASP8,CBLB,CCL2,CCL5,CCNA2,CD44,CDC6,CEBPB,CEBPD,CLU,CP,CTSB,CTSK,CTSZ,CXCL8,CXCR4,CYBA,CYP1B1,DCN,DUSP6,ECT2,EGR1,EZH2,F3,FAS,FASN,FOXM1,GADD45A,GBP3,HK2,HMOX1,ICAM1,IGFBP2,IGFBP6,IRF1,ITGB5,JUNB,KIF20A,KIF23,LMNB1,MGP,MMP2,MX1,MYC,NID1,NOS2,NPPA,OGN,PLAU,PLD3,PLK1,PTGS2,PTK2B,PTPN13,RBP1,RCAN1,RGS16,S100A4,SKP2,SOCS2,SOCS3,SOD2,SOD3,TIMP3,TMEM176B,TNFAIP2,UACA,VCAN,VEGFA
SYVN1	0.073	transporter	Inhibited	-4.938	5.55e-08	800 (10)	ABCC3,AHR,AMOTL2,ASF1B,ATP1A1,BCAT1,BHLHE40,CD151,CD44,CYB561,CYP1B1,DIO2,DPYD,DUSP1,EPHA2,F3,FASN,HERC5,HSPB1,IFI44,IRAK2,ITGA3,ITGA6,ITGB4,L1CAM,LDHB,LGALS3BP,MCAM,MYOF,OLR1,PPP1R15B,PTRF,RAB34,RPL10,SLC1A5,SLC20A1,SLC27A3,SLC2A3,SLC43A3,SLC6A6,SLC7A2,TFRC
STAT3	-0.294	transcription regulator	Inhibited	-4.935	8.04e-20	844 (15)	ADM,AHR,ANGPT2,ANGPTL4,BCL3,BIRC5,BST2,C5AR1,CASP1,CASP7,CCL2,CCL5,CCNB1,CD40,CD74,CD83,CDK1,CDON,CEBPA,CEBPB,CEBPD,CFB,CHI3L1,CIITA,COL1A2,COL3A1,COL5A1,CTSB,CTSL,CXCL8,DLEC1,DLL1,ECT2,EGR1,EGR2,F3,FAS,FASN,FCER1G,FN1,FOXM1,GADD45A,GBP3,GJA1,GLIPR1,HBB,HERC5,HES5,HK2,HLA-DMA,HLA-DQA1,HLA-DRB5,HMOX1,HOXA10,HP,ICAM1,IFI30,IFI44,IFIH1,IFIT3,IFIT5,IFITM3,IGFBP5,IL13RA2,IL1R1,IRF1,IRF7,ITGB2,JAG1,JUN…
CD40LG		cytokine	Inhibited	-4.877	1.81e-09	744 (18)	ADAM28,AHR,AKAP2,ALCAM,APOBEC3G,ATF3,ATF5,BAX,CA2,CASP1,CAST,CCL2,CCL5,CD38,CD40,CD44,CD63,CD83,CDK6,CIITA,CLU,CTGF,CTSC,CXCL8,CXCR4,CYP1B1,DUSP1,DUSP4,DUSP5,EGFR,EGR1,EIF2A,F3,FAS,FOSB,FOSL2,GADD45A,GPR183,HK2,HLA-DQA1,HLA-DQA2,HLA-DQB1,ICAM1,ICOSLG/LOC102723996,IFI44,IFIT2,IFIT3,IL13RA1,IL1RAP,IRF1,ITGA4,JUNB,MAP2K3,MAPK4,MARCKS,MARCKSL1,MMP14,MT1E,MT1G,MT2A,MX1,MYC,NAMPT,NET1,NOS2,PKMYT1,PLAU,…
Tgf beta		group	Inhibited	-4.782	4.2e-14	925 (20)	ADAM12,ANGPTL4,BGN,BHLHE40,CASP1,CASP8,CCL2,CCL5,CD97,CDK2,CDK6,CIITA,CLU,COL1A1,COL1A2,CTGF,CTSK,CXCL8,CXCR4,CYR61,DCN,EGR2,ENG,FBLN2,FN1,FSTL1,GCLC,GLI2,GREM1,GUSB,HEY1,HMOX1,HSPG2,IGF1,IGFBP3,IGFBP5,ITGA5,JAG1,JUNB,KLF10,LCAT,LIF,LOX,MAFK,MET,MMP2,MN1,MUC1,MYC,MYCN,NOS2,NR4A2,PDGFA,PLAT,PLAU,PMEPA1,PROM1,PTGS2,RUNX1,RUNX2,RUNX3,RYR3,SERPINE1,SOCS3,SPARC,SPP1,TAGLN,TGFBI,TIMP1,TIMP3,TLR2,VEGFA,…
LDL		complex	Inhibited	-4.779	2.54e-08	632 (14)	ABCG1,APOE,ATF3,C3,CAMK2B,CASP1,CASP6,CASP8,CCL2,CCL5,CD40,CDK1,CTGF,CTSK,CXCL8,DUSP1,ECE1,EGR1,ERBB2,F3,FOSB,GAS6,GCLC,GCLM,GNAI1,GPR183,HMOX1,ICAM1,IFIT2,IGF1,IGFBP2,IGFBP3,IGFBP4,IRF7,ITPR1,MKI67,MMP14,MMP16,MMP2,MSR1,MX1,NAMPT,NCF1,NOS2,NPC2,NR4A1,NR4A2,NR4A3,OLR1,OSCAR,PLAT,PLAU,PLIN2,PTGS2,RCAN1,SERPINE1,SHC1,SOCS3,SOD2,TNFAIP3,TRADD,VEGFA
P38 MAPK		group	Inhibited	-4.697	1.97e-07	767 (15)	ANGPT1,ANXA5,AQP4,ASS1,ATF3,BAX,BGN,BIRC5,BMP2,CCL2,CCL5,CCNF,CD40,CD44,CD83,CEBPA,CEBPB,COL3A1,CTGF,CTSK,CXCL8,DIO2,DUSP1,EGR1,EGR2,ETS1,F3,FAS,FLNA,FN1,GBP1,GCLC,GJA1,HMOX1,HP,ICAM1,IGFBP5,IRF7,ITGA4,ITGB2,ITGB4,ITGB8,JUNB,KCNB1,KDELR1,MMP2,MYC,NFATC1,NGFR,NOS2,NPPA,NR4A1,NR4A3,PCNA,PLAU,PLAUR,PPARGC1A,PTGS2,RBP1,RGS4,RUNX1,RUNX2,SDC2,SERPINE1,SOCS3,THBS1,TIMP1,TIMP3,TJP2,TLR2,TNFRSF1A,TOP2A,TR…
HIF1A	0.111	transcription regulator	Inhibited	-4.65	6.54e-10	824 (19)	ADAMTS1,ADM,ADORA2B,AKAP12,ALDOC,ANGPTL4,APOE,AQP4,AURKA,BGN,BHLHE40,BID,BIRC5,BMP2,BRCA1,CD164,CD24,CEMIP,CITED2,CTGF,CXCL8,CXCR4,CXorf40A/CXorf40B,CYR61,EGFR,ENG,ERBB2,ETS1,FHL2,FHL3,FN1,FZD2,GJA1,GPI,HES6,HIST1H2BK,HK2,HMOX1,IGF1,IGF2,IGFBP2,IGFBP3,IGFBP5,INHBB,ITGA1,ITGA5,ITGB2,ITPR1,JUP,KDM4B,KIAA1217,L1CAM,LDHA,LGALS1,LOX,LOXL2,MET,MGMT,MMP2,MUC1,MYC,NOS2,NR4A1,NR4A3,NTRK2,P4HA2,PDGFA,PGF,P…
CREB1	0.055	transcription regulator	Inhibited	-4.637	9.61e-24	808 (20)	ADM,AK4,ANGPTL2,APOE,ARC,ATF3,ATF5,ATP1A1,BHLHE40,CA10,CABP7,CADPS2,CALN1,CAPN5,CCBL1,CCNA2,CDH10,CEBPB,CEBPD,CGREF1,CHGB,CIITA,CRMP1,CRYM,CXCL8,CXCR4,CYR61,DCX,DIO2,DOK4,DUSP1,ECEL1,ECM1,EGR1,EGR2,EHD4,ERRFI1,FAM188A,FAM46A,FASN,FGL2,FN1,FOSB,FRAT1,GABRA5,GADD45A,GFRA1,GLA,GNAL,GPNMB,GPR123,GPR19,GRIA1,GRIA3,GRIK2,HLA-DQB1,HLA-DRA,HMOX1,HTR2C,ID1,IDI1,IER2,IER3,IGSF9B,INA,IRF7,JUNB,KCNC4,KCND2,K…
IGF1	-0.863	growth factor	Inhibited	-4.612	9.99e-15	859 (18)	ADM,AKR1C1/AKR1C2,ANGPT2,AQP4,BAX,BGN,BHLHE40,BIRC5,BMP2,BRCA1,CASP3,CCL5,CCNA2,CCNB1,CD44,CDK1,CDK2,CDK4,CEBPD,CLU,COL1A1,COL3A1,CTGF,CXCL8,CYBA,CYR61,DDIT4,DMD,E2F1,EFNB2,EGR1,EGR2,ELN,F3,FASN,FGFR1,FN1,FOSB,FOXO1,GATA2,GPD1,HAPLN1,HBB,HMOX1,ICAM1,IER3,IFITM3,IFNGR2,IGF1,IGF2,IGFBP2,IGFBP3,IGFBP4,IGFBP5,IGFBP6,IL18,IL1R1,ITGA5,ITGB5,JUNB,LPL,MAPT,MDM2,MKI67,MMP14,MMP2,MSTN,MYC,MYCN,NCAM1,NCF2,N…
PTGER2		g-protein coupled receptor	Inhibited	-4.577	9.46e-09	717 (16)	ASPM,AURKA,BRCA1,BUB1B,CCL5,CCNA2,CCNB2,CENPE,CENPF,CKS2,CXCL8,CXCR4,ECM1,ECT2,EGR1,ITGAL,KIF15,KIF20A,KIF2C,MELK,MKI67,NOS2,NUF2,NUSAP1,PBK,PLK1,PRC1,PTGS2,SERPINE1,SPAG5,SPP1,STIL,THBS1,TIMP1,TIMP3,TIMP4,TPX2,VEGFA
Nfat (family)		group	Inhibited	-4.577	7.41e-06	769 (21)	ACP5,CALD1,CCL2,CD40,CTSK,CXCL8,CYR61,DAAM1,DKK3,EHD4,F2RL1,FAS,ICAM1,ITPR1,KIF13A,OSCAR,PDGFA,PTGS2,RCAN1,RGS3,RHOJ,SDC4,SERPINE1,SOD2,SPOCD1,TGFB2,TRAF1
CHUK	0.295	kinase	Inhibited	-4.537	4.44e-11	730 (13)	AEBP1,ATF3,BMP2,C3,CASP4,CCL2,CCL5,CCNB1,CEBPB,CEBPD,CLU,COL18A1,CP,CTSB,CTSZ,CXCL8,CYBA,DCN,DUSP6,E2F1,ENAH,F3,FAS,GBP3,GBP4,HES6,HEY1,HEY2,HK2,HMOX1,ICAM1,IFIT2,IGFBP6,JUNB,KLF10,MGP,MMP2,MYC,NID1,OGN,PCNA,PLAU,PLD3,PLK1,PLSCR1,PTGS2,RBP1,RCAN1,RGS16,SMOC2,SNX10,SOCS3,SOD3,SPP1,TK1,TMEM176B,TNFAIP2,TNFAIP3,VEGFA
TBX2	-0.253	transcription regulator	Inhibited	-4.536	3.85e-08	537 (11)	ASF1B,ATF3,ATF5,AURKA,BHLHE40,BUB1,CCNA2,CCNB1,CDC6,CDCA5,CDK1,CDKN2C,CHAF1B,E2F1,ELK3,EZH2,FOXM1,HEY1,LIG1,MCM2,MCM4,MXD3,NCAPG2,NPPA,PCGF6,PKMYT1,PLK1,PRC1,TGFB2
IFNA2		cytokine	Inhibited	-4.487	1.15e-07	638 (17)	ALOX5,ANXA1,ATF5,BAX,BIRC5,BST2,C19orf66,C1R,C1S,CCL2,FAS,GBP1,HERC5,IFI44,IFIH1,IFIT2,IFIT3,IFIT5,IFITM3,IRF1,IRF7,LGALS3BP,LPAR6,LYN,MDM2,MET,MT1F,MT1G,MT1M,MT1X,MT2A,MX1,MX2,MYC,NLGN2,NPTX2,OAS1,OAS2,OAS3,PARP12,PARP9,PHF11,PLAT,PLSCR1,PTTG1,REC8,SAMD9,SDC1,SLC15A3,SOCS2,SOCS3,SP100,TLR3,TNFRSF1A,TRIM14,UBD,VEGFA,XAF1
TLR4	0.521	transmembrane receptor	Inhibited	-4.484	6.51e-06	742 (18)	ADM,ARID5A,ATF3,C3,CASP7,CAST,CCL2,CCL5,CD38,CD40,CDK6,CEBPD,CFB,CITED2,CTSK,CXCL8,CYR61,DNMT3A,F3,FAS,FGL2,HELZ2,HMOX1,ICAM1,IFIT2,IFIT3,IFITM3,IL18,IRF1,IRF7,LHX2,MET,METTL1,MX1,MYC,MYD88,NFKBIZ,NMI,NOS2,PELI1,PLAGL1,PLAT,PLEK,PLK2,PRDM1,PTGS2,RGS1,RGS14,RGS16,RIPK2,SLCO3A1,SOCS3,SPP1,ST3GAL1,STAT5A,TFRC,TIMELESS,TLR2,TLR3,TNFAIP3,TRAF1,TREM2,TRIM38,TSPO
FGF2	-0.049	growth factor	Inhibited	-4.472	3.72e-20	850 (18)	ACE,ANGPT1,ANGPT2,ANGPTL4,AR,BAX,BGN,BIRC5,CCL2,COL1A1,COL1A2,COL3A1,CRYAB,CTSK,CTSL,CXCR4,CYR61,DCN,DLL1,EFNB2,EGFR,EGR1,ELN,ERRFI1,ETS1,ETV1,F3,FAS,FBN1,FGFR1,FGFR3,FLNA,FN1,FOXO1,GADD45A,GBP1,GJA1,GPNMB,GREM1,GRIA1,GRIA3,GRIK4,ICAM1,IGF1,IGF2,IGFBP2,IGFBP3,IGFBP4,IGFBP5,ITGA3,ITGA5,JUNB,LEF1,LMNA,LOX,LYVE1,MAPT,MCAM,MDM2,MET,MGMT,MGP,MKI67,MMP2,MSX1,NES,NGFR,NOG,NOS2,NR4A1,NR4A2,OLIG2,PCNA,PDG…
IKBKG	-0.016	kinase	Inhibited	-4.466	4.62e-07	748 (13)	AEBP1,BAX,BMP2,C3,CCL5,CEBPB,CEBPD,CLU,CP,CTSB,CTSZ,CXCL8,DCN,DUSP6,GBP3,HK2,ICAM1,IGFBP6,IRF7,JUNB,KCND2,MGP,MYH7,NID1,NPPA,OGN,PLD3,RCAN1,RGS16,SOCS3,SOD3,TMEM176B,TNFAIP2,TNFAIP3,VEGFA
Jnk		group	Inhibited	-4.426	2.63e-06	794 (14)	ANXA5,BAX,BRCA1,CASP3,CCL2,CCL5,CD40,CD44,CD83,CDK4,COL1A1,COL3A1,CTGF,CXCL8,CXCR4,DUSP1,EGR1,F2RL1,F3,FAS,FN1,GADD45A,GJA1,GRIA1,HES1,HMOX1,ICAM1,IGF1,ITGA4,MMP14,MMP2,MYC,NCF1,NOS2,NQO1,NR4A1,PLAT,PLAU,PLAUR,PLSCR1,PTGS2,SERPINE1,SOCS3,SOD2,VCAN,ZFP36
SP1	-0.005	transcription regulator	Inhibited	-4.404	2.93e-16	811 (18)	ABCC8,ABCD2,AEBP1,AFAP1L1,AKAP12,ALOX15B,ALOX5,ANK1,APOE,AR,ASS1,ATF3,ATP2A3,BACE2,BAX,BIRC5,CASP3,CBS/LOC102724560,CCL2,CCL5,CCNA2,CD40,CDK1,CDK2,CDK4,CDK6,CDKN2C,CEBPA,CEBPB,CEBPD,CHI3L1,CIITA,CITED2,COL1A1,COL1A2,COL8A1,CRABP2,CRYAB,CTGF,CXCL8,CYBRD1,CYP1B1,DLC1,DMD,DNMT3A,E2F1,EGFR,EGR1,ENG,F3,FAS,FASN,FES,FGFR1,FLNA,FN1,FOLR2,FOXM1,GJA1,GRIA1,GRIA2,HBB,HDAC4,HK2,HMOX1,ID4,IFITM3,IGF1,IGF2,IG…
IRF7	-0.62	transcription regulator	Inhibited	-4.403	0.000293	685 (18)	APOBEC3G,CASP4,CCL5,CD40,DHX58,FZD1,GBP1,GBP3,GBP4,HELZ2,HERC5,IFI44,IFIH1,IFIT2,IFIT3,IFITM3,IRF1,IRF7,ITGAX,MX1,MX2,NAMPT,NMI,OAS1,OAS2,OAS3,PARP12,PELI1,PHF11,PLSCR1,RIPK2,SAMD9L,TRAF1,TRIM22,TRIM5,XAF1
EDN1	-0.246	cytokine	Inhibited	-4.382	4.44e-10	921 (16)	ADAM12,ADAM19,ANXA1,ANXA4,ANXA5,CALCRL,CDK1,COL1A2,COL4A1,COL5A1,CST3,CTGF,CXCL8,CXCR4,EDNRA,EGFR,EGR1,ERRFI1,FN1,FOSB,GJA1,HEY1,ICAM1,IL18,ITGA2,ITGA5,JUNB,MARCKSL1,MCAM,MMP2,MSN,MYC,MYH7,NCF1,NPPA,OLR1,PDGFA,PLAU,PLAUR,PLOD1,PRKCD,PTGS2,RAMP3,RPSA,SDC1,SELL,SERPINE1,SOCS3,THBS1,TIMP1,TIMP3,TNC,TPM2,TPM4,VCAN,VEGFA,VIM,VWF
F2R	-0.143	g-protein coupled receptor	Inhibited	-4.361	2.55e-06	832 (17)	ANGPT1,ANGPT2,CCL2,CTGF,CXCL8,CYR61,DUSP1,ECE1,EGR1,F3,FN1,GJA1,HMOX1,ICAM1,NR4A1,PTGS2,TAGLN,THBS1,TNFAIP3,VEGFA,VWF
PI3K (complex)		complex	Inhibited	-4.324	1.57e-08	792 (17)	ADAM12,ADAM28,ATF3,BIRC5,CASP3,CCL2,CCNB1,CCT6A,CDK4,COL1A1,CTGF,CXCL8,CXCR4,DUSP1,E2F1,ETS1,FHIT,FN1,FOXO1,FRY,GATA2,GCLC,GCLM,GJA1,GLI2,GSTM5,H19,HK2,HMOX1,ICAM1,IGF1,IGF2,IGFBP2,ITGB2,LEF1,LEFTY2,LSP1,LTBP2,MAP2,MCAM,MMP14,MMP2,MRC1,MT2A,MTHFD2,MYC,NFATC1,NOS2,NPPA,NQO1,NR4A2,PLA2G5,PLB1,PPP1R1B,PRDM1,PTGS2,SELL,SEMA6D,SERPINE1,SKP2,SLC12A7,SLC9A1,SOCS3,SOX9,SPP1,SST,THBS1,TPP2,TYMP,UGCG,VEGFA
FOXM1	-0.983	transcription regulator	Inhibited	-4.323	1.41e-10	849 (23)	ANXA1,AR,BIRC5,BUB1B,CCNA2,CCNB1,CCNB2,CCNF,CDC20,CDK1,CDK2,CENPE,CENPF,FOXF1,FOXM1,FZD1,GTSE1,IGF1,KIF20A,LAMA4,LEF1,LOX,MAPK8,MCM8,MMP2,MYC,PLAUR,PLK1,PLK4,PRC1,SKP2,TOP2A,VCAN,VEGFA,VIM,ZEB1
VEGFA	-1.335	growth factor	Inhibited	-4.306	1.27e-10	719 (15)	ACE,ADAMTS1,AK4,ALDH2,ANGPT2,BAX,BIRC5,CASP3,CCL2,COL1A1,CST3,CTGF,CTSB,CTSS,CXCL8,CXCR4,CYR61,DLL1,DUSP4,DUSP5,E2F1,EFNB2,EGR1,EPHB4,ETS1,ETV4,F3,FGFR1,FN1,GBP1,GJA1,GRB10,GRIA2,HMOX1,ICAM1,ID1,IGFBP4,IGFBP5,ITGA1,ITGA2,JUNB,LMNA,MMP2,MYCN,NOS2,NR4A1,PCNA,PLAT,PLAU,PPA1,PPARGC1A,PTGS1,PTGS2,RCAN1,RUNX1,RUNX2,SERPINE1,SOD2,SPARC,THBD,THBS1,TJP2,TMSB10/TMSB4X,TSPO,VEGFA
RELA	0.302	transcription regulator	Inhibited	-4.3	2.67e-06	835 (14)	ACTN4,ALCAM,APOE,AR,BCL3,BIRC5,BMP2,CASP3,CASP8,CBS/LOC102724560,CCL2,CCL5,CD40,CD44,CEBPB,CFB,CHI3L1,CIITA,COL1A1,COL1A2,CTSB,CXCL8,CXCR4,DGCR6/LOC102724770,DIO2,DUSP1,EGR1,ELN,ERAP2,ERBB2,F3,FAS,GLI2,HES1,HMOX1,ICAM1,IER2,IER3,IFNGR2,IGF1,IGFBP2,IRF1,IRF7,JUNB,KLF10,LGR5,LUM,LYN,MDM2,MGMT,MICA,MUC1,MYC,NAMPT,NMI,NOS2,NR4A1,OAS2,OLR1,ORAI1,PLAU,PLK3,PRDX6,PTGS2,SDC4,SLC2A4,SOD2,SOX9,STAT5A,TACR1…
RETNLB		other	Inhibited	-4.25	1.71e-11	658 (16)	BMP1,CAMK2B,CASP3,CCL2,CCL5,COL1A1,COL1A2,CTGF,ELN,FGFR1,FN1,FRZB,FZD1,FZD6,HEY1,IGF1,IL13RA1,LAMA1,LMNB1,MAP3K6,MMP2,MSN,MYC,NDN,NR4A1,SOCS2,STK17B,THBS4,TIMP1,TLR2,UBE2C,UBE2T
OSM	-1.159	cytokine	Inhibited	-4.212	1.66e-10	852 (16)	ABCC3,ABCC8,ABCG1,ACE,ADAMTS1,AHR,AKAP3,AKR1C1/AKR1C2,AKR1C3,ANGPT2,ANXA1,ANXA2,ARL4C,ATP9A,BHLHE40,C1R,C1S,CASP4,CCL2,CCL5,CDH3,CEBPA,CEBPD,CHI3L2,COL3A1,COL6A1,COL8A1,CTSL,CXCL8,CYP1B1,DSC2,DYRK3,ECM1,ECM2,EMP3,EPHB2,F3,FASN,FN1,FOXC1,GBP1,GMPR,GNS,GPNMB,HK2,HMOX1,HP,HSF4,ICAM1,ID1,IGFBP6,IL13RA1,IL18,IRF1,IRF7,ITGAL,ITPKB,JAG1,JMJD1C,JUNB,KLF10,LIF,LITAF,LMO1,LRRFIP1,MAP2,MARCKS,MGMT,MICA,MKNK…
MAP2K1	-0.039	kinase	Inhibited	-4.178	3.79e-08	833 (16)	AHR,ALDH1L1,APOBEC3G,APOE,ATF3,BRCA1,CCL2,CCL5,CD44,CDK2,CEBPA,COL1A1,COL1A2,COL3A1,CTGF,CTSB,CXCL8,DUSP1,DUSP5,DUSP6,EGR2,F3,FASN,GLI2,GUSB,IL13RA2,ITGA5,ITGB4,JUP,LGALS3,MAOB,MMP14,MMP2,MYC,MYCN,NOS2,NUDT19,OLIG2,PCNA,PDGFRA,PLAUR,PTGS2,PTPN13,RRAGD,SERPINA1,THBS1,TNC,VEGFA
Tlr		group	Inhibited	-4.137	0.0337		CASP4,CCL2,CCL5,CD40,CD83,CXCL8,DUSP1,ICAM1,IRF1,IRF7,JAG1,NOS2,PTGS2,RGS1,RGS14,RGS16,RGS20,SEMA3A,SOCS3,TNFAIP3,TNFSF13
MAPK14	0.023	kinase	Inhibited	-4.134	1.1e-08	774 (16)	ACP5,BAX,CCL2,CCL5,CCNA2,CCNB1,CD40,CD83,CEBPD,COL1A1,CRYAB,CXCL8,DLL1,DUSP1,EGFR,FAS,FASN,FN1,FOSL2,GADD45A,GJA1,HMOX1,ICAM1,IGF2,IL18,ITGB8,JUNB,MAOB,NFATC1,NGFR,NOS2,NPPA,PLA2G5,PLAU,PLAUR,PPARGC1A,PRDX1,PTGS2,SHC1,SOCS3,SOD2,TAGLN,TIMP1,TOP2A,VEGFA,ZFP36
TLR9		transmembrane receptor	Inhibited	-4.132	0.0279		ATF3,CAST,CCL5,CD40,CD83,CDK2,CXCL8,DUSP1,FAS,HMOX1,IER3,IFIT2,IFIT3,IL18,IRF7,NFKBIZ,NOS2,NR4A1,PHLDA1,PRDM1,PROCR,PTGS2,SERPINE1,SOCS3,SPRY1,TIMP1,TNC,WDR92
PRL		cytokine	Inhibited	-4.1	8.89e-11	806 (18)	AKR1C3,ANXA2,ANXA5,CCL2,CCNB1,CD40,CDK4,CEBPD,CLU,CNN3,COL1A1,COL1A2,COL3A1,COL5A1,CST3,CTSA,CTSB,CTSS,DCN,DNAJA4,ECM1,EGFR,EGR1,ERBB2,FN1,GPNMB,GPSM1,GSTM1,ID1,IGF2,IGFBP3,IGFBP5,IRF1,ITGA1,LAMC1,LYVE1,MGP,MMP14,MSN,MYC,NOS2,PARM1,PCNA,PCOLCE,PDGFRA,PDIA4,PDIA5,PDLIM4,PDPN,PLAT,RNASE4,RPSA,SDC1,SERPINA3,SFRP2,SOCS2,SOCS3,SPARC,SPP1,STAT5A,TIMP1,VIM
TREM1		transmembrane receptor	Inhibited	-4.091	3.1e-06	671 (15)	ADORA2B,ATF3,CCL5,CD83,CDK1,CEBPB,CENPU,CFB,CKS2,CXCL8,CXCR4,DTL,DUSP4,EGR1,EGR2,F3,FABP3,GCLM,GLA,GREM1,HES1,HES4,HSD3B7,IFIT2,IL1R1,IRF1,ITGAX,LIF,LPL,MCF2L2,MT1E,MT1F,MT1M,MYD88,NR4A2,NRIP3,PALM2-AKAP2,PHLDA1,PTGS2,RCAN1,RGS1,RGS16,S1PR3,SPP1,SPRY2,THBD,THBS1,TIFA,TLR2,TMEM158
EP300	0.39	transcription regulator	Inhibited	-4.054	9.88e-07	932 (18)	ACACB,AR,BAX,BIRC5,BRCA1,CCL2,CDK2,CEBPA,COL1A2,CRABP2,CXCL8,DUSP1,E2F1,EGR1,EPHB2,ERBB2,FASN,FN1,FOXO1,H6PD,HBB,HES6,HMOX1,ID1,IGF1,IL1R1,ITGB2,LDHA,LEFTY2,LMNA,MDM2,MGMT,MKI67,MYC,NOS2,NPPA,NR4A1,OLR1,PDGFA,PERP,PPARGC1A,PRKCD,PTGS2,RBP1,SIRT1,SKP2,SOCS3,SOD2,TGFB2,TK1,TLR2,TNC,UBE2C,VEGFA
LEP		growth factor	Inhibited	-4.049	3.32e-06	821 (16)	ABCC3,AKR1C1/AKR1C2,ANGPT2,ANGPTL4,AR,ASL,ASS1,BAX,BIRC5,CCL2,CCL5,CCNA2,CD40,CD63,CEBPB,COL1A1,COL3A1,COL4A1,CPT1B,CROT,CTSL,CYBA,CYP2E1,CYR61,DUSP6,EGR1,EGR2,EPHX2,ERBB2,F3,FABP3,FADS2,FAS,FASN,FGFR1,GCLC,GRIA1,HEY2,ICAM1,IGF1,IGFBP2,IGFBP3,IL1R1,JUNB,LIF,LPL,MCHR1,MDM2,MLXIPL,MMP14,MMP2,MYC,NAMPT,NCF1,NCF2,NOS2,NPPA,OPLAH,PCSK1,PLAT,PLIN2,PPARGC1A,PRDX1,PTGS2,RUNX2,SCD,SERPINE1,SLC27A1,SLC2A4,…
Ifn		group	Inhibited	-4.034	2.15e-05	599 (16)	ADAMTS1,CASP8,CD40,CD44,CD58,CD83,CFH,DHX58,FAS,ICAM1,IFIH1,IFITM3,IGF1,IL1R1,IRF1,IRF7,ITGA4,MICA,MX1,NOS2,NTRK2,OAS2,OAS3,SECTM1,SERPINE1,SP100,SPP1,TFRC,TLR2,TLR3,TRIM22,TYMP
IL6R	-0.371	transmembrane receptor	Inhibited	-4.014	0.00115	656 (15)	ABCC3,CCL2,CCL5,CXCL8,HP,ICAM1,IGF1,IGF2,IGFBP5,IRF1,MMP2,NAMPT,PTGS2,SERPINA3,SOCS3,SST,TIMP1,VEGFA
EPAS1	0.048	transcription regulator	Inhibited	-3.969	5.96e-07	863 (24)	ABI1,ACP5,ADM,AKAP12,ALDOC,ANGPT2,ANGPTL4,BHLHE40,CACNA1A,CEMIP,CITED2,CTGF,CXCR4,CXorf40A/CXorf40B,CYBRD1,EGFR,FASN,FBLN2,FN1,GJA1,IGFBP3,IGFBP5,INHBB,ITPR1,KDM4B,L1CAM,LDHA,LOX,LOXL2,MMP14,PGF,PKIB,PLIN2,PLOD2,RET,SERPINE1,SLC16A4,SLC2A3,SLC2A4,SOD2,SOX9,SPACA6P,STC2,TGFB3,TNFAIP3,TPP2,UGP2,VEGFA,WNT10B
PTH		other	Inhibited	-3.939	2.73e-11	693 (16)	ADAMTS1,ANGPT1,BHLHE40,BMP2,CCL2,CEBPB,CGNL1,COL1A1,COL1A2,CTGF,CXCR4,CYBA,DUSP1,EFNB2,EGFR,EGR2,EIF4B,FN1,FOSB,FOSL2,GJA1,GNG12,ID4,IGF1,IGFBP3,IGFBP5,KIF26A,LEF1,LMNA,MGP,MMP2,NDRG2,NR4A1,NR4A2,PDGFA,PLAU,PPP1R1B,PTGS2,RGS1,RUNX1,RUNX2,SDC4,SFRP2,SFRP4,SLC2A4,SOCS3,SPP1,THBS4,TJP2,WIF1,WNT10B
Pka		complex	Inhibited	-3.928	0.00103	773 (19)	ANTXR2,APOE,ARC,BAX,BIRC5,CCNB1,CD40,CDK2,CEBPB,CTGF,DUSP1,DUSP4,E2F1,EGR1,GJA1,HMOX1,IRF1,JUNB,KCNB1,MEST,NCF1,NOS2,NR4A2,NR4A3,OXTR,PPP1R1B,PTGS2,RUNX1,SOX9,SST
MAP3K1	-0.578	kinase	Inhibited	-3.905	5.13e-08	664 (16)	ATF3,COL3A1,COL4A1,CXCL8,DUSP1,EGR1,FAS,HMOX1,HSPB1,LOXL3,MAOB,NPPA,PLA2G4A,PLAU,PLAUR,PRDX1,PTGS2,RGS4,SERPINE1,THBS1,TIMP1,TNC,TOP2A
Pkc(s)		group	Inhibited	-3.884	0.00128	777 (16)	ADM,AHR,AQP4,CCL2,CDC6,COL3A1,CTGF,CXCL8,CXCR4,CYP2E1,CYR61,DUSP1,EGFR,EGR1,EGR2,ELAVL4,F3,FAS,FN1,HMOX1,IGF2,ITGA5,JUNB,MAFK,MAOB,MMP2,MSR1,NOS2,NQO1,NR4A1,NR4A2,NR4A3,PDIA4,PHLDA1,PTGS2,SERPINE1,SLC6A9,SPP1,STC2
EIF2AK2	-0.159	kinase	Inhibited	-3.849	4.75e-08	610 (14)	AKT2,ATF3,BAX,BHLHE40,CASP9,CEBPB,CEBPD,CXCL8,EGR1,ERAP2,FAS,GABBR1,IFIT5,IRF1,LGALS3BP,MT1M,MYC,NMI,NNMT,NOS2,OAS1,OAS3,PARP12,PARP9,PLSCR1,PPP1R15A,REC8,SOCS3,SOD2,TNFAIP3,ZNF292
SMAD3	-0.102	transcription regulator	Inhibited	-3.817	1.21e-06	993 (21)	ADORA1,BGN,BMP2,CCL2,CDK4,CIITA,COL1A1,COL1A2,COL3A1,COL6A1,COL6A3,CPT1B,CTGF,DUSP4,EGR1,ELN,ENG,FBLN1,GLI2,HEY1,HMOX1,HP,ID1,ITGB5,JAG1,JUNB,LEFTY2,LPAR1,LUM,MSTN,MYC,NET1,NOS2,PCNA,PMEPA1,RUNX2,S100A4,SERPINE1,SPP1,SSTR2,TAGLN,TBX3,TGFB2,TGFB3,THBS1,TIMP1,TIMP3,TNC,TPM2,VEGFA,VIM,ZFP36,ZYX
JUNB	-0.798	transcription regulator	Inhibited	-3.795	5.69e-05	723 (21)	ATF3,BCL3,CDC20,CLU,COL1A1,COL1A2,CYP1B1,DUSP1,EEF2,FASN,FBLN2,FBLN5,FN1,HES1,HMOX1,ITGB4,JUNB,LPAR1,MMP2,MYL12A,NCF2,PLAU,PLAUR,RUNX2,SCD,SERPINE1,SST,SWAP70,TBX3,TIMP1
CEBPB	-0.585	transcription regulator	Inhibited	-3.794	8.07e-10	862 (18)	AKR1C3,ALDH1A1,ALOX5AP,APLNR,C3,CCL2,CCL5,CCNA2,CCNB2,CDC42EP3,CDC6,CDO1,CEBPA,CEBPB,CEBPD,COL1A1,COL1A2,COL5A2,CP,CTSC,CXCL8,CYP2E1,DCN,DDB2,E2F1,EFNB2,ENTPD2,EPHA7,FAS,FBLN1,FHL2,FTL,FZD1,GADD45A,GAS1,HBB,HP,ICAM1,ID1,IER3,IFITM3,IGF1,IGFBP3,IGFBP4,ITGAL,LAMC1,LCP2,LYN,MGP,MSR1,MYC,NFKBIZ,NOS2,OXTR,PCNA,PCTP,PDGFRA,PEA15,PLA2G4A,PLAUR,PLXND1,PPARGC1A,PPP1R15A,PRKCD,PTGS1,PTGS2,RAC2,RGS4,RUNX2,S…
ERBB2	-1.302	kinase	Inhibited	-3.789	1.17e-29	856 (19)	ABRACL,ACAA2,ADAM12,ADAM19,ADIPOR2,AKT2,ALDOC,ANGPTL2,ANGPTL4,ANXA2,ASPM,AURKA,BARD1,BCL3,BHLHE40,BIRC5,BMP1,BUB1,BUB1B,CCL5,CCNA2,CCNB1,CCNB2,CDC20,CDH3,CDK1,CDK6,CDKN2C,CDON,CENPE,CENPF,CHCHD10,CHST2,CKS2,CLU,COL18A1,COL1A1,COL3A1,COL4A1,COL5A1,COL5A2,COL6A1,COL6A2,COL6A3,CTGF,CTSB,CXCL8,CYB561,DAAM1,DAP,DLL1,DUSP6,EGFR,EGR1,ELK3,EMP1,EMP3,EPHB2,EPHX2,EPSTI1,ERBB2,ESPL1,ETV1,ETV4,FASN,FBLN2,FHI…
TWIST1	-1.944	transcription regulator	Inhibited	-3.765	4.51e-21	843 (20)	ADAMTS1,AKT2,ALCAM,ALDH1A1,APOD,AR,ASPM,BAX,C1QTNF1,C9orf3,CASP3,CCDC3,CCL2,CD40,CD44,CELSR1,CHI3L1,CLU,COL1A1,COL6A1,CXCL8,DCN,DKK3,EFNB2,EMILIN1,EMP3,ETS1,EZH2,FAS,FBN2,FCGBP,FGFR3,FMOD,FN1,FOXO1,FREM2,IGFBP4,IGFBP5,ITGB5,LEFTY2,LMNA,MET,MRC2,MXRA8,NCAM1,OLFML3,PAMR1,PCDH18,PCOLCE,PDGFRA,PROM1,PTPRU,PXDN,RUNX2,RUNX3,SDC3,SPP1,TGFBI,THBS2,TIMP3,TNFRSF21,VCAN,VIM,ZEB1,ZYX
IL4		cytokine	Inhibited	-3.764	1.08e-09	730 (16)	ACOT9,ACP5,ADAM19,AHR,ALDH2,ALDOC,ALOX15B,ALOX5,ALOX5AP,ANXA2,APOE,ASS1,BAX,BCL11A,BCL3,BHLHE40,BIRC5,BOP1,C3,C5AR1,CA2,CAPG,CASP3,CASP6,CCL2,CCL5,CD276,CD38,CD40,CD44,CD58,CD83,CDK1,CDK6,CHST3,CIITA,CITED2,CLEC7A,COL18A1,COL1A1,COL1A2,COL6A2,COL6A3,CPEB3,CSF2RB,CTGF,CTSC,CTSK,CXCL8,CXCR4,CYP2E1,EGR2,ELAVL4,EPHB4,F13A1,F2RL1,F3,FAS,FCER1G,FCGR2A,FN1,FOSB,GATM,GBP3,GJA1,GSTT2/GSTT2B,HIPK2,HK2,HLA-…
SEMA7A	0.059	transmembrane receptor	Inhibited	-3.729	6.33e-08	651 (11)	BAX,CCNA2,COL1A1,COL1A2,COL3A1,CTGF,CTSB,CTSS,EGR1,ELN,FN1,IL13RA2,IL18,TIMP1
SPP1	-1.246	cytokine	Inhibited	-3.727	1.96e-06	664 (15)	ANGPT1,AURKA,BAX,CA2,CCL2,CCL5,CD44,CDC20,COL1A1,CXCL8,EGFR,HMOX1,HOMER2,ICAM1,JAG1,LOX,MMP14,MMP2,NDRG2,NOS2,PLAU,PTGS2,RUNX2,S100A6,SERPINF1,SLIT1,SPARCL1,SPP1,TIMP1
MTPN		transcription regulator	Inhibited	-3.707	1.07e-14	619 (11)	ANXA1,APOD,BAX,CASP3,CASP7,CASP8,CASP9,CASQ1,CCNA2,CCNB1,CCNB2,CDK1,CEBPA,COL1A1,COL1A2,COL8A1,CP,ENG,FAS,FBLN1,FN1,GAS5,GAS6,H6PD,IGF1,MYC,MYH7,NPPA,PLAT,S100A10,S100A6,SERPINE1,SPARC,SPP1,TAGLN,TGFB2,TGFB3,TNFRSF1A
IFNL1		cytokine	Inhibited	-3.69	1.68e-06	788 (16)	ATF3,BST2,C19orf66,CD40,CD83,CXCL8,GBP1,HERC5,IFI44,IFIH1,IFIT2,IFIT3,IFIT5,IFITM3,LGALS3BP,MX1,OAS1,OAS2,OAS3,PHF11,PLSCR1,SAMD9,SP100,TLR2,TRIM14,TRIM22
STAT1	-0.378	transcription regulator	Inhibited	-3.679	1.56e-05	766 (17)	ALDH1A3,ANGPT2,APOBEC3G,APOC2,APOE,BAX,BIRC5,C3,CASP1,CASP3,CASP4,CASP6,CASP8,CCL2,CCL5,CD40,CDK2,CEBPD,CFB,CIITA,CXCL8,CYP2E1,EGR1,FAS,FCER1G,FGL2,GBP1,GBP3,HLA-DRB5,ICAM1,IFIT2,IFIT3,IFITM3,IGF1,IL1R1,IRF1,IRF7,ITGAX,MDM2,MX1,MYC,NOS2,NPPA,OAS2,PDGFA,PTGS2,PTN,RUNX1,S100A10,SERPINA3,SERPING1,SOCS3,TLR3,TRIM22,TYMP,UBD
KMT2D	0.015	transcription regulator	Inhibited	-3.671	0.00767		ASL,CA10,CA4,CDCA7,E2F1,EBF4,ECHDC2,FABP3,FAH,FBXL7,GPRC5C,GPX7,GUSB,IRF1,KDELC2,MARVELD1,METRNL,MINA,NIPSNAP3A,PPIC,PTGR1,PTTG1,SIX4,SLC1A6,SLC35G2,SMO,STBD1,TMEM159,TOX3,TRMT2B,TRPV2,WTIP,ZNF250
Pdgf (complex)		complex	Inhibited	-3.646	2.94e-10	644 (15)	BAX,CCL2,CD44,CDK6,COL4A1,CYBA,EGFR,EGR1,ERRFI1,F3,FN1,FOSB,FOXO1,GJA1,GRIA1,HEY1,HEY2,HMOX1,ICAM1,ITGA5,JAG1,JUNB,MMP2,MYC,NCAM1,NR4A2,PCNA,PLAU,PLAUR,PTGS2,SERPINE1,SPARC,TGFB3,THBD,TIMP1,TIMP3,VEGFA
CTNNB1	-0.2	transcription regulator	Inhibited	-3.64	8.79e-16	907 (18)	ABCD2,ACTN4,AHR,ALCAM,ALDH1A1,ALDH1A3,ANXA1,APOD,AQP4,AR,BGN,BHLHE40,BIRC5,BMP1,BMP2,CACNA1G,CCNA2,CD44,CELSR1,CLU,COL1A1,COL27A1,COL4A1,COL4A2,COL4A6,CRABP2,CTGF,CTSZ,CXCL8,CXXC4,CYP2E1,CYR61,DIO2,ECM1,EGFR,EHD1,EMX2,EPHA5,EPHB2,EPHB4,ETV4,EYA2,F13A1,FAM126A,FAS,FBLN2,FCER1G,FN1,FOXC1,FZD7,GATA2,GJA1,GLI2,GREM1,GRIK1,HAPLN1,ID4,IGF2,IGFBP2,IGFBP5,IL1R1,IMPDH2,INHBB,ITGA1,ITGA6,ITGAL,ITGB2,KIF23,…
PAF1	-0.151	other	Inhibited	-3.638	4.93e-05		CCL5,CITED2,FAM46A,HELZ2,HERC5,IFI44,IFIT3,IFITM3,NFKBIZ,OAS2,OAS3,PLAUR,SDC4,SERPINE1,SERTAD1,SOD2,ZFP36
C5	-0.327	cytokine	Inhibited	-3.631	0.00757	600 (13)	ATF3,C5AR1,CCL2,CCL5,CD63,CXCL8,EFNB2,EGR1,F3,FCGR2A,ICAM1,IFNGR2,ITGB2,MET,PLAT,PLK3,PPP1R15A,RGS3,SERPINE1,TNFAIP2,TNFAIP3,VEGFA,ZFP36
PRKCD	-0.68	kinase	Inhibited	-3.627	0.000718	625 (15)	BIRC5,CCL2,CCL5,CCNA2,CEBPB,CIITA,COL1A1,COL1A2,CXCL8,FOSL2,HRH1,ICAM1,JUNB,MMP2,MYC,NOS2,PLSCR1,PTCH1,PTGS2,SERPINE1,TLR2,VEGFA,ZFP36
CSF1	0.142	cytokine	Inhibited	-3.614	5.19e-07	866 (17)	ACP5,APOE,BAX,BIRC5,CCL2,CCL5,CCNB1,CD97,CDK2,CDK4,CEBPA,COL23A1,CTSK,DUSP1,DUSP5,EGR1,F2RL1,FAS,FCER1G,FCGR2A,FHL2,FN1,FOLR2,IGF1,IL18,IRF7,ITGA4,ITGA5,ITGB5,JUNB,MMP16,MRC1,MSR1,MYC,NFATC1,OSCAR,PCNA,PLAU,PTPRC,RUNX1,STX3,THBS1,TLR2,TNFRSF1A,VEGFA
TET2	0.479	other	Inhibited	-3.606	0.000661		ADORA2B,ANXA2,APOBR,BCL3,BHLHE40,FOSL2,ITGAX,ITGB2,PLS3,RGS1,SLC20A1,SLC4A11,TIMP1
TICAM1	-0.187	other	Inhibited	-3.605	1.18e-05	528 (18)	BCL3,CASP4,CCL2,CCL5,CD38,CD40,CEBPD,CFB,CXCL8,DUSP1,EGR1,FAS,ICAM1,ICOSLG/LOC102723996,IFIT2,IFIT3,IL18,IRF1,IRF7,JAG1,LPAR1,MCM2,MET,MKI67,NFKBIZ,PELI1,PTGS2,RIPK2,SERPINE1,SLC7A2,SOCS3,TFEC,TLR2,TLR3,TNFAIP3
ETS1	0.814	transcription regulator	Inhibited	-3.579	2.58e-05	775 (19)	APOC2,ARL4C,ATP2A3,BAX,BCL11A,BRCA1,CASP1,CCL2,CDK2,CITED2,COL1A2,CTGF,DIAPH1,EEF1D,EGR1,ERBB2,ETS1,FCGR2A,FN1,HMOX1,HS2ST1,ICAM1,IGF2BP3,ITGB2,JUNB,LAIR1,MDM2,MET,MMP2,MSR1,MYC,NCF1,NQO1,PERP,PLAU,PRDM1,RUNX1,RUNX2,RUNX3,SELL,SERPINE1,SP100,SPP1,TGFB2,TYMS,VEGFA,ZEB1
CD44	-0.83	enzyme	Inhibited	-3.577	2.93e-08	1044 (19)	ANXA11,BCAM,BGN,BIRC5,CCL5,CD44,CD63,CLEC7A,CLU,COL18A1,COL1A1,COL3A1,COL5A2,CTSK,ECM1,EMILIN1,ERBB2,FAS,FASN,FKBP5,FN1,GADD45A,ITGA3,ITGA4,ITGA5,ITGAX,LGALS1,LGALS3,LIMS2,LTBP1,LTBP2,MAPK8,MET,MMP14,MMP2,MYO1B,NPNT,PLAU,PMEPA1,SDC4,SELL,SPP1,TCIRG1,THBS1,THBS2,VIM,ZYX
TGFB3	-0.596	growth factor	Inhibited	-3.556	1.41e-10	794 (20)	ADAM12,ADAM19,BHLHE40,CDH6,COL11A1,COL1A1,COL1A2,COL3A1,COL5A1,CYR61,EEF1D,ELN,ENG,ETS1,F2RL1,FN1,FOSB,FOSL2,GJA1,LEF1,LTBP2,MGP,MICAL2,MMP2,PALLD,PLAUR,PLK1,PLOD2,SCD,SDC3,SERPINE1,TAGLN,TGFB3,THBS1,TIMP3,TNC,VEGFA
LIF	-2.523	cytokine	Inhibited	-3.545	0.000627	795 (21)	ACAA2,BMP2,C16orf89,CCNA2,CEBPB,CEBPD,CXCL8,E2F1,ECEL1,FBP1,FN1,HES1,HES5,HEY1,HK2,IGF1,IL34,IRF1,JUNB,KLF10,LPL,MYC,NMI,NPPA,OLIG1,OLIG2,PELI1,PTGS2,RET,RGS4,SERPINA3,SOCS2,SOCS3,SOD2,SPP1,TFCP2L1,TIMP1,TMEM176A,TMEM176B,TNC,VEGFA,VWF
E2F1	-0.845	transcription regulator	Inhibited	-3.512	1.66e-10	716 (17)	ADIPOR2,ADK,ANGPT2,AR,AURKA,BAX,BID,BIRC5,BRCA1,CA2,CALD1,CASP3,CASP6,CASP7,CASP8,CASP9,CCNA2,CCNB1,CCNB2,CCT2,CD44,CDC20,CDC6,CDCA4,CDK1,CDK2,CDK4,CDKN2C,CEBPA,CITED2,CLIC1,CRABP2,CRYAB,CTSB,DCC,DGKI,DIRAS3,DUSP1,DUSP10,DUSP4,E2F1,ECT2,EGR1,EGR2,EYA2,EYA4,EZH2,FAM60A,FANCD2,FAS,FGFR1,FGFR3,FHDC1,FHIT,FOXM1,FOXO1,GINS1,H19,HES1,HMGB2,ICAM1,IGF1,KCNJ11,KIAA0101,KIF23,LPPR4,MCM2,MCM4,MDM2,MEIS1,MMP…
TLR2	-0.682	transmembrane receptor	Inhibited	-3.503	0.0167		APOBEC3G,ATF3,CAST,CCL2,CCL5,CD40,CEBPB,CEBPD,CXCL8,DUSP1,FN1,GBP3,GJA1,HLA-DQA1,HLA-DRB5,HMOX1,ICAM1,IL18,IRF1,ITGA4,MX1,MYD88,NOS2,PTGS2,SCD,SOCS3,TRIM38
KITLG	-0.344	growth factor	Inhibited	-3.494	0.000361	687 (16)	ALOX5,ALOX5AP,BIRC5,BMP1,CA2,CASP1,CASP3,CCL2,CCNA2,CEBPA,CLIC1,CTGF,CXCL8,CXCR4,CYTH1,EEF1A1,EFNB2,EGR1,EPHB4,FGFR1,GAS6,GJA1,GRIA2,HMOX1,IGFBP3,IL18,KPNA2,LTF,MMP2,NPPA,ORAI1,OSBPL1A,PIK3IP1,PLSCR1,PTGS2,PTPRR,RPL7,RPLP0,RPS23,RPS6,SHC1,TACR1,TCF12,TNFRSF1A,UCP2,UGCG,WEE1
TLR7	-0.418	transmembrane receptor	Inhibited	-3.475	0.0135		ATF3,CCL2,CCL5,CCNB1,CD40,CD44,CD83,CHST9,CPEB2,CREB5,CXCL8,ICAM1,IER3,IL1R1,IRF7,KCNH1,MYD88,PLAT,PLAU,PTCHD1,SOD2,TNFAIP3,TRIM38
ERK1/2		group	Inhibited	-3.44	1.56e-07	866 (18)	AKR1C3,ALOX5,ANGPT2,BAX,BMP2,BRCA1,CCL2,CCL5,CD40,CD44,CDK1,CDK4,CEBPA,CEBPB,COL1A1,COL3A1,CTGF,CTSB,CXCL8,CXCR4,DUSP1,DUSP4,ECE1,EFNB2,EGR1,ETS1,F3,FKBP5,FOXO1,FZD1,GJA1,H19,ICAM1,ID1,IGFBP3,ITGA2,ITGA3,JUNB,MMP2,MYC,MYCN,NAMPT,NOS2,NPPA,NR4A3,OLIG2,PCNA,PDGFRA,PLAU,PLAUR,PTGS2,PTN,RUNX2,S100A6,SERPINE1,SLC12A7,SOCS3,SOX9,SPP1,SPRY4,TACR1,TIMP1,TYMP,VCAN,VEGFA,ZEB1
KLF4	-0.452	transcription regulator	Inhibited	-3.429	3.13e-10	850 (25)	ALCAM,ALDH1A1,ANGPT1,BAX,BMPR1A,CASP3,CCNB1,CHST15,COBLL1,COL1A1,COL8A1,CRABP2,DLL1,DSP,DUSP1,DUSP4,DUSP5,EFEMP1,EMX2,EPHA2,ETV1,FN1,FOXF1,FOXM1,FRZB,GBP3,GBP4,GRHL3,HES1,HEY1,HEY2,IER5,IFITM3,KIF16B,LAMA1,LGR5,NOS2,PCDH18,PDGFRA,PLAUR,PPL,PRDM1,PROM1,SERPINA1,SERPINE1,SERPINH1,SOD2,SOD3,TAGLN,TBX3,TEAD2,TGFB2,TGFB3,TNC,TNFRSF19,TWSG1,VEGFA,VIM,YAP1,ZIC2
SAMSN1	-0.396	other	Inhibited	-3.411	0.00106	421 (7)	ARID5A,CD40,CITED2,FGL2,HELZ2,IFIT2,IFIT3,IL18,IRF1,IRF7,LHX2,NFKBIZ,NMI,PELI1,PLAT,PTGS2,SDC1,SLCO3A1,SOCS3,STAT5A,TIMELESS,TLR3
MAPK8	0.684	kinase	Inhibited	-3.397	8.58e-05	790 (17)	APOD,APOE,AQP1,CCL5,CCNA2,CDK2,CEBPB,COL1A1,CXCL8,CYP27A1,DIO2,DUSP1,DUSP4,EGR1,FOSL2,FOXO1,GSTM1,HMOX1,LIF,MAOB,MMP2,MSR1,MTTP,MYC,NOS2,NPPA,PLAU,PLAUR,PPARGC1A,PTCH1,PTGS2,RBP1,RGS4,TACR1,TLR2,TNFAIP3,ZFP36
JUN	-0.515	transcription regulator	Inhibited	-3.389	7.58e-16	897 (18)	ACP5,AKAP12,ANGPTL2,ANXA1,ANXA2,APOE,AR,ATF3,BAX,BCL3,CCL2,CCNA2,CD164,CD44,CDC20,CDK1,CHL1,CLU,CMTM5,COL1A1,COL1A2,CTGF,CTSL,CXCL8,CYGB,CYP1B1,DIO2,DUSP1,EEF2,EGFR,EHD4,EPHX2,F3,FABP7,FAS,FBLN5,FLNC,FN1,FOLR2,FRZB,GAS6,GCLC,GJA1,HES1,HMOX1,ICAM1,IGFBP2,IGFBP3,IGFBP4,IGFBP7,ITGB4,ITGB8,JUNB,LGALS3,LIF,LMNA,LMO1,LPAR1,LTBP1,MAOB,MDM2,MET,MMP2,MSR1,MT2A,MXI1,MYC,NCAM1,NCF2,NFATC1,NFKBIZ,NOS2,NPPA,N…
ANGPT2	-1.161	growth factor	Inhibited	-3.361	6.79e-09	618 (13)	ADAM12,ARL4C,BCR,C1R,CASP3,CCL5,CEBPB,CFB,COL1A1,COL1A2,COL3A1,CRYAB,CYBA,EEF1B2,EGFR,EPHX2,ETS1,FAS,FKBP10,FN1,HDAC4,HMOX1,ICAM1,KPNA2,LYN,MAP4K5,MGMT,MMP2,MYH7,NCF1,NPPA,OLR1,PDIA5,PHLDA1,PLAU,POLD1,PROS1,PTGS2,RCAN1,RDH10,RFC2,RPA3,RPS6,SERPINE1,SERPING1,SOD2,SOD3,SPTLC3,ST13,STK17A,THBS1,THBS2,TLR3,TNFRSF12A,VIM
IRF8	0.046	transcription regulator	Inhibited	-3.356	0.000486	621 (17)	ATF3,BAX,CASP3,CCL5,CD40,CD83,CEBPA,CFB,CIITA,CTSS,CUX2,EGR1,EGR2,FAS,GBP1,ICAM1,IFIT2,IL18,LHX2,LIF,MDM2,MSR1,MYC,NOS2,OAS1,PRDM1,TK1,TLR3
IL27		cytokine	Inhibited	-3.349	9.77e-06	758 (18)	AHR,APOL1,BST2,C10orf10,CCL2,CCL5,CD63,CD74,CDK4,CEBPD,CIITA,CXCL8,EGR1,EGR2,HLA-DMA,HLA-DMB,HLA-DOA,HLA-DPA1,HLA-DQA1,HLA-DQB1,HLA-DRA,ICAM1,IL18,IRF1,MRC1,MX1,MYC,NFATC1,NOS2,PRDM1,PTGS2,SOCS3,TNFSF13,UBD,VIM
STAT4	-0.65	transcription regulator	Inhibited	-3.336	0.000197	782 (16)	ALDOC,BCL3,C3,CAPN5,CCL2,CDK2,DAP,ERRFI1,FCER1G,FZD7,GAS5,GJA1,HES6,HEXB,HLA-DQB1,IER3,IFIH1,IFIT2,IRF1,ITGA7,KDELR2,LRRFIP1,MYC,P4HA2,PFN2,PLOD2,PRDM16,PRDX6,PYGL,RCN3,RGS16,RRAGD,SAT1,SELENBP1,SERPINB1,SERPINE1,SERTAD1,SETD5,SLC2A3,SOCS3,STC2,SUPT3H,TGFB3,TIMP1,TPP2,VEGFA
PTPRJ	-0.087	phosphatase	Inhibited	-3.317	0.0156		ARID5A,CCNA2,CEBPD,CITED2,FGL2,IL18,LHX2,MET,NFKBIZ,PLAGL1,PLAT,PTGS2
EIF4E	-0.201	translation regulator	Inhibited	-3.281	0.0201		BIRC5,CAPG,CDK2,CDK4,CEBPA,CKS2,DEDD2,DPYD,EGFR,EGLN2,GPX3,HMOX1,IGFBP4,IL18,MYC,NOS2,PCNA,PGF,PLAUR,PNKP,REPS2,SERTAD1,SKP2,SVIL,TRIP6,UBE2C,UPP1
MET	-2.44	kinase	Inhibited	-3.279	1.53e-05	689 (15)	ARID5A,AURKA,CDK1,CITED2,FGL2,FN1,GCLC,IL18,MDM2,MMP2,MUC1,MYC,NFKBIZ,PLK1,PLK2,PTGS2,RUNX1,SLCO3A1,SOCS3,SOD2,SPP1,TGIF1,TLR3,VEGFA
NFKB1	-0.284	transcription regulator	Inhibited	-3.257	1.36e-06	895 (15)	ADORA1,APOE,AR,BCL3,BMP2,CCL2,CCL5,CD40,CFB,CIITA,COL1A1,COL1A2,CTSB,CXCL8,DUSP1,EGFR,EGR1,FANCD2,FAS,GFRA1,GJA1,GNB2L1,HES5,HLA-DMB,HMOX1,ICAM1,ICOSLG/LOC102723996,IER3,IFNGR2,IGFBP3,IL18,IRF1,ITPR1,JAG1,MDM2,MICA,MSR1,MYC,NMI,NOS2,NR4A1,ORAI1,PDGFA,PLAU,PLK3,PTGS2,SDC4,SOD2,SOX9,TK1,TLR2,TNFAIP3,TRAF1,VEGFA
NCOA3	0.09	transcription regulator	Inhibited	-3.257	0.0161		AHR,CDC6,CDK2,CEBPA,E2F1,ERBB2,FOXM1,HMOX1,IGF1,IGFBP3,IRF1,PCNA,PTGS2,TAGLN
ELF4	-1.138	transcription regulator	Inhibited	-3.241	0.00208	430 (7)	CA2,CXCL8,DUSP1,DUSP5,LYZ,MDM2,MT1G,RAP1B,RCAN1,SELL,SPP1
ATF4	0.041	transcription regulator	Inhibited	-3.216	9.58e-05	666 (14)	ATF3,ATF5,BCAT1,CCL2,CEBPB,DDIT4,DDR2,FASN,IGFBP2,IGFBP5,JAG1,LGALS3,MT2A,MTHFD2,NID2,OSMR,PMP22,PPP1R15A,PSPH,PTGS2,PYCR1,RBPJ,SERPINF1,SLC1A5,SLC38A3,SLC6A9,SSBP2,SST,STC2,TNFRSF12A,VEGFA
TGFA	0.219	growth factor	Inhibited	-3.204	2.18e-07	713 (16)	BIRC5,CASP1,CCL2,CCL5,CEBPB,CTGF,CXCL8,E2F1,EGFR,ERRFI1,FOSL2,ICAM1,IGFBP4,JUNB,NES,NR4A2,PLA2G4A,PLA2G5,PLAGL1,PLAT,PTGS1,PTGS2,PTTG1,S100A10,SERPINA1,SERPINE1,VEGFA,VIM
APP	0.025	other	Inhibited	-3.182	6.68e-12	679 (17)	ABCG1,AK1,ALDOC,APOE,ARC,ARNTL,ASCC1,ATP1A2,BAX,C1R,C1S,C3,CAMK2D,CASP3,CASP9,CAST,CCL2,CCL5,CD151,CD44,CD74,CDH3,CDK1,CDK2,CDK4,CLIC1,CLU,COL18A1,CPNE6,CRABP2,CRYM,CSF2RB,CTGF,CTSB,CXCL8,CXCR4,DCN,DCX,DSCAML1,EEF1G,EGFR,EGR1,ELAVL4,ELN,ENG,EPHB2,ERBB2,EYA4,F2RL1,FABP3,FCGR2A,FGFR1,FN1,FOSB,FXYD1,FZD7,GABBR2,GDI2,GPI,GRIA1,H19,H2AFJ,HES1,HIPK2,HMOX1,HNRNPA1,HSPB1,HSPG2,ICAM1,IGF1,IGF2,IGFBP2,IGFB…
EHF		transcription regulator	Inhibited	-3.165	5.21e-05	417 (7)	ALOX5,ANGPTL4,CASP3,CDH3,CDK1,CRABP2,E2F1,ERBB2,GRHL3,HMOX1,JAG1,LYN,MET,MUC1,PLAT,PLAUR,RBPJ,S100A9,SERPINA3,SERPINE1,THBD,TIMP1,TNC,VEGFA
WNT3A		cytokine	Inhibited	-3.161	1.65e-13	826 (23)	AHR,ALDH1A3,ANGPT1,ARHGAP18,BGN,BMP2,CACNA1G,CD44,CEBPA,CEBPB,COL11A2,COL1A1,CTGF,CYR61,DCN,DDIT4,EFNB1,EGR2,ENG,EPHA5,FHL2,FMOD,FN1,FZD1,GAS1,GPNMB,HEY2,ID1,IGFBP5,LEF1,LGR5,LRRC17,LRRC32,MMP14,MT1X,MYC,NCAM1,NDNF,NEK6,NGFR,NKD1,NOS2,OGN,OLIG1,PDGFRA,PMEPA1,PMP22,PTGS2,RUNX2,SERPINB1,SFRP2,SGMS1,SLC7A2,SOX9,SPARC,SPRY1,SSTR2,TGFB2,TGFB3,THBS1,TIMP3,TMEM158,TMEM2,TNC,TNFRSF19,TNXB,VEGFA,WIF1,WNT7B
FOXL2		transcription regulator	Inhibited	-3.159	0.00939		AMH,ATF3,ICAM1,IER3,IGF1,LIF,NR4A3,PPARGC1A,PPP1R15A,PTGS2,SOD2,SOX4,SOX9,SPRY1,TNFAIP3
CCL5	-0.969	cytokine	Inhibited	-3.159	0.000223	754 (15)	AHR,ALCAM,C5AR1,CCL2,CCL5,CD40,CD44,CD97,CXCL8,CYP1B1,DUSP1,DUSP6,EMP1,F2RL1,IER2,NAMPT,OLR1,PLAUR,PPIF,TUBB4B,ZFP36
Creb		group	Inhibited	-3.144	0.0115		ACVR2B,ADM,ALOX5,ANTXR2,CASP1,CEBPA,CEBPD,COL8A1,CSRP1,CTSB,CXCL8,DUSP1,DUSP4,EGR1,EPHB4,FAS,FCER1G,GABBR1,GJA1,HES1,IER3,IGF1,JUNB,MAPK8,MCAM,MMP2,NDN,NR4A1,NR4A3,PCNA,PDYN,PLAT,PPARGC1A,PRLHR,PTGS2,RET,SOX4,SST,SSTR2,SYNPO,VEGFA
IRF6		transcription regulator	Inhibited	-3.116	0.0138		ALOX15B,CCL2,CXCL8,IL18,NOS2,NR4A2,PLAU,PTGS2,SLC7A2,SOD2
SELP		transmembrane receptor	Inhibited	-3.108	0.00896	918 (19)	CCL2,CXCL8,CXCR4,CYP1B1,F3,IGF1,PLAUR,PRKCD,STAT6,THBD
IGF2BP1		translation regulator	Inhibited	-3.053	5.27e-08		CD44,COL14A1,COL1A1,COL1A2,COL5A1,COL6A2,COL6A3,IGF2,LGALS1,LUM,MYC,SERPINH1,TNC
POU5F1		transcription regulator	Inhibited	-3.045	2.11e-07	736 (10)	AHR,ANGPT1,B3GNT7,BIRC5,BMPR1A,BRCA1,CASP6,CCNF,CHST15,COBLL1,CRABP2,DLX1,DSP,DUSP1,DUSP4,DUSP5,EFEMP1,EPHA2,FOXF1,FRZB,GADD45A,GBP3,GBP4,GRHL3,H19,HOPX,IER5,IER5L,KIF16B,LEFTY2,LHX2,MEIS1,MYBL2,ORAI1,PCDH18,PCGF6,PCSK6,PDGFRA,PHC1,PMEPA1,PPL,REST,SERPINA1,SIRT1,SPP1,TBX3,TEAD2,TGFB2,TGFB3,TNFRSF19,TWSG1,VEGFA,VIM,YAP1,ZIC2
IPMK	0.927	kinase	Inhibited	-3	0.00087	214 (6)	CSRP1,CYR61,FLNA,FLNC,FOSB,JUNB,MYL9,PMP22,TAGLN2
SELPLG	-0.141	other	Inhibited	-3	0.0258		CCL2,CXCL8,CXCR4,CYP1B1,IGF1,PLAUR,PRKCD,STAT6,THBD
IL12 (complex)		complex	Inhibited	-2.99	0.0024	721 (19)	AHR,BCL3,CASP1,CASP3,CCL2,CCL5,CD44,CD63,CXCL8,DDB2,FAS,GAS5,GJA1,ICAM1,IFIH1,IFIT2,IFNGR2,IL18,IRF1,ITGA4,ITGA6,ITGAL,ITGB2,KLRC4-KLRK1/KLRK1,MMP2,MYC,MYD88,NOS2,PLAU,PTGS2,RPA3,SELL,SOCS2,SOCS3,TACR1,TIMP1,TLR2,TNFRSF1A,VEGFA
SASH1	0.008	other	Inhibited	-2.982	0.000625		ARID5A,CD40,CITED2,FGL2,HELZ2,IFIT2,IFIT3,IL18,IRF1,IRF7,MET,NFKBIZ,NMI,PELI1,PLAT,PTGS2,SLCO3A1,TIMELESS,TLR3
MBD2	-0.397	transcription regulator	Inhibited	-2.974	0.00797		APOE,BAI1,BRCA1,CENPH,CKS2,EFNA5,HK2,KCNK10,MGMT,MMP2,ORC6,PLAU,PLK1,PROM1,SST
TFEB	0.283	transcription regulator	Inhibited	-2.969	0.0138		ARSA,CTSA,CTSB,CTSK,GALNS,GLA,GNS,SCPEP1,VEGFA
GABPA	0.174	transcription regulator	Inhibited	-2.965	0.00459	463 (9)	AURKA,BRCA1,FAS,GCLM,HMOX1,ITGB2,NQO1,OXTR,SKP2,SOD3,TNC
OLR1	-1	transmembrane receptor	Inhibited	-2.96	0.0205		ACE,CCL2,CYBA,FN1,ICAM1,NCF1,NCF2,OLR1,OSCAR,SPP1
EGFR	-2.033	kinase	Inhibited	-2.959	3.59e-26	873 (18)	ABI1,ANGPT2,ANXA1,AR,BAX,BIRC5,CASP4,CCL2,CCL5,CDCP1,CDK1,CDK2,CDK4,CDK6,CEBPB,CHI3L1,COL1A1,COL3A1,COL5A2,COL6A1,COL6A2,COL8A1,CRMP1,CRYAB,CST3,CTGF,CTSK,CXCL8,DSC2,DUSP1,DUSP4,E2F1,EFNB2,EGFR,EGR1,ERBB2,F2RL1,F3,FABP7,FASN,FBLN2,FBN1,FOSL2,GADD45A,GAS5,GBP1,HNRNPA1,HP,HSPB1,ICAM1,ID1,IER2,IER3,IGBP1,IGF1,IGF2,IGF2BP3,IGFBP3,IGFBP4,IGFBP5,IL13RA2,IRF1,ITGA2,ITGA6,ITGB5,JAG1,JUNB,LAMA4,LEF1,MARCK…
FOXO1	-0.61	transcription regulator	Inhibited	-2.949	1.49e-07	839 (21)	ANGPT2,AR,ASPM,BAX,BID,BIRC5,CA2,CASP6,CASP8,CCNA2,CCNB1,CCNB2,CCNF,CD40,CDC42EP3,CDK1,CDKN2C,CENPF,CITED2,CTGF,CXCL8,DCX,DDIT4,EBF1,EGR1,EGR2,FAS,FASN,FOSB,FOXM1,FOXO1,GADD45A,GATA2,GPD1,GPI,GPR17,HMOX1,ICAM1,IER3,IGF1,IKZF5,IL18,ITGA3,JAG1,JUNB,LEFTY2,LPL,LTBR,MTTP,MXI1,MYC,NAMPT,NCAPG,NDN,NUSAP1,PBK,PIK3IP1,PLSCR1,PPARGC1A,PPP1R15A,PRC1,RICTOR,RPS6KA3,RUNX2,SCD,SELL,SEMA6D,SERPINE1,SIRT1,SLC2A…
PRKCE	0.264	kinase	Inhibited	-2.948	0.0172		ADAM12,BAX,BIRC5,CDON,CEBPB,CXCL8,E2F1,EGFR,EGR1,JUNB,MYC,NOS2,PDGFA,PTGS2,VEGFA
TAC1	-0.239	other	Inhibited	-2.942	0.00314	692 (16)	BAX,CASP3,CCL2,CUX2,CXCL8,CXCR4,CYR61,EGFR,FOSB,HMOX1,KCND2,MAPT,NOS2,PDE1C,PDYN,PLAT,PTCH1,PTGS2,SERPINE1,TACR1
CTGF	-0.644	growth factor	Inhibited	-2.94	1.12e-06	935 (21)	ADAMTS1,BIRC5,CD44,COL1A1,COL4A2,COL8A1,CTGF,DCN,EGR1,EMILIN1,FN1,FZD2,HAPLN1,HES1,IGF1,IGF2,ITGA1,LEF1,LOX,MMP14,MMP2,MYC,PI4K2B,RAB18,SERPINE1,SFRP4,SOX4,SPARC,TIMP1,TIMP3,VEGFA
IRF1	-0.675	transcription regulator	Inhibited	-2.939	0.000143	675 (15)	BAX,C1R,CASP1,CASP3,CASP7,CASP8,CCL2,CCL5,CCNB1,CD40,CDK2,CDK4,CFB,CIITA,CTSS,CXCL8,E2F1,FGL2,IFIH1,IFIT2,IFIT3,IFIT5,IFITM3,IL18,IRF1,IRF7,MX1,MYC,NOS2,OAS1,OAS2,PCNA,PTGS2,SELL,TLR3,TRIM22
SPI1	-0.467	transcription regulator	Inhibited	-2.93	9.59e-05	844 (22)	BAX,CCNA2,CD180,CDK1,CEBPA,CHI3L1,CIITA,CSF2RB,CTSK,CTSS,DUSP6,E2F1,FCER1G,FES,GATA2,GNB2L1,HES1,IL18,ITGA4,ITGA5,ITGB2,LTF,LYZ,MMP2,MRC1,MYC,NCF1,NCF2,NOS2,OSCAR,PCNA,POLR1D,PTGS2,PTPRC,RUNX3,SPP1,TFEC,TK1,TLR2,TNFRSF14
MAP2K3	-1.089	kinase	Inhibited	-2.929	3.49e-05	637 (16)	BAX,COL1A1,COL1A2,COL3A1,CTSK,CXCL8,ICAM1,MAOB,MYH7,NFATC1,NOS2,NPPA,OSCAR,PLAU,PPA1,PPARGC1A,PRDX6,PTGS2,RAB34,SERPINE1,SLC2A4,VEGFA
SYK	-0.283	kinase	Inhibited	-2.927	0.0258		ARID5A,CCL2,CCL5,CITED2,CXCL8,FGL2,IRF1,TIMELESS,VEGFA
IFNA1/IFNA13		cytokine	Inhibited	-2.923	0.00319	647 (17)	AR,CD40,CD83,CYP2E1,DHX58,IFIH1,IFIT2,IRF1,MX1,MYC,OAS1,OAS2,PLSCR1,PTGS2,TLR3
EGR2	-0.598	transcription regulator	Inhibited	-2.911	0.0265		ASS1,CAST,CBLB,CDH6,CLCN2,COL11A1,DIO2,EGR1,EGR2,ERBB2,GRIA2,ID4,IGF2,LAMA2,MAP2,MR1,NXPH4,PASK,PMP22,PRDM1,PRKCD,SCD,SOCS3,TFRC,VEGFA,ZBTB16
EP400	0.161	other	Inhibited	-2.905	0.000433	152 (6)	CCNA2,CCNF,CDC20,CDC6,CENPF,E2F1,FOXM1,MCM4,MYBL2,NCAPG2,PCNA,PLK1,PSRC1,SKP2
CD2		transmembrane receptor	Inhibited	-2.897	0.00734	520 (19)	CCNA2,CCNB1,CD40,CD44,CD58,FAS,HLA-DMA,HLA-DPA1,ICAM1,ITGAL,PTPRC,SELL
ARHGAP21	0.158	other	Inhibited	-2.887	0.00233		ARID5A,CITED2,FGL2,IFIT3,IL18,IRF1,NFKBIZ,NMI,PLAT,PTGS2,SLCO3A1,TLR3
Mapk		group	Inhibited	-2.883	0.00367	684 (16)	ADAM12,ARC,CCL2,CEBPB,COL1A1,CTGF,CXCL8,EGR1,F3,FBLN1,GJA1,HMOX1,IGF1,ITGA4,JUNB,MYC,NOS2,NR4A3,OLIG2,PTGS2,RUNX2,S100A4,SPP1,VEGFA
Ap1		complex	Inhibited	-2.882	0.000152	857 (22)	ACE,ATF3,CCL2,CCL5,CCNA2,CD40,CD44,CLU,CXCL8,ETS1,F2RL1,F3,FN1,HBB,HMOX1,IGF1,IGFBP3,ITGA2,LPL,MET,MMP2,MSR1,MT2A,MYC,NOG,NOS2,NQO1,PLAU,PRDM1,PTGS2,S100A4,SERPINE1,SPARC,TIMP1,VEGFA
NFATC2	-0.929	transcription regulator	Inhibited	-2.879	5.39e-06	950 (19)	ACP5,CASP3,CCNA2,CCNB1,CCNF,CD40,CDK4,CITED2,CRYAB,EGR2,FAS,FGL2,GBP4,HELZ2,IFIT2,IFIT3,IL18,IRF1,IRF7,ITPR1,LDHA,MDM2,MYC,NFATC1,NFKBIZ,NMI,NR4A1,PELI1,PLAT,PLK2,PTGS2,RCAN1,RGS1,SLCO3A1,SOCS2,SOCS3,STAT5A,TLR3
STAT6	-0.804	transcription regulator	Inhibited	-2.871	4.49e-05	727 (16)	ACP5,ADAM19,ALDH2,APOE,BAX,BCL3,CASP6,CCL5,CD38,CD40,COL1A1,COL1A2,CTSB,CTSS,EGR1,EGR2,FCER1G,FCGR2A,GBP3,HIPK2,ICOSLG/LOC102723996,IER2,IFIT3,IGF1,IL13RA2,INPP1,IRF1,IRF7,LGALS3BP,LIF,MMP14,MMP2,NFATC1,PDGFA,PKIB,PLSCR1,PPARGC1A,PROS1,PTGS2,S100A10,SELENBP1,SERPINA1,SERPINF1,SOCS2,STAT6,TFEC,ZFP36
PAX7		transcription regulator	Inhibited	-2.867	0.00434		AHR,ASS1,CXCR4,EYA4,F2RL1,GALNT13,IL13RA1,MDFIC,MEST,NPNT,NQO1,PARM1,PDLIM4,PLAGL1,PRSS23,PTGR1,SEMA3E
MED1	0.201	transcription regulator	Inhibited	-2.849	2.36e-06	793 (17)	AURKA,BAX,BIRC5,BOP1,CCNB1,CDC20,CDC6,CDK1,CDK2,CDK4,CEBPA,CHAF1A,DTYMK,E2F1,ERBB2,FASN,FOXM1,GADD45A,IGF1,IGFBP3,LIF,MDM2,MET,MYC,MYH7,OLR1,PLK1,SEPT6,SLC2A4,STC2,ZMYND11
CCL2	-0.853	cytokine	Inhibited	-2.844	0.011		ABCG1,BIRC5,CCL5,CD40,CXCL8,F3,ICAM1,IGF1,IL18,ITGA1,ITGAL,MKI67,MMP2,PCNA,TIMP1
IL17A		cytokine	Inhibited	-2.842	0.000789	703 (16)	C3,CCL2,CCL5,CD40,CEBPB,CEBPD,COTL1,CTGF,CTSK,CXCL8,CYR61,DLX1,FAS,GUSB,HEXB,ICAM1,ITPR1,JAG1,LOX,MMP2,MRC1,MYC,NFKBIZ,NOS2,OSMR,PLAU,PTGS2,RGS16,SOCS3,THBD,TIMP1,TIMP4,TLR2,TLR3,TNFAIP3,TYMP,VEGFA,VWF
GLI1		transcription regulator	Inhibited	-2.841	1.09e-07	794 (17)	ARC,ASPM,C11orf96,CD24,CDK2,CLU,COL1A1,DIO2,FOXM1,FUCA2,GALNT2,GLI2,GRIA3,HEY2,IGF1,IGF2,IGFBP6,IGFBP7,JUP,LMNA,LZTS1,MAN1C1,MEST,MMP2,MYCN,NDRG2,NES,NOG,NR2F2,PCDH18,PCOLCE2,PDGFA,PDGFRA,PLOD1,PTCH1,RAB34,RAP2A,RPL30,RPS6KA1,RUNX2,S100A9,SCD5,SOX6,SOX9,SPP1,TIMP3,TMEM100,TNC,VEGFA,VIM,WIF1
CCND1	0.273	transcription regulator	Inhibited	-2.84	8.38e-14	463 (12)	ALDH1A3,AR,ASPM,AURKA,BIRC5,BRCA1,C7,CASC5,CCNA2,CD44,CDC6,CDCA7,CDCA7L,CDCA8,CDK2,CDK4,CDK6,CDKN2C,CENPF,CENPH,CENPN,COL1A1,COL20A1,COL27A1,COL5A2,CPED1,DTL,E2F1,EGFR,EPHA2,ERBB2,FGFR1,FOXM1,FZD7,H2AFJ,HJURP,HOMER2,IER3,KIAA0101,KIAA1524,KIF20A,KIF2C,KIF4A,LRRTM2,MAML3,MCM4,MELK,MMP2,MNS1,MORC4,MYC,MYLK,MYT1,NCAPH,NRSN1,PCNA,PDLIM3,PLK1,PMEPA1,PPCS,PSMC3IP,PSRC1,PTPRC,RRM2,RUFY3,SATB1,SELENBP1,S…
Collagen type I		complex	Inhibited	-2.838	4.06e-05	858 (20)	APOE,BAX,CCL5,CD83,COL1A1,F13A1,FN1,ITGA1,ITGA2,ITGA3,MMP14,MMP2,MYC,PLAU,PLOD2,PTGS2,RUNX2,S100A10,SKP2,TNC,VIM
FN1	-0.704	enzyme	Inhibited	-2.838	7.03e-09	756 (14)	ACE,ACP5,ACTN4,APOE,BCAT1,BIRC5,C2orf27A/C2orf27B,CASP7,CCL2,CCL5,CD83,CDK4,CDK6,CEBPB,COL1A1,CXCL8,EGFR,EIF4B,F3,FLNA,FN1,GDI2,IGF2BP3,IL1R1,ITGA1,ITGA4,ITGA5,KIF21B,LGALS8,MAPK8,MARCKS,MGP,MMP14,MMP2,MYC,NES,NOS2,PCNA,PDGFRA,PLAU,PLAUR,RASSF2,RRAGD,RUNX2,SDC1,SDC4,SERPINE1,SKP2,SLC9A1,SOCS3,SOX9,SPARC,SPP1,TAGLN,THBS1,TNFAIP2,ZYX
DOCK8	-0.371	other	Inhibited	-2.828	0.00115		ARID5A,CD40,CITED2,FGL2,HELZ2,IFIT2,IFIT3,IL18,IRF1,IRF7,NFKBIZ,NMI,PELI1,PLAT,PTGS2,RGS1,SLCO3A1,TLR3
LTBR	-0.99	transmembrane receptor	Inhibited	-2.828	0.21		BAX,CLU,GDA,ICAM1,LYZ,NOS2,PDPN,SERPINA1
IFN Beta		group	Inhibited	-2.822	0.00983	662 (16)	CD40,CD74,CD83,CEBPB,CXCL8,CYP2E1,EEF1A1,ENPEP,FN1,HERC5,IFIH1,IFIT2,IRF1,IRF7,MX1,MYC,NOS2,OAS1,OAS2,SPRY1,SPRY2,SPRY4,TLR3,XAF1
F3	-1.971	transmembrane receptor	Inhibited	-2.784	0.00174	410 (14)	ANGPT1,CASP7,CCL2,CTGF,CXCL8,CYR61,EGR1,F3,MMP2,VEGFA
MYB		transcription regulator	Inhibited	-2.774	4.35e-05	888 (22)	ATP2B1,BAX,BIRC5,BRCA1,CASP6,CCNB1,CDK1,COL1A2,CXCR4,DHRS2,FN1,FOXJ1,GSTM1,IGF1,IGFBP5,IQGAP1,ITPR1,MTSS1,MYC,PCNA,PTGS2,SLC1A5,SPP1,TFEC,VIM
STAT		group	Inhibited	-2.767	0.0436		CASP1,CEBPD,IRF1,JUNB,NPPA,SERPINA3,SOCS2,SOCS3,TIMP1
TGM2	-0.024	enzyme	Inhibited	-2.766	1.66e-06	767 (18)	AFF2,C3,C5AR1,CA2,CCL2,CD74,CD93,CDCA7,CDK6,CXCL8,DAAM2,DDX60L,EHD1,EMR2,EPB41L4A-AS1,FCER1G,FERMT1,FN1,GIMAP2,GJA1,IFIT2,IFIT3,IFIT5,ITGA6,ITGAX,LRRC25,LSP1,MGP,MMP2,MPP6,MT2A,MYC,MYH7,NCF2,NPC2,OAS1,OAS2,OAS3,PAK1,PARP9,PHLDA1,PLSCR1,PTGS1,RUNX2,SAMD9L,SELL,SEMA6B,SLC20A1,SLC25A20,SLC7A2,SPP1,THBS1,TNFAIP2,TRIM22,XAF1,ZEB1
JAK2	-0.124	kinase	Inhibited	-2.751	0.003	650 (17)	ACE,ACTN1,AKR1C3,BAX,CASP1,CCL2,CCL5,CXCL8,EGR1,F5,ICAM1,IRF1,LYN,MYC,MYL12A,NOS2,OSMR,PHLDA3,PTGS2,RBP1,SLC11A1,SOCS3,THBS1
IL13		cytokine	Inhibited	-2.742	3.14e-12	732 (17)	ADAM28,ADORA1,ADORA2B,ALOX5AP,ATF3,BAX,BCL3,BID,C3,CA2,CASP1,CASP3,CASP6,CASP7,CASP8,CASP9,CCL2,CCL5,CD40,CD44,CFI,CHI3L1,CHST2,CLEC7A,COL18A1,COL1A1,COL1A2,COL3A1,COL6A2,CTGF,CTSB,CTSC,CTSK,CTSS,CXCL8,CXCR4,DUSP10,DYNLT3,EGFR,EGR1,F13A1,F3,FADS2,FAS,GAS6,GPNMB,GPX3,HMOX1,HOMER2,HRH1,ICAM1,IGF1,IL13RA1,IL13RA2,IL17RB,IL18,IL1R1,JAG1,LTBP1,MAP3K7CL,MMP14,MMP2,MN1,MRC1,MT1X,MTSS1,NCAPH,NFATC1,NID1,…
Rock		group	Inhibited	-2.739	1.22e-05	672 (16)	BMP2,CCL2,COL1A1,COL3A1,CTGF,CXCL8,F3,FN1,ICAM1,MAFK,MYC,NGFR,NPPA,PTRF,RUNX2,SOX9,SPP1
Akt		group	Inhibited	-2.718	1.89e-12	776 (16)	ADM,ANGPT1,AR,BAX,BHLHE40,BID,BIRC5,BMP2,BRCA1,CCL2,CDK4,COL3A1,CP,CTGF,CXCL8,CXCR4,EGFR,EGR2,ETS1,F3,FAS,FHIT,FN1,FOXM1,GATA2,GLI2,HES1,HK2,HMOX1,IER3,IGF1,IGF2,IGFBP2,KCNA5,LEF1,LMNA,LPL,MAP2,MCAM,MDM2,MMP14,MMP2,MUC1,MYC,NOS2,NPPA,PCNA,PEA15,PPARGC1A,PPP1R1B,PTGS1,PTGS2,PTN,RRM2,RUNX2,SEMA6D,SERPINE1,SKP2,SLC2A4,SOCS3,SOD2,SPP1,THBS1,THBS2,TLR2,TRADD,VCAN,VEGFA
MAPK3	0.146	kinase	Inhibited	-2.71	0.0642		CXCL8,DUSP4,EGR1,FN1,JUNB,MYC,PLA2G4A,PLAUR,PPARGC1A,PTGS2,SPP1,THBS1,TIMP1
IFNB1		cytokine	Inhibited	-2.703	2.09e-10	665 (15)	AMH,ANXA5,BHLHE40,BST2,CARD6,CASP1,CASP3,CASP8,CCL2,CCL5,CD38,CD40,CD83,CDKL2,COL12A1,CRYAB,CTSK,CXCL8,CYP2E1,DHX58,DKK3,DLL1,E2F1,FBLN2,FBN1,FKBP9,GAS1,GBP3,GBP4,HERC5,HMGB2,ICOSLG/LOC102723996,IDI1,IFIH1,IFIT2,IFIT3,IL1R1,IRF1,IRF7,ITGAX,KLRC4-KLRK1/KLRK1,LAMB1,MGST2,MMP2,MX1,MYC,MYD88,NID2,NMI,NNMT,NOD1,NOS2,NPTX1,OAS1,OAS2,OGN,PTCH1,PTGS2,RIPK2,RNASE4,SPRY1,SPRY2,THBS1,THBS2,TIMP1,TLR3,TSIX,X…
CYP1B1	-1.83	enzyme	Inhibited	-2.688	0.00206	526 (7)	ACOT11,CHRNA4,CYP1B1,HMOX1,IFNLR1,IGFBP2,MCAM,MCM4,NQO1,RGS16,SHANK2,SKP2,SOCS2,WEE1
POMC		other	Inhibited	-2.68	0.00277	745 (19)	BCR,CXCR4,CYP1B1,DUSP1,FOSL2,GSTM5,H19,HMOX1,ICAM1,IGF2,IL18,JUNB,NOS2,NR4A1,NR4A2,NR4A3,PCNA,PCSK5,PDYN,PPARGC1A,SDC2,SOD2
NRG1	-0.163	growth factor	Inhibited	-2.677	4.21e-10	779 (18)	ACTN1,ANGPT1,AR,BRCA1,CASP3,CDH4,CKS2,COL1A1,COL6A3,CTGF,CXCL8,CXCR4,CYR61,DUSP1,DUSP4,DUSP6,E2F1,EEF1A1,EGR1,EGR2,EPHA2,ERBB2,ERRFI1,FGF1,FOSB,FSTL1,GATA2,GDA,GPI,GPX3,HES1,HK2,HMOX1,ID1,IDI1,IER2,IER3,IGF2,ITGB5,JUNB,L1CAM,MST1,MYC,NPPA,NR4A1,NR4A3,PDGFA,PGAM2,PHKG1,PLAU,PLAUR,PTGS2,PTRF,PYGM,RUNX1,S100B,SLC2A3,SLC2A4,SOX4,VEGFA,VIM,ZFP36
VTN		other	Inhibited	-2.674	1e-05	778 (16)	BHLHE40,COL1A1,COL1A2,EFNB2,F3,ITGA4,ITGA5,MMP2,PLAU,PLAUR,PTGS2,RUNX2,S100A10,SERPINE1
PARP1	-0.254	enzyme	Inhibited	-2.666	0.000189	764 (20)	BAX,CASP4,CCL5,DYX1C1,E2F1,ERBB2,FASN,FKBP5,GBP4,H19,HES1,HMOX1,HRH1,ICAM1,IGF1,ITGAL,LIF,MDM2,MYC,NELL2,NOS2,PTGS2,SDK1,SOCS2
INHBA		growth factor	Inhibited	-2.661	2.72e-06	689 (19)	ACTN1,ACVR2B,AKR1C3,AMT,BAX,BMP2,CCL2,CD24,CDK4,CHD7,CLASP2,CPNE8,CTGF,CXCL8,CXCR4,EFNB2,FN1,FRS2,GRIA3,GULP1,IGF1,INHBB,IRF1,JUNB,LEFTY2,LOX,MGP,MMP2,MYCL,MYT1,NR4A2,PCNA,PCSK5,PCSK6,PRDM1,RGS16,S100A9,SERPINE1,SOX4,TAGLN,TIMP1,TMEFF2,VANGL2,VAV3,VEGFA
VGLL3		other	Inhibited	-2.646	0.000153		ADM,COL12A1,COL1A1,COL1A2,SOX9,SPP1,THBS1
IFNGR1	0.017	transmembrane receptor	Inhibited	-2.646	0.0869		CCL5,FAS,ICAM1,IRF1,IRF7,MMP2,PRKCG,TNFRSF1A
IFNK		cytokine	Inhibited	-2.646	0.0265		CD40,CD83,IFIH1,IRF1,MX1,OAS1,TLR3
TCR		complex	Inhibited	-2.635	0.000251	756 (18)	ABLIM1,ADM,APOD,ARPP21,BCL3,CBLB,CCL5,CD38,CDK2,CTSB,CXCL8,CXCR4,DHX58,EGR1,EGR2,F5,FAS,FLNA,GBP4,GRIA3,HERC5,IFI44,IFIH1,IFIT2,IFIT3,IRF1,IRF7,JUNB,LCP2,LMNB1,MAPK8,MX1,MX2,MYC,MYD88,NFATC1,NFE2L3,NR4A1,OAS1,P2RX7,PASK,PDIA4,PIK3R1,PRDM1,PTK2B,PTPRC,RUNX1,SELL,SEMA3A,SLC2A3,SOCS2,SOCS3,SPP1,STAT5A,TLR3,TNFRSF12A,TNFRSF1A,TWSG1
OTX2		transcription regulator	Inhibited	-2.625	0.141		CDH4,COL8A1,CPXM2,EFNA5,GPNMB,NCAM1,PDE6B,PRDM1,RDH10,SLC39A12,THBS4,TNC
PRKACA	-0.419	kinase	Inhibited	-2.621	0.192		ANTXR2,CEBPB,DIO2,IGF1,MYC,SDC1,SFRP4,SOCS3
INHBB	-0.726	growth factor	Inhibited	-2.619	0.000623	459 (7)	COL3A1,COL4A1,LOXL3,SERPINE1,THBS1,TIMP1,TNC
IRF3	-0.546	transcription regulator	Inhibited	-2.618	0.129		ANXA4,CCL2,CCL5,CD58,CXCL8,DHX58,FGF1,GBP1,HELZ2,IFI44,IFIH1,IFIT2,IFIT3,IFITM3,IRF7,JUNB,NOS2,OAS1,OAS2,OAS3,PARP12,PHF11,SAMD9L,TIMP3,TNFAIP3
TP53	0.103	transcription regulator	Inhibited	-2.61	3.28e-33	969 (21)	ACAA2,ACE,ACOT11,ACTN1,ACTN4,ADORA2B,AEN,AK1,AKAP12,ALOX5,AMOTL2,ANGPT1,ANXA1,ANXA2,ANXA4,APOE,APOL1,AR,ARPC1B,ASF1B,ASL,ASPM,ASS1,ASTN2,ATF3,ATP1A1,AURKA,BAI1,BAI3,BAX,BCL3,BHLHE40,BID,BIRC5,BMP1,BRCA1,BUB1,BUB1B,C12orf5,C2,CALU,CAMK2B,CAMK2D,CAMLG,CARHSP1,CASP1,CASP3,CASP4,CASP6,CASP8,CASP9,CCL2,CCNA2,CCNB1,CCNB1IP1,CCNB2,CD44,CD97,CDC20,CDC42EP3,CDC6,CDH3,CDK1,CDK2,CDK4,CEBPA,CEBPB,CENPF,CGREF…
caspase		group	Inhibited	-2.607	0.0214		BAX,CDK1,CDK2,CDK4,CDK6,EGFR,NCF1,THBS1
PTGES	-0.617	enzyme	Inhibited	-2.599	1.13e-05	589 (13)	ANXA1,ANXA2,BIRC5,CXCL14,CYBA,EGR1,ITGA6,ITGAL,ITGB4,MYC,MYH7,NCF1,NOS2,NPPA,PPA1,PTGS2,RPS3A,TRAF1,VIM
FOXO3	0.294	transcription regulator	Inhibited	-2.587	1.57e-08	828 (19)	AQP4,AR,BIRC5,CASP8,CCNB1,CDC42EP3,CDK4,CTGF,CXCL8,CYR61,DDIT4,EGR1,EGR2,FASN,FOSB,FOXM1,FOXO1,GADD45A,GATA2,GSTM5,IER3,IGF1,IMPDH2,JAG1,JUNB,MAP1LC3A,MKI67,MSTN,MTHFD2,MXD3,MXI1,MYC,NAMPT,NOS2,PIK3IP1,PLAU,PLK1,PPARGC1A,PPP1R15A,RICTOR,SATB1,SKP2,SLC1A4,SOD2,TGFB2,TNFRSF1A,UBE2C,UCP2
Fgf		group	Inhibited	-2.586	0.0392		ACE,IGF1,JUNB,MMP2,PTGS2,RUNX2,SPRY2,SPRY4
NFKBIA	0.286	transcription regulator	Inhibited	-2.58	7.59e-19	773 (15)	AEBP1,ALOX15B,BAX,BCCIP,BCL11A,BCL3,BID,BMP2,BUB1B,C3,CASP4,CASP8,CCL2,CCL5,CCNA2,CCNB1,CD40,CD97,CDC6,CDH3,CDK2,CEBPB,CEBPD,CHI3L2,CLU,COL1A2,COL3A1,COL5A2,CP,CRYAB,CTSB,CTSZ,CXCL8,CXCR4,CYBA,CYP1B1,DCN,DUSP6,ERAP2,ERBB2,F3,FAS,FHL2,FN1,FOXM1,FZD7,GADD45A,GAS5,GBP3,GPX3,GSTM5,HES1,HEY1,HK2,HMOX1,HOXA10,ICAM1,IER3,IGF2,IGFBP6,IRF1,ITGA2,ITGA3,ITPR1,JUNB,LIF,LITAF,MDM2,MGMT,MGP,MMP14,MR1,MYC,NDRG2…
HMGB1	0.167	transcription regulator	Inhibited	-2.579	0.00661	565 (20)	BAX,BRCA1,CASP3,CCL2,CD40,CD58,CD83,CXCL8,FASN,HLA-DRB1,ICAM1,IL1R1,MDM2,MOK,MRC1,PTGS2,SIRT1,TLR2
PLA2G4A	-0.639	enzyme	Inhibited	-2.578	0.000325	639 (19)	ANXA5,CXCL8,GSTM5,MYC,NOS2,PLA2G5,PTGS2
CSF3		cytokine	Inhibited	-2.568	2.89e-07	740 (16)	BIRC5,CAPG,CCL5,CD44,CDK2,CDK4,CDK6,CEBPA,CEBPB,CST3,CXCL8,CXCR4,DUSP6,EGR1,EGR2,ERAP2,ETS1,GADD45A,GJA1,GPR183,HLA-DPA1,HLA-DQA1,HLA-DRA,HLA-DRB1,HMOX1,ICAM1,IGF1,ITGB2,JAK3,KLRC2,LTF,LYZ,MET,MMP2,MYC,NFATC1,PLSCR1,RAB27A,RGS1,SELL,SOCS3,TFRC,TLR2,TNFAIP3,TNFRSF1A,VEGFA
BMP6	-0.177	growth factor	Inhibited	-2.568	3.82e-06	570 (17)	ADAMTS1,ARHGAP18,CD44,CDKN2C,CTGF,CYP1B1,E2F1,ERRFI1,HMOX1,ID1,ITGA5,LPHN2,MATN2,MYCN,NOG,PCOLCE2,PCSK6,PMEPA1,PMP22,PTGS2,SEMA3A,SERPINE1,SLC20A1,TAGLN,TIMP1,TNFRSF12A,VEGFA,ZEB1
CYR61	-0.865	other	Inhibited	-2.563	3.86e-05	754 (17)	BAX,CCL2,COL1A1,COL1A2,CXCL8,CYR61,ITGA2,ITGA3,ITGA5,MYC,NR4A1,PLAU,SERPINE1,TIMP1,VEGFA
BDNF	-1.271	growth factor	Inhibited	-2.556	2.28e-10	836 (22)	AR,ARC,ARPP21,BHLHE40,BID,BMP2,CASP3,CAV2,CNR1,CXCR4,CYGB,DUSP1,DUSP4,DUSP6,EGR1,EGR2,FTL,GDA,GRIA1,GRIA2,INHBB,ITPR1,KCNIP2,KLF10,LAMP5,LGALS1,MACROD1,MAPT,MYCN,NCAM1,NGFR,NMB,NOS2,NR4A1,NTRK2,OMG,PALMD,PCNA,PICK1,PPP1R1B,PTPN9,RELN,RGS4,RPL13,RPL37A,RPRM,RPS23,RYR3,S100A10,S100A9,SBK1,SEMA3E,SFRP2,SLC17A7,SLC17A8,SOD2,SPP1,SPRED2,SPRY2,SST,TFRC,TRIB2,VASN
NFYA	0.503	transcription regulator	Inhibited	-2.55	4.13e-05	738 (17)	CBS/LOC102724560,CCNB1,CCNB2,CDK1,COL11A1,COL1A2,COL5A3,E2F1,EGR1,FASN,GADD45A,HLA-DQB1,HLA-DRA,ICAM1,IGF1,IRF1,JUNB,PPP1R15A,PTTG1,RGS4,RRM2,SCD,TOP2A,VWF
IL3		cytokine	Inhibited	-2.547	0.000212	556 (17)	ALDH2,ALOX5AP,ARHGAP29,ATF5,BMP2,CASP3,CASP9,CCL2,CD40,CD63,CD83,CD97,CITED2,CXCL8,CXCR4,EEF1A1,EGR1,EGR2,EMP3,FAS,FASN,FCGR2A,FGFR1,FOSL2,GADD45A,GATA2,GPRIN1,HK2,ICAM1,IL17RB,IMPDH2,ITGAX,JUNB,LATS2,LIF,LY75,LYN,MDM2,MYC,NACA,NCF1,NFATC1,PDPN,RBPJ,RPL10,RPL13,RPL3,RPL4,RPL5,RPL6,RPL7,RPS12,RPS20,RPS3,RPS6,SELL,SERPINA3,SLC2A3,SOCS3,SOX4,TIAL1,TK1,TLR2,UCP2,VEGFA
MAP2K4	-0.042	kinase	Inhibited	-2.531	0.000238	506 (15)	ATF3,BIRC5,CCL5,CD44,CXCL8,EGFR,ERRFI1,FLNA,GADD45A,MAPK8,MYH7,NOS2,NPPA,PAK1,PLA2G4A,PLAU,PRDX1,PTGS2
PTHLH	-0.662	other	Inhibited	-2.528	2.65e-05	887 (21)	ADAMTS1,ADAMTS7,ANGPT1,AR,BMPR1A,CDK1,CTSK,CXCL8,EFNB2,FN1,FOSL2,IGF1,ITGA6,LEF1,PLAU,PTGS2,SERPINE1,SUFU,TNC,VEGFA
PTGS2	-1.427	enzyme	Inhibited	-2.497	6.46e-10	670 (16)	ANGPT1,ANGPT2,ANXA1,ANXA2,AQP1,BAX,BRCA1,CCL2,CCL5,CD44,CDKN2C,CLU,CTSK,CXCL14,CXCL8,CXCR4,CYP1B1,DUSP1,EDNRA,EGR1,ERBB2,FN1,ICAM1,IGF1,IGFBP3,ITGA6,ITGAL,ITGB4,MKI67,MMP14,MMP2,MSR1,MYC,NOS2,NR4A2,PCNA,PLA2G4A,PPA1,PTGS1,PTGS2,RPS3A,RUNX2,SELL,ST3GAL1,TRAF1,VEGFA
NEDD9	-0.359	other	Inhibited	-2.496	0.000488	750 (17)	ADM,ALOX5,BHLHE40,BMP2,DDIT4,ERRFI1,ITGA2,MKNK2,PLIN2,PLOD2,PPP1R3B,SERPINE1,VIM
E2f		group	Inhibited	-2.483	0.000536	639 (18)	BRCA1,CCNA2,CDC6,CDK1,CDK2,E2F1,EFHC1,FANCD2,GINS2,HNRNPA1,IGF1,ITGA5,ITGA6,ITGB4,LIG1,MCM2,MYBL2,MYC,MYCN,NPPA,NUSAP1,PCNA,RPA3,RRM2,SERPINE1,TPX2,TYMS,UBE2C,WDR76
NOS2	-2.152	enzyme	Inhibited	-2.48	0.000103	897 (17)	AR,BAX,BIRC5,CASP3,CCL2,CD44,CHI3L1,COL4A1,COX7A1,CP,CTSC,CXCL8,CYP2E1,FAS,FASN,FOXO1,GJA1,GPD1,H19,HMGB2,HMOX1,IFIT3,LGALS3BP,LPAR1,MAPK8,MYH7,NOS2,NPPA,PCNA,PERP,PLSCR1,PPARGC1A,PTGS1,PTGS2,SERPINA3,SERPINH1,SLC1A5,SLC2A4,TIMP1,TNK2,VEGFA
ALB		transporter	Inhibited	-2.45	0.00478	718 (19)	CASP3,CCL2,CCL5,COL1A1,CXCL8,CYBA,EDNRA,NOS2,PTGS2,SCD,SYNPO,VEGFA
RNF31	0.2	enzyme	Inhibited	-2.449	0.0637		ACE,ADORA1,AURKA,CXCR4,IGFBP4,TGFB3
TNFAIP2	-1.053	other	Inhibited	-2.449	0.00421		CITED2,FGL2,IRF1,LHX2,PLAT,SLCO3A1
CYBB	-0.496	enzyme	Inhibited	-2.449	0.183		CCL5,COL3A1,CTGF,CYBA,ICAM1,TGFB3
BID	1.025	other	Inhibited	-2.449	0.00968	422 (7)	C5AR1,CTSB,CTSK,CTSS,ITGAX,TIMP1
CD40	-1.022	transmembrane receptor	Inhibited	-2.447	0.000717	651 (15)	APOBEC3G,BAX,BIRC5,CCL2,CCL5,CCNA2,CD38,CD40,CD44,CD83,CDK4,CDK6,CXCL8,DUSP1,DUSP6,F3,FAS,HLA-DQB1,ICAM1,ICOSLG/LOC102723996,IL13RA1,IL18,IRF1,ITGAL,ITGB2,LGALS3,MET,MMP14,MYC,NFATC1,NOS2,PRDM1,PTGS2,SELL,SERPINE1,THBD,TLR2,TNFAIP3,TRAF1,TRAF5,TXLNA,VEGFA,ZBTB16
CXCL12	0.001	cytokine	Inhibited	-2.446	7.29e-07	688 (17)	ACP5,AKR1C3,BAX,BCL3,BMP1,BMP2,CA2,CCL2,CCL5,CD44,CDK2,CTSK,CXCL8,CXCR4,DYX1C1,EGFR,EGR1,ERBB2,FLNA,FN1,ICAM1,ID1,IFNGR2,IGFBP7,ITGAL,ITGAX,ITGB4,JMJD1C,JUNB,LCP2,LOXL2,MAFK,MARCKS,MMP14,MMP2,MYC,NR4A1,NUMA1,PLAU,PRKCD,PTGS2,RPS6KA3,RUNX2,RUNX3,RYR3,SOCS3,VIM,ZBTB16
NCR2		transmembrane receptor	Inhibited	-2.433	0.0189		NR4A1,NR4A2,NR4A3,PTGS2,RCAN1,THBS1
TGFBR1	-0.283	kinase	Inhibited	-2.431	4.05e-08	849 (17)	AHR,BGN,BHLHE40,BIRC5,CD40,CDK4,COL1A1,COL1A2,CTGF,EGR2,FMOD,FN1,GAS1,HEY1,HMOX1,ID4,ITGB5,JAG1,LEFTY2,LTBP1,RGS3,RUNX1,SERPINE1,TAGLN,TGFBI,VIM,ZFP36
PLG		peptidase	Inhibited	-2.431	0.00208	660 (16)	BAX,CCL2,CD40,COL1A1,CYR61,F3,MXI1,PLAU,PTGS2,RLBP1,SERPINE1
ITGA2	-1.346	transmembrane receptor	Inhibited	-2.425	0.0252		CDK2,COL1A1,DCN,IGF1,ITGA2,ITGA5
TNFRSF8		transmembrane receptor	Inhibited	-2.422	0.00388	663 (16)	CASP1,CTSC,CXCL8,CXCR4,FAS,GBP1,GCLC,JUNB,KLRC2,LCP2,MYC,PBX3,PDPN,RPL7A,TRAF1
ESR1		ligand-dependent nuclear receptor	Inhibited	-2.421	4.19e-08	845 (19)	ACE,ADORA1,AKT2,ALK,APOE,AQP1,AR,ASS1,BAX,BIRC5,BMP2,BRCA1,C3,C8orf4,CA2,CAV2,CCL2,CCNA2,CEBPA,CEBPB,COL8A1,CRABP2,CTSB,CXCL8,CYP1B1,DDIT4,DUSP9,E2F1,EFEMP1,EGFR,EGR1,ERBB2,FAS,FBLN1,FOSL2,FOXM1,GJA1,GREM1,H19,HSF2BP,ICOSLG/LOC102723996,ID1,IER3,IGF1,IGF2,IGFBP2,IGFBP3,IGFBP5,INHBB,ITGA6,KLRC4-KLRK1/KLRK1,LPL,LTBP1,LTF,MDM2,MKI67,MYC,NGFR,NOS2,NQO1,OXTR,PCNA,PCP4,PKIB,PPARGC1A,PRKCD,PRSS23,PTGS2,…
LPAR1	-0.598	g-protein coupled receptor	Inhibited	-2.415	0.00421	697 (18)	AKT2,CTGF,CXCL8,PRKCG,PTGS2,S1PR3
CREBBP	0.445	transcription regulator	Inhibited	-2.407	5.93e-05	878 (20)	AR,ASL,BIRC5,CAMK2B,CAMK2D,CCL5,CD44,CDC6,CEBPA,COL1A2,CXCL8,CYR61,DCX,EGR1,EGR2,FGFR3,FOSB,GRIA2,GRIA3,HBB,HLA-DRA,IRF1,LPL,MDM2,MGMT,MST1,MYC,MYCBP,NEUROD1,NOS2,NPPA,NR4A1,NR4A2,NR4A3,PCNA,PPARGC1A,PRKCD,PTGS2,SERPINA3,SOCS3,SST,TAGLN,TLR2,TNC,VEGFA
RAC1	-0.075	enzyme	Inhibited	-2.405	0.000663	673 (16)	ACP5,ATF3,CIITA,COL1A2,CTGF,DUSP1,FAS,FN1,HSPB1,ICAM1,ITGA6,MAPK8,MMP14,MMP2,MYC,NPPA,PAK1,PLAUR,PTGS2,RAC3,SHC1,SOD2,SOX6,SOX9,VEGFA
MITF	-0.446	transcription regulator	Inhibited	-2.393	7.36e-05	638 (13)	ACP5,ALCAM,APOE,ATP1A1,CD151,CD44,CDK2,COL1A1,CTSK,CXCL8,FMOD,FN1,GMPR,GPNMB,GYG2,HAPLN1,ITGA3,ITGA4,ITPKB,KCNN2,LGALS3,MET,MGP,MICAL1,MMP14,NGFR,OSCAR,PIR,PSEN2,RAB27A,RRAGD,SDC1,SERPINF1,SLC7A8,SOX6,SOX9,TNFRSF14
TGFB2	-1.77	growth factor	Inhibited	-2.393	6.34e-10	845 (19)	AHR,ANGPTL4,BHLHE40,CD40,CIITA,COL1A1,COL1A2,COL3A1,CTGF,EGR1,EGR2,FAS,FMOD,FN1,GAS1,HEY1,HMOX1,HSPG2,ID4,ITGB5,JAG1,NOS2,RGS3,RUNX1,RUNX1T1,SCD,SELL,SERPINE1,SPP1,TAGLN,TGFB2,THBS1,TIMP1,VCAN,VEGFA
F2RL1	-1.016	g-protein coupled receptor	Inhibited	-2.386	0.00206	712 (17)	CASP7,CCL2,CTGF,CXCL8,CYR61,DUSP6,F2RL1,F3,FAS,ITGB4,NOS2,PTGS2,RARG,VEGFA
CD38	0.704	enzyme	Inhibited	-2.384	0.000336	447 (7)	ALDOC,ANXA2,ASS1,CD44,CITED2,CPEB3,CSF2RB,FGL2,GBP4,GSTT2/GSTT2B,ICAM1,IFI30,LFNG,LGALS3,LMO7,MKRN3,MYADM,NCAM1,PCP4,PDLIM1,PKIB,PPARGC1A,PRDM1,PYCR1,RBPMS,S100A4,S100A6,SDC1,SELL,SLAIN1,SLC16A3,SLC39A8,SOCS2,SOCS3,TMEM97,VIM
IL12 (family)		group	Inhibited	-2.382	1		BCL3,CCL5,CD44,IRF1,KLRC4-KLRK1/KLRK1,NFKBIZ
PLAG1	-1.094	transcription regulator	Inhibited	-2.382	0.000587		ACVR2B,AQP1,ATF5,COL9A3,CREB3L1,EFNB1,ETV4,FLNC,IGF2,LSP1,MAP2,NFATC1,PIR,PPIC,TRAF1,TSPAN4,VEGFA
ARNT	-0.037	transcription regulator	Inhibited	-2.377	0.00542	843 (18)	ADM,AHR,AKT2,ALDOC,BHLHE40,CDK4,CITED2,CXCR4,CYP1B1,ENG,GAS1,GPI,HES6,HK2,KIF20A,LDHA,NQO1,SELL,SERPINE1,SLC2A3,TFRC,UBE2C,VEGFA,VIM
E2F3	0.196	transcription regulator	Inhibited	-2.373	0.000931	639 (14)	BIRC5,CCNA2,CCNB1,CDC6,CDCA4,CDK1,CDK2,E2F1,EZH2,IGF1,IGF2,MCM2,MCM4,MT1G,MYBL2,MYC,MYCN,PCNA,SERPINE1,TK1
SAA		group	Inhibited	-2.373	0.0208		CCL2,CXCL8,F3,ICAM1,NOS2,PTGS2,TLR2
FZD8	-1.538	g-protein coupled receptor	Inhibited	-2.372	0.00421	702 (14)	BIRC5,BMP2,COL1A1,CTGF,FN1,IGFBP5
F10		peptidase	Inhibited	-2.371	1.42e-06	470 (15)	CCL2,CTGF,CXCL8,CYR61,DUSP10,DUSP9,EGR1,F3,ICAM1,MMP2,TNFAIP3,VEGFA
NOX4		enzyme	Inhibited	-2.361	0.0417		CCL2,CXCL8,FN1,ICAM1,MMP2,VEGFA
TNFSF13B	-0.094	cytokine	Inhibited	-2.358	0.00594	813 (19)	BAX,CCL2,CD40,CDK4,CXCL8,DUSP5,ICAM1,ICOSLG/LOC102723996,MYC,NAMPT,PLK1,PRDM1,SPP1
PGF	2.067	growth factor	Inhibited	-2.354	0.0013	682 (18)	ALOX5,ANGPTL4,BIRC5,CCL2,CXCL8,CXCR4,DCN,EGR1,SERPINE1
Fibrinogen		complex	Inhibited	-2.345	0.00194	652 (14)	BCL3,CCL2,CD40,CXCL8,F3,ICAM1,MMP14,TLR2
BAX	-0.627	transporter	Inhibited	-2.345	0.0131		BAX,CASP3,CCL5,CCNB1,CDK1,CDK2,CTSB,CTSK,CTSS,ETV1,IRF7,TIMP1
IFNE		cytokine	Inhibited	-2.345	0.0436		CD40,CD83,HEXB,IFIH1,IFIT2,MX2,PTGS2,SLC7A2,TLR3
IFNAR1	-0.053	transmembrane receptor	Inhibited	-2.315	1.07e-05	732 (17)	ATF3,CCL5,CD40,CIITA,DLL1,DUSP6,IDI1,IFI44,IFIH1,IFIT2,IFIT3,IL18,IRF7,LIF,MYC,NOS2,OAS1,OAS2,OAS3,PLAT,PTGS2,SDC1,SOCS3,SOD2,THBS1,TLR2,TLR3,TNFAIP2,TNFAIP3
Lh		complex	Inhibited	-2.314	3.55e-07	767 (18)	ACP5,ACTN1,ADAMTS1,AKAP12,AMH,AR,ARL4C,ARNTL,ATP2B1,ATP9A,CAP2,CASP4,CASP9,COL15A1,COL18A1,CXCL8,CXCR4,DUSP1,DUSP9,DYRK3,EGFR,FKBP5,FLNC,GBP1,GJA1,HK2,INHBB,ITGA3,ITGB5,ITPR1,MAP2K3,MMP2,MT3,NPC2,P4HA2,PDLIM3,PHKA2,PLAT,PRKX,PTGS1,PTGS2,RAB27A,RGS16,RGS4,RPRM,RUNX1,RUNX2,SFRP4,SLIT2,SOD2,STK17A,TGFB2,THBS1,THBS2,TK1,TNFAIP3,TNFRSF12A,TP53I11,TPM2,TRIB1,UPP1,VEGFA
SRC	0.313	kinase	Inhibited	-2.307	4.29e-06	778 (16)	CA2,CCL2,CDK1,CDON,COL1A2,CTSB,CXCL8,DUSP1,EGFR,ERBB2,F3,FN1,GBP1,GCLC,GJA1,GRIN3A,HMOX1,ICAM1,ID1,MMP2,MYC,NEUROD1,NPPA,NQO1,PLAU,PLAUR,PLK1,PRKCD,PTGS2,PTRF,SPP1,SYNPO,VEGFA,VIM
PIK3R1	0.692	kinase	Inhibited	-2.302	5.29e-05	791 (17)	AR,ATF5,ATP1A1,COL1A2,CXCL8,ENG,F3,FOXO1,HMOX1,ICAM1,IRF7,MKI67,MMP2,NOS2,PDGFRA,PIK3R1,PLAU,PTGS2,SERPINE1,SOD2,VEGFA
ELAVL1	-0.013	other	Inhibited	-2.286	1.53e-05	767 (16)	ANXA11,ATF3,CASP9,CD83,CDK2,DCN,DUSP1,FLNA,GNB2L1,HMOX1,HOMER2,MYBL2,MYC,NOS2,PCGF2,PCOLCE,PTGS2,RPL13,RPS6,SAT1,SLC7A7,VEGFA,WEE1,ZFP36
Mek		group	Inhibited	-2.28	1.55e-05	840 (19)	APOE,CDCA7,CDCP1,CLU,COL1A2,CTGF,CXCL8,DDR2,DUSP5,DUSP6,EGR1,EGR2,EPHA2,EPHB2,ERBB2,ETS1,ETV4,FASN,FGFR1,HRH1,IER2,ITGA6,MDM2,MMP14,MYC,NES,NR4A1,PDGFRA,PHLDA1,PTGS2,RUNX1,SERPINE1,SPRY1,SPRY2,SPRY4,THBS1,TOP2A,VIM,ZEB1
NFE2L2	-0.121	transcription regulator	Inhibited	-2.279	0.000243	605 (18)	ABCC3,AHR,ATP1A1,BRCA1,CBR1,CCL5,CDKN2C,CHGB,COL1A1,COL3A1,COL4A2,CTGF,CTSK,CXCL8,EIF3E,ELN,EPHB4,FKBP5,FN1,FTL,FXYD1,GABBR1,GABRA2,GCLC,GCLM,GNB2L1,GNG3,GPX3,GSTA4,GSTM1,GSTM5,GSTT2/GSTT2B,HMOX1,HTATIP2,IFNGR2,L1CAM,LGALS8,LMNA,LPL,MAP1LC3A,MKRN3,NCF1,NCF2,NEUROD1,NFE2L3,NOS2,NQO1,NRSN1,OSCAR,PDIA4,PFN2,PPARGC1A,PRDX1,PTGS2,PTPRB,RELN,RGS11,RPLP0,RYR3,S100A13,SAT1,SERPINA3,SHC1,SLC1A1,SLC1A4,SLC…
WNT5A	-0.267	cytokine	Inhibited	-2.277	0.000742	684 (18)	CCL2,CD38,CD40,COL1A1,CRYAB,CXCL8,CXCR4,DLL1,DLX1,EGFR,ERBB2,FLNA,FN1,IRF1,MYC,NOS2,PGF,PTGS2,RET,RUNX2,SDC1,SOCS3,SPARC,SPP1,TLR3,VIM
ETV4	-1.268	transcription regulator	Inhibited	-2.266	0.0032	481 (7)	BAX,CXCL8,ERBB2,ETV4,FN1,JUP,MMP14,PTGS2,SPP1,VIM
CYP1A1		enzyme	Inhibited	-2.263	0.231		ACOT11,ANXA4,CHRNA4,IFNLR1,IGF1,IGFBP2,LMNA,MAPT,NQO1,RGS16,SDC1,SHANK2,SOCS2,TACC3,WEE1
TXN	-0.426	enzyme	Inhibited	-2.263	0.0111		CD38,CD40,CPT1B,CXCL8,CYP1B1,HMOX1,ICAM1,NOS2,SELL,SOD2,VEGFA
DDIT3	-0.542	transcription regulator	Inhibited	-2.255	0.00594	767 (16)	ATF3,ATF5,CASP4,CEBPD,FOXO1,HMOX1,MLF1,MYCBP,PPARGC1A,PPP1R15A,RUNX3,SOD2,STAT5A
Pro-inflammatory Cytokine		group	Inhibited	-2.245	2.34e-05	661 (18)	ADIPOR2,ADM,APOE,ASS1,CLU,F3,GCLC,HMOX1,HP,ICAM1,ITGA1,LGALS1,NOS2,NR4A1,OLR1,SDC4,SIRT1,SOCS3,TIMP1,TLR2,UBD
IRF5	-0.506	transcription regulator	Inhibited	-2.241	0.00434	666 (19)	BAX,CASP3,CCL5,CXCR4,DHX58,IFI44,IFIH1,IFIT2,IFIT3,IFITM3,IRF7,NAMPT,OAS1,OAS2,PARP12,PLSCR1,PRDM1
NFATC1	-0.863	transcription regulator	Inhibited	-2.238	0.0885		ACP5,CD40,COL1A1,CTSK,FAS,MYC,NFATC1,OSCAR,PLS3,PTGS2,RCAN1,SELL
ZC3H14	0.044	other	Inhibited	-2.236	0.0402		CITED2,FGL2,LHX2,NMI,PLAT
HSP90B1	-0.415	other	Inhibited	-2.236	0.0133		CD40,FANCC,IL18,ITGA4,ITGAL,ITGB2,NOS2,TLR2
ZBTB17	0.014	transcription regulator	Inhibited	-2.236	0.0417		BHLHE40,DDB2,EGR1,IER3,OSMR,ZFP36
CDC42	-0.337	enzyme	Inhibited	-2.236	0.228		ATF3,CASP3,CTGF,MAPK8,SOX9,UBE2C
MAP2K1/2		group	Inhibited	-2.227	9.32e-05	761 (19)	ATF3,C3,CDK1,CHI3L1,CTGF,DUSP1,DUSP4,EGR1,ELN,GCLC,HK2,HMOX1,JAG1,MYC,PCNA,PDGFA,PHLDA1,VEGFA,VIM
HDAC6	0.153	transcription regulator	Inhibited	-2.226	1.14e-05	704 (19)	AR,BIRC5,COL1A1,CYP1B1,IGF1,JUNB,LTBP2,MYC,NOG,NOS2,PLAU,SERPINE1,TAGLN,TGFBI,VIM
EBI3	0.078	cytokine	Inhibited	-2.224	0.0131		CDK4,CIITA,HLA-DMA,HLA-DMB,HLA-DPA1,HLA-DQA1,HLA-DRA,ICAM1,IRF1,MX1,MYC,NFATC1
PPBP		cytokine	Inhibited	-2.224	0.00599		COL15A1,COL18A1,COL6A3,SERPINE1,VEGFA
AVP		other	Inhibited	-2.221	0.00734	682 (16)	ADM,ATF3,ATP1A1,CCL2,COL3A1,EGR1,GATA2,NOS2,NPPA,RRM2,S100A6,SST
calpain		complex	Inhibited	-2.219	0.0637		AQP4,CCL5,CDK2,GRIA4,NTRK2,STAT6
Il8r		group	Inhibited	-2.219	0.0149		BAX,CXCL8,EGFR,ITGAX,MMP2
TF	0.291	transporter	Inhibited	-2.219	0.0138		CCL2,CCL5,COL1A1,CXCL8,CYBRD1,EGFR
CD36	-1.278	transmembrane receptor	Inhibited	-2.219	1		FASN,MTTP,PPARGC1A,SCD,SLC2A4
PLA2G5	-3.463	enzyme	Inhibited	-2.218	0.00168	643 (15)	COL1A2,COL3A1,PLA2G5,PTGS2,VEGFA
EPHB1	1.753	kinase	Inhibited	-2.216	0.00336	648 (16)	EGR1,EGR2,JUNB,PTGS2,SERPINE1
ITGAV	-0.271	ion channel	Inhibited	-2.213	0.00275	682 (18)	BAX,CDK1,COL1A1,COL1A2,FN1,MMP2,PCNA,PLAU,RUNX2,SERPINE1,TIMP1
FZD9	-0.378	g-protein coupled receptor	Inhibited	-2.213	0.0217		CCL5,CXCL14,IFI44,IRF7,SPRY4
GH1		growth factor	Inhibited	-2.21	6.74e-07	779 (21)	ANGPTL4,APOE,ATF3,BMP2,C3,CCNB1,CEBPA,CEBPB,CEBPD,CLU,COL18A1,COL3A1,CROT,CXCR4,CYP2E1,EGR1,FASN,FN1,GADD45A,GATA2,GCLC,GLUD1,HBB,ID1,IGF1,IGFBP3,IGFBP5,IRF1,ITGA1,JUNB,JUP,LPL,MYC,NDRG2,NOS2,NPPA,PCNA,PRDX1,RPL6,SATB1,SIRT1,SLCO1A2,SOCS2,SOCS3,SPP1,SST,SSTR1,STAT5A,TNFRSF1A,VIM,ZFP36
IL11		cytokine	Inhibited	-2.209	0.0131		ANXA2,CD40,CEBPD,ICAM1,IGF1,IRF1,JUNB,SERPINA3,SOCS3,SPP1,TIMP1,VWF
DDX58	-0.17	enzyme	Inhibited	-2.206	0.00257	628 (17)	CCL5,DLL1,GBP3,IFI44,IFIH1,IFIT2,IFIT3,IRF1,IRF7,NMI,OAS1,PTGS2,SOCS3,TLR3
GNRH		group	Inhibited	-2.2	0.0768		ATF3,DUSP1,EGR1,PTGS2,RAP1B,ZEB1
TEAD		group	Inhibited	-2.2	0.000228		CAV2,CD44,CTGF,FN1,FOXM1
MAPK11	-0.22	kinase	Inhibited	-2.2	0.0214		ACP5,FAS,HMOX1,NPPA,PPARGC1A,PRDX1,PTGS2,TIMP1
GABPB1	-0.043	transcription regulator	Inhibited	-2.2	0.0189		AURKA,BRCA1,ITGB2,OXTR,SKP2,TNC
ITGA3	-1.532	other	Inhibited	-2.2	0.00144	668 (17)	FN1,ITGA2,MMP2,PLAU,PTGS2,SERPINE1
IL24		cytokine	Inhibited	-2.187	0.127		BAX,CASP3,CASP8,EIF2A,FAS,GADD45A,PPP1R15A,PTGS2
TAZ	0.017	enzyme	Inhibited	-2.177	2.25e-09		ADAMTS1,AHNAK2,AMOTL2,ANXA1,ARHGAP29,C7,CAV2,CCL2,CD44,CTGF,CYP1B1,CYR61,F2RL1,FN1,LOX,LUM,MET,MYOF,PCLO,PPP1R3B,PRSS23,RGS4,SERPINE1,SORBS2,ST6GALNAC5,TAGLN,UPP1
NTRK2	0.719	kinase	Inhibited	-2.176	1.05e-05	728 (18)	BID,BMP2,CASP1,CCNA2,CDC6,CDCA5,CDCA8,CDK1,CDK4,CDKN2C,E2F1,HEY2,JAG1,MYC,NOS2,PCNA,SERTAD1,SPP1,VEGFA,VIM
miR-4470 (miRNAs w/seed GGCAAAC)		mature microrna	Inhibited	-2.17	0.0378		ALCAM,ALDH5A1,ASTN2,ATP9A,CADM2,GALNS,GOLGA8A/GOLGA8B,JPH3,LPHN3,MKI67,MKX,NAMPT,OSGIN2,PRTG,RERGL,RPL32,TMEM67
YY1	0.078	transcription regulator	Inhibited	-2.162	8.39e-10	773 (21)	ALCAM,AURKA,BIRC5,BRCA1,BUB1B,CAPG,CASP7,CCNA2,CCNB1,CCNB2,CDC6,CDKN2C,CENPE,CENPH,CLU,COL15A1,COL1A1,COL9A3,CRYAB,CXCR4,DMD,DNMT3A,EEF1B2,EGFR,ERBB2,FAS,FOXM1,GBP1,HLA-DRA,HMOX1,ID4,IGFBP5,KIF20A,KIF23,KIF2C,LAMA1,LMNB1,MCM4,MDM2,MKI67,MKRN3,MMP2,MXD3,MYC,NEUROD6,NGFR,NNAT,PCNA,PDGFA,PDGFRA,PERP,PFN2,PLAGL1,PLK1,PPP1R15A,PRC1,PSRC1,RAD51AP1,REST,RPL30,TACC3,TAGLN,TGFB2,TGFBI,TOP2A,VEGFA,VWF
NAMPT	-1.393	cytokine	Inhibited	-2.159	0.162		CXCL8,NAMPT,NELL2,SOCS2,TGFB2
IL1R1	-0.614	transmembrane receptor	Inhibited	-2.159	0.0232		ABCC3,CXCL8,EGR1,IGF1,IL18,IL1RAP,MMP2,NOS2,PTGS2,TIMP1,TRAF1
GDF2		growth factor	Inhibited	-2.157	4.93e-07	687 (20)	ATP1A1,BID,CDH6,COL1A1,COL9A1,COL9A3,CRYAB,CXCL8,CXCR4,EFNB2,EGFR,ENG,FGFR3,FMOD,GATA2,ID1,IGF1,LYVE1,MDFI,MSX1,MYC,NGFR,NOG,RASL11B,SERPINF1,SLC6A6,SOCS2,SPARCL1,SPP1
FAAH	0.285	enzyme	Inhibited	-2.157	0.017		ERBB2,HMOX1,PTK2B,RPL17,RPL5,RPL7,RPS18,RPS6
CASP3	-0.741	peptidase	Inhibited	-2.156	0.0133		BAX,BIRC5,CASP3,CASP4,CDK2,CTSK,NOS2,RUNX2
PDGFB	-0.465	growth factor	Inhibited	-2.155	1.58e-05	688 (17)	ADAMTS7,COL1A1,COL1A2,CXCL8,EGR1,FGF1,FN1,FOXO1,ICAM1,KCNA5,MMP2,MYC,NR4A1,PHLDA1,PTGS2,SPP1,THBS1,TIMP1,TNC
ETV5	-0.343	transcription regulator	Inhibited	-2.155	0.00734		ALCAM,BAX,FN1,FOXM1,FXYD5,ICAM1,ITGA5,MMP2,NCAM2,SPP1,TJP2,ZEB1
KLF9	-0.152	transcription regulator	Inhibited	-2.15	0.0301		ACP5,BMP2,COL1A1,HOXA10,NEUROD1
PLAUR	-1.811	transmembrane receptor	Inhibited	-2.148	0.00101	752 (17)	C5AR1,CCL2,CCL5,CDK4,CTSB,E2F1,ITGA6,MMP2,MYC,PLAU,PLAUR,VIM
PLA2G2A		enzyme	Inhibited	-2.144	0.000708	616 (15)	CD44,CXCL8,NOS2,PLA2G4A,PTGS2
HOXD3	-0.836	transcription regulator	Inhibited	-2.143	1.26e-05		COL1A1,DSP,IGFBP3,ITGA5,JUP,MMP2,SDC1,SERPINE1,TAGLN,TGFBI,THBS1
FOS	-0.529	transcription regulator	Inhibited	-2.139	5.83e-20	765 (21)	ADAM12,AKR1C3,ALDH1A3,ANXA4,ASL,ATF3,BCAR3,CA2,CALU,CAMK2D,CASP3,CAST,CCL2,CCNA2,CD164,CD44,CDON,CHI3L1,CLU,COBLL1,COL16A1,COL18A1,COL1A1,COL6A1,COL8A2,CRABP2,CTGF,CTSB,CXCL8,DAP,DIO2,EGR1,EGR2,ENAH,EPHX2,F3,FASN,FBLIM1,FBN1,FLRT2,FN1,FOLR2,FOSB,FRZB,FSTL1,FZD5,FZD6,GAS5,GJA1,GJB6,GRIK2,HMOX1,HTATIP2,ICAM1,IGFBP5,ITGA6,ITGB4,JUNB,KIRREL3,LGALS3,LGALS3BP,LOX,LPL,LTBP1,LTBP2,LYPD6,MAFK,MDM2,MET,MMP…
TYROBP	-0.531	transmembrane receptor	Inhibited	-2.138	0.000661	697 (16)	CCL2,CD40,CD83,CXCL8,ICAM1,IL18,ITGA5,ITGAX,KLRC2,RBM47,SLC1A5,SPP1,TCIRG1
IL15		cytokine	Inhibited	-2.114	1.28e-05	789 (18)	ACADS,ACTN4,AHR,ANXA1,CASP3,CCL2,CCL5,CD38,CD40,CD44,CD74,CD83,CDK4,CDK6,CKS2,CMKLR1,CTGF,CXCL8,CXCR4,DUSP5,EGR2,ELK3,EPHB1,ETS1,FAS,GDI2,ID4,IL1RAP,IRF1,ITGB5,JUNB,KLRC4-KLRK1/KLRK1,LEF1,LIF,LSP1,LYN,MICA,MKI67,MST1,MT1G,MX1,MYC,MYD88,NCAM1,NOS2,OGN,PCNA,PDIA4,PKMYT1,PLEK,PPARGC1A,PTPN13,PTPRC,PYGL,RAC2,RBBP8,RBPJ,RGS16,RPS3A,S100A11,SELL,SIRT1,SOCS2,SP100,SYNPO,TCF7,TFRC,TIMP1,TJP2,TLR2,TNFRSF1…
HRG		other	Inhibited	-2.111	6.45e-06		CD74,CD83,CXCL14,CXCR4,HLA-DQA1,ITGAX,MUC1,SPARC,SPP1,TIMP1,TIMP3
Hsp27		group	Inhibited	-2.108	0.349		BAX,CXCL8,MAPT,NOS2,PPP1R1B,PTGS2
BCR (complex)		complex	Inhibited	-2.101	0.0571		CASP3,CCNA2,CD44,CDK2,CDK4,CDK6,CXCR4,EGR1,FAS,FOSB,HLA-DMA,ICOSLG/LOC102723996,ITGA4,JUNB,MYC,PLA2G5,PRDM1,PTGS2,S100A10,SELL,ZBTB16
RET	0.943	kinase	Inhibited	-2.098	1.75e-05	779 (15)	ANXA1,ANXA4,CCL2,CD151,CLU,COL1A1,COL1A2,CTSB,CXCL8,CXCR4,DCN,DUSP6,EGR1,GJA1,ITGA6,LOX,MET,MMP14,PLAU,PLAUR,PLOD2,PTN,PTPN13,RET,S100A9,SDK1,SELL,SST,ST13,TACC3,TIMP3
PTK2	0.231	kinase	Inhibited	-2.088	0.000102	716 (20)	COL1A1,COL1A2,CYR61,DSP,ITGA5,MMP2,MYH7,NPPA,PALLD,PCOLCE2,SERPINB1,SKP2,THBS1,TIMP1,TIMP3,TNC
DMD	-0.634	other	Inhibited	-2.079	0.000485		AQP4,ARHGAP20,ARPP21,ATP1B2,BGN,CAMK2B,CASQ1,COL23A1,DCX,DMD,GATM,GMPR,GPD1,HSPB6,IGFN1,KCNK3,KCNN3,MAOB,MLF1,MYBPC1,MYH7,NDRG2,NOG,OBSCN,OPN3,PADI2,PAMR1,PHKG1,PPARGC1A,PYGM,SERPINB1,SNTA1,STARD10,SUSD4,SYNC,UNC79,WFDC1,XK
SQSTM1	-0.211	transcription regulator	Inhibited	-2.075	0.00731	420 (17)	ARID5A,CITED2,FGL2,GSTM5,IRF1,LHX2,MAP1LC3A,NOS2,NQO1,PLAT,PLK2
F7		peptidase	Inhibited	-2.068	1.02e-07	618 (15)	AR,CASP7,CTGF,CXCL8,CYR61,EEF1A1,EEF2,EGR1,F3,GADD45A,IER2,JAG1,LIF,MYC,PLAUR,VEGFA,ZFP36
IL22		cytokine	Inhibited	-2.065	0.284		ABCG1,CDK4,CXCL8,HMOX1,HP,HSPB1,MUC1,MYC,NOS2,PDGFA,S100A9,SERPINA3,SOCS3
WNT1		cytokine	Inhibited	-2.064	0.00194	831 (21)	BIRC5,CCNB1,CEBPA,DDX25,DLL1,EEF1A1,EFNB1,EGR1,ETV4,FN1,FZD2,GAS1,HES1,HES5,IGF1,IGF2,ISLR,JUNB,LEF1,MYC,PTGS2,RELN,RPS6,RUNX2,SERPINE1,SPP1,STAT5A
GDNF		growth factor	Inhibited	-2.062	0.00141	908 (22)	AR,CASP3,CTSB,EEF2,EGR1,EGR2,FN1,FOSB,GATA2,GFRA1,ITGA6,LGALS1,NNAT,PDYN,PPP1R1B,RPSA,SOX10,SST
ADRB3		g-protein coupled receptor	Inhibited	-2.049	0.00968	726 (19)	ADRB1,CCL2,EGR1,JUNB,PPARGC1A,UCP2
CCR2		g-protein coupled receptor	Inhibited	-2.022	0.121		CCL2,CCL5,CD40,FN1,IGF1,IL18,ITGAL,MMP2,TIMP1,TIMP4,TXLNA
FGF7	-0.98	growth factor	Inhibited	-2.004	1.3e-05	686 (17)	ABCC3,CD44,CDK2,CDK4,CEBPA,CEBPD,CLCN2,EGFR,FASN,FOXF1,FOXM1,IRF1,NFE2L3,PLAU,RUNX2,S100A10,SCD,SDC1,SERPINE1,SPRY2,VEGFA
Pdgfr		group	Inhibited	-2	0.0344		CCL2,FN1,TNC,VIM
Actin		group	Inhibited	-2	0.00599	212 (6)	ARC,CD44,FLNA,GRIA1,PTRF
ORMDL3	-0.107	other	Inhibited	-2	0.0484		CXCL8,OAS1,OAS2,OAS3
ANKRD17	0.067	other	Inhibited	-2	0.0143		ARID5A,CD40,NMI,SOCS3
SMOC2	-0.655	other	Inhibited	-2	0.00798		CCNB1,CDK1,CENPF,MCM4
OSCAR	-0.794	other	Inhibited	-2	0.0484		CD40,CD83,CXCL8,ICAM1
RLIM	0.012	enzyme	Inhibited	-2	0.0344		CTGF,FN1,SERPINE1,VIM
SMC3	0.508	other	Inhibited	-2	0.00143		HLA-DQA1,HLA-DQB1,HLA-DRA,HLA-DRB1
NEK6	-1.152	kinase	Inhibited	-2	0.023		CITED2,FGL2,PTGS2,RGS1
NTRK1		kinase	Inhibited	-2	0.016		EGR1,GADD45A,IGF2,LGALS1,NR4A1,RET,TACR1
GAB1	0.358	other	Inhibited	-2	0.0652		ANGPT1,CASP3,CCL5,EGR1
IL32	-0.175	cytokine		-2	0.00155	702 (17)	BAX,CCL2,CTSK,CXCL8,ICAM1,MX1,NFATC1,NOS2,OSCAR,PCNA,THBD
CKS1B	-0.542	kinase		-1.997	0.00798	605 (13)	CCNA2,CCNB1,CDK1,CXCL8
PGR	0.22	ligand-dependent nuclear receptor		-1.991	4.84e-11	930 (23)	ACP5,ADAMTS1,AK4,AKR1C3,ALDH1A3,AR,CALD1,CCNB2,CD44,CDC6,CDK1,CEBPA,CEBPB,CPT1B,CTBS,EDNRA,ENC1,ERBB2,F3,FKBP5,FN1,FOXO1,GAS6,GRB10,H19,ICAM1,ID1,IER3,IGFBP5,IL1R1,ITGA6,LAMB2,MYC,MYCN,NET1,PCNA,PDLIM1,PLAU,PPIF,PTGS2,RASSF2,RUNX1,S100A6,SERPINB8,STAT5A,TGFB3,TK1,TNC,UGCG,VCAN,ZEB1
CXCL8	-2.103	cytokine		-1.991	0.000118	726 (16)	ANXA1,AR,BAX,CD44,CD74,COL12A1,COL18A1,CXCL8,F3,FAS,HSPG2,ICAM1,ITGA1,ITGAL,ITGAX,ITGB2,LGALS3,MMP2,MYO1E,PTGS2,SELL,ZFP36
PPRC1	0.493	transcription regulator		-1.987	0.00484		ALOX5AP,CXCL8,DDIT4,DUSP5,EPHB1,ERRFI1,HK2,IL13RA2,NAMPT,NFKBIZ,OSCAR,PHLDA1,PTGS2
Focal adhesion kinase		group		-1.985	0.00424	739 (19)	DSP,EFNB2,ICAM1,ITGB2,MMP2,NEUROD1,PALLD,SELL,SKP2,TAGLN
cyclooxygenase		group		-1.982	0.106		HMOX1,IGF1,LIF,PTGS2
MAPK13	-0.781	kinase		-1.982	0.244		PPARGC1A,PRDX1,PRMT5,VEGFA
CD82	0.127	other		-1.982	0.00798		BCAR1,DCN,LYN,TIMP1
LATS2	-1.571	kinase		-1.982	0.00383	497 (11)	CCNB1,E2F1,LATS2,PLK1
OSMR	-1.882	transmembrane receptor		-1.982	0.0652		FASN,OSMR,SCD,SERPINA1
ACSL5	-0.19	enzyme		-1.982	0.184		GALNT13,MAP2,MCAM,MDK
ADRB2	0.021	g-protein coupled receptor		-1.982	0.537		ATP1A1,COL1A1,CYP1B1,HK2,SPP1
Smad		complex		-1.981	0.00367	466 (13)	ANGPTL4,COL1A1,COL1A2,CTGF,GLI2,ID1,MYC,SERPINE1,VEGFA
MELK	-1.308	kinase		-1.98	0.0143		BAX,CDK2,MDM2,MDM4
CHRM3	-1.052	g-protein coupled receptor		-1.98	0.00599	746 (17)	CYR61,EGR1,HMOX1,ITGA2,ITGA3
IL25		cytokine		-1.98	1		CCL2,CXCL8,IL17RB,JAG1
KMT2A	0.751	transcription regulator		-1.974	0.00734	297 (7)	CDKN2C,EGR1,EPHB4,ETS1,EYA1,FOXC1,HOXA10,MECOM,MEIS1,PRDM16,PROM1,TET1
RETN		other		-1.973	0.000155	795 (18)	CCL2,CTGF,FASN,HMOX1,ICAM1,LPL,MMP14,PLAT,PTGS2,SCD,SERPINE1,SIRT1,SLC2A4,SOCS3,SPP1
Cpla2		group		-1.969	0.00143	803 (20)	AR,MYC,PTGS2,VEGFA
VIPR1	-0.285	g-protein coupled receptor		-1.969	0.13		CCL5,CD40,IRF1,NOS2
S1PR1	0.115	g-protein coupled receptor		-1.969	0.184		ICAM1,IGF1,JUNB,PTGS2
PNPT1	0.066	enzyme		-1.969	0.023		CCL5,CXCL8,MYC,TNFRSF1A
CHEK2	-0.798	kinase		-1.964	0.106		BAX,BIRC5,E2F1,MDM2
MUC4		other		-1.964	0.156		EGFR,ERBB2,PRKCG,VIM
IL19		cytokine		-1.964	0.0523		CCL2,CCNB1,CXCR4,FN1,HMOX1
SKP2	-0.827	other		-1.963	0.213		CDK2,PCNA,PHB2,SKP2
ADAM12	-3.103	peptidase		-1.961	0.0344		EGFR,ITGA7,JUNB,SERPINE1
ROCK2	-0.261	kinase		-1.961	0.0032	731 (17)	CD44,CEBPA,CXCL8,DSC2,DSP,FAS,MSN,PPL,SERPINE1,SPP1
IL36B		cytokine		-1.96	0.213		CD40,CD83,CXCL8,IL18
MAPKAPK2	-0.16	kinase		-1.958	0.000426	634 (15)	CCL2,CEBPD,CITED2,CXCL8,HSPB1,HSPB6,ICAM1,IL18,MMP2,MSR1,NOS2,PLAT,PLAU,STAT5A,TLR3,TOP2A
PF4		cytokine		-1.956	0.403		CCL2,CXCL8,F3,ICAM1
NOD1	-0.648	other		-1.953	0.0149		CARD6,CCL5,CXCL8,DUSP1,NOS2
CUL4B	0.093	other		-1.953	0.0436		CDC6,CDK2,COL4A1,E2F1,IGFBP3,MCM8,RUNX1,UBXN1,ZFP36
MC1R	0.383	g-protein coupled receptor		-1.951	0.00798	372 (7)	NR4A1,NR4A2,NR4A3,SDC2
HOXA5		transcription regulator		-1.949	0.000564		CXCL8,EGR1,IER2,IGF1,KLF10,MDM2,PTN,SAT1,TGFB3
ITGB6		other		-1.948	0.0301		COL1A1,COL1A2,COL3A1,MMP2,SERPINE1
PRKD1	0.284	kinase		-1.942	0.0265		AJUBA,BIRC5,F3,LOXL3,LPL,NR4A1,PTGS2,TNFAIP3
NADPH oxidase		complex		-1.941	0.0995		CCL2,F3,HMOX1,NCF1,PTGS2
TMSB4		group		-1.941	0.00183	374 (7)	BMP2,ITGA1,ITGA2,ITGA3,RUNX2,SERPINE1,SPP1
MYOC		other		-1.941	0.0102		EGR2,FN1,LAMA2,LAMB1,LAMC1,RUNX2,S100B,SPP1
ICAM1	-0.965	transmembrane receptor		-1.937	0.283		CCL5,COL4A1,ICAM1,ITGA4,ITGAL,MYC,VEGFA
TFDP1	0.227	transcription regulator		-1.937	0.00101	402 (11)	CASP3,CASP7,CASP8,CASP9,CDC6,CDK1,CDKN2C,E2F1,FGFR1,MYBL2,MYC,MYCN
BSG	-0.301	transporter		-1.937	0.403		CXCL8,IL18,MMP2,VIM
ATM	0.341	kinase		-1.934	0.00388	609 (15)	BAX,BLM,CLU,CXCL8,DUSP1,DUSP10,FAS,GADD45A,HMOX1,IRF1,MICA,MXD3,PCNA,RRM2,TNFAIP3
CDK2	-1.024	kinase		-1.929	0.00114	418 (13)	BARD1,BRCA1,CDC6,CDK4,E2F1,MAP2,MT2A,MYBL2,MYC,PCNA,TNFAIP3
E2F2	-0.507	transcription regulator		-1.923	4.68e-05	411 (10)	BIRC5,CASP6,CCNA2,CCNB1,CDC6,CDCA4,CDK1,CDKN2C,E2F1,ECE1,EZH2,MCM2,MCM4,MT1G,MYBL2,MYC,MYCN,PCNA,RRM2,SERPINE1
Fc gamma receptor		group		-1.915	0.0469		CCNA2,CD40,CXCL8,HES1,ICAM1,NOS2,SOCS3,TNFAIP3
PIK3CG	-0.757	kinase		-1.912	0.113		CD74,CTSK,FOSL2,HMOX1,ICAM1,NFATC1,OSCAR,TK1
CD5		transmembrane receptor		-1.912	1		BCL3,CEBPB,CSNK1E,ICAM1,IL13RA1,MAP2K3,RUNX3
TNFRSF1A	-0.952	transmembrane receptor		-1.908	0.000702	628 (16)	ABCC3,ANGPT2,CASP3,CCL2,CCL5,CD38,CD44,CTGF,CXCL8,DIO2,GCLM,ICAM1,IGF1,ITGB5,MMP14,MMP2,NOS2,NQO1,P2RX7,PDGFA,SELL,SERPINE1,SOCS3,SOD2,TNFRSF1A,TRAF1,VEGFA
IGFBP5	-1.066	other		-1.908	0.00021	669 (17)	BAX,BHLHE40,COL1A1,EFNB2,F3,IGF1,RUNX2,SERPINE1,TNFRSF1A
JAK1	0.295	kinase		-1.903	0.0344		CCL2,CD40,ICAM1,ID1,IFIT2,IRF1,MMP2,MX1,OSMR,SOCS3
ADAM17	-0.052	peptidase		-1.903	0.0109		ADAM12,COL3A1,CXCL8,EGFR,FN1,HES1,MMP2,MYH7,SELL
KLF5	-1.294	transcription regulator		-1.898	0.000164	870 (22)	BIRC5,CDK1,CGREF1,CPT1B,CXCR4,DUSP1,FAM110A,GPSM1,LAMA1,MYC,PCNA,PDGFA,RUNX1,S100A9,SORCS2,TAGLN,UCP2
ARNT2	0.091	transcription regulator		-1.896	9.2e-06		ABCG1,ABI1,ADAM28,ANGPT2,ANGPTL4,APOE,AQP4,CAMLG,CDH3,CMKLR1,COL11A1,COL12A1,COPZ2,CPXM2,CYBA,DLL1,EGFR,EGR1,EYA1,FCGR2A,FHIT,GALNT4,GATA2,GPX3,ICAM1,IGFBP4,KCNE1L,LAMA2,LCAT,LRRFIP1,LTF,MDM4,MYCL,MYH7,NACA,PDLIM4,PEA15,PKIB,PLA2G5,PLCB1,SELENBP1,SIRT1,SLC2A3,SOX10,ST8SIA5,VEGFA,WNT7B
NFAT (complex)		complex		-1.89	0.00408		ATF3,CCL2,CYGB,F3,ICAM1,NR4A1,SERPINE1,SPP1
HOXB13		transcription regulator		-1.89	0.0499		AR,C12orf5,EPHA5,EPHA7,GABRA2,MYC,SEMA3A
MARK2	-0.018	kinase		-1.89	0.0265		CD44,IGF1,IL18,IRF1,MAPT,NFKBIZ,PTGS2,SLCO3A1
PLK2	-0.888	kinase		-1.89	0.016		CD40,CITED2,FGL2,IFIT2,IRF1,PLAT,RGS1
EDNRA	0.665	transmembrane receptor		-1.89	0.000325	358 (7)	COL1A1,COL3A1,ECE1,ICAM1,MMP2,SELL,TIMP1
PLK4	-0.944	kinase		-1.89	0.012		CD40,CITED2,FGL2,IFIT2,IRF1,PLAT,RGS1
Ras		group		-1.89	0.00157	691 (16)	AURKA,CCL2,CDK6,CEBPA,CTGF,CXCL8,EGR1,FAS,HMOX1,IGF1,LIF,LRAT,MAOB,MET,MMP2,MYC,NOS2,NPPA,PDGFA,PLAU,PLAUR,PRDM1,PRDX1,PTGS2,SERPINE1,UPP1,VEGFA,ZEB1
PLAU	-1.879	peptidase		-1.87	3.89e-08	724 (18)	ABCG1,C5AR1,CCL2,CCL5,CYR61,EGFR,F3,FN1,GJA1,HLA-DMA,ICAM1,IGF1,IGFBP2,MDM2,OAS1,OAS3,PHLDA1,PLAU,PLAUR,PLK3,PTN,S100A9,SERPINB1,SERPINE1,VIM
Gsk3		group		-1.87	0.121		BIRC5,CD40,CEBPA,CXCL8,ICAM1,MICA,MYC,NOS2,PTGS2,SPP1,TNFAIP3
PTH1R	0.295	g-protein coupled receptor		-1.869	0.052		AR,CDK1,COL1A1,DUSP1,GLI2,SPP1
GNRH1		other		-1.867	0.0161		CHRNA4,DUSP4,EGR1,EGR2,FOSB,IGF1,IGFBP5,INHBB,JUNB,NES,PLAT,PRKCD,PTGS2,RPSA
IGF1R	0.407	transmembrane receptor		-1.862	4.94e-06	999 (20)	ACADS,ACTN4,AQP4,BAX,CALU,CAPG,CCL5,CD38,CD93,CDK1,CEBPA,CETN2,CKS2,CLU,COL18A1,COL1A1,COL3A1,COL4A1,COL4A2,FASN,FLNC,IFNGR2,IGF1,IGF2,IGFBP3,IGFBP4,IGFBP5,KIF20A,MYC,MYCN,MYH7,PLAT,PLAU,PROM1,PTGS2,RAB18,RFC2,RPL24,RPL3,RPL37A,RPL7,RPS21,RPS24,S100A4,SDC4,SLC25A20,TGFBI,TIMP3,TYMS,VEGFA
MAP2K7	0.059	kinase		-1.86	1.05e-05	631 (14)	ANGPT2,ATF3,CCL5,CXCL8,EFNB2,FAS,GJA1,IL1R1,JUNB,LMO7,LSP1,MAOB,MAPK8,MTTP,MYC,MYH7,NPPA,PLA2G4A,PLAU,RPS6
YAP1	-0.877	transcription regulator		-1.854	8.27e-06	575 (19)	AMOTL2,BAX,BIRC5,BMP2,CDK6,CTGF,CYR61,E2F1,FGF1,FOXM1,ID1,MYH7,MYL9,NPPA,PLK1,PPP1R3B,RASSF4,TAGLN
PPARG	-0.917	ligand-dependent nuclear receptor		-1.851	1.56e-09	844 (19)	ABCG1,ACAA2,ACADS,ANGPTL4,APOE,BDH1,BIRC5,BRCA1,C3,CA2,CAV2,CCL2,CCL5,CD40,CDK2,CDKN2C,CEBPA,CEBPB,COL1A1,COL1A2,CPT1B,CRABP2,CTGF,CTSL,CXCL14,CXCL8,CYBA,EGFR,ETS1,F11R,FABP3,FAM57B,FASN,FGF1,FN1,GATA2,GPD1,H6PD,HES1,HK2,HMOX1,HP,HSD3B7,ICAM1,IGF1,IGFBP3,IGFBP5,IGFBP6,IGFBP7,LOC102724788/PRODH,LPL,MAP2,MKI67,MKNK2,MMP14,MTTP,MUC1,MYD88,NCF1,NOS2,NR2F2,NR4A1,OLR1,PCLO,PCNA,PCTP,PLIN2,PLIN4,PPARGC1…
FOXO4	0.51	transcription regulator		-1.842	0.00195	694 (15)	CDC42EP3,CTGF,FASN,GADD45A,IDI1,IER3,JAG1,NAMPT,RICTOR,SCD,SERPINE1,SOD2,VEGFA
Growth hormone		group		-1.834	3.66e-08	851 (18)	ANGPTL4,CDH3,CEBPA,CEBPB,CEBPD,CITED2,COL1A1,EGFR,EGR1,FASN,FGFR3,FKBP5,FN1,FOSL2,FZD5,FZD7,GSTM1,GSTM5,IER3,IGF1,IGF2,IGFBP2,IGFBP3,IGFBP5,IGFBP6,KLF10,LPL,MSTN,MYC,NAMPT,PCNA,PIK3C2B,PLK2,PPP1R15A,S100B,SIRT1,SOCS2,SOCS3,SPP1,TGFB3
REN		peptidase		-1.823	0.0333		ACE,COL3A1,CTGF,CYP2E1,F3,ICAM1,NPPA
Collagen Alpha1		group		-1.821	0.000153	669 (16)	COL1A1,EGFR,MMP2,PCNA,PLAU,PLAUR,PTGS2
NFKB2	-0.089	transcription regulator		-1.812	0.0489		BMP2,CCL5,CXCL8,CXCR4,ICOSLG/LOC102723996,MMP2,MYC,ORAI1,PTGS2,SOD2,TRAF1
TP63		transcription regulator		-1.811	2.33e-15	868 (20)	ADAMTS1,ADM,AEN,AHR,ALDH1A3,BAX,BHLHE40,BLM,BRCA1,BST2,CASP3,CAST,CCNA2,CCNB1,CDK1,CDK6,CITED2,CKS2,COL4A1,COL4A3,COL5A1,CXCL8,CYR61,DDB2,DDIT4,DLL1,DUSP10,EMP1,EPHA2,F3,FANCA,FAS,FASN,FBN1,FN1,GADD45A,GREM1,HES1,HES5,ID1,IGFBP3,IGFBP6,IGFBP7,IL1RAP,ITGA2,ITGA3,ITGA4,ITGA7,ITGB4,ITGB8,JAG1,JUNB,KIF23,L1CAM,LYN,MAP2K3,MAPK8,MDM2,MYC,PAK1,PCNA,PERP,PLAU,RAC2,RAP2A,RBBP8,RIN1,RUNX1,S100A4,SEPHS1,SER…
CREM	-0.29	transcription regulator		-1.809	3.12e-07	758 (21)	ACE,ADRB1,ANXA4,APOE,ARC,ATF3,BHLHE40,C7orf31,CCNB1,CEBPB,COL3A1,COL8A1,CREB3L4,CXCL8,DIO2,DUSP1,DUSP4,EGR1,EGR2,ERRFI1,GPR19,HLA-DRA,IDI1,INA,JUNB,MEST,MKNK2,MNS1,NOS2,NPC2,NR4A1,NR4A2,PCSK1,PDYN,PPP1R15A,SERTAD1,SMC4,SST,THBS1,VEGFA
WWTR1	-1.125	transcription regulator		-1.808	0.0008	450 (12)	CD44,COL1A1,CTGF,FN1,NPPA,RUNX2,SERPINE1,SPP1
SMARCA4	0.138	transcription regulator		-1.808	5.16e-11	791 (19)	ACTN4,ANKRD32,ARL4C,ASCC1,BIRC5,CCL2,CCNA2,CD44,CD74,CDC6,CDK2,CEBPB,CIITA,CNTN1,COTL1,CTGF,CTSB,CTSS,CXCR4,E2F1,EBF1,ECM2,EFNB1,EMP3,EPHB2,FBLIM1,FCHSD2,FHL2,FN1,FOSL2,GADD45A,GBP1,GCLC,GPR183,HAPLN3,HBB,HDAC4,HENMT1,HEXB,HEY1,HLA-DRA,IFI30,IFITM3,IGF1,IGFBP4,IGFBP5,IRF1,ITGA3,ITGA5,KIAA1279,LGALS1,LGALS3,LMNA,LOXL2,LUM,MMP2,MN1,MUC1,MYC,MYLK,NPC2,NR2F2,OLIG2,PASK,PERP,PLAUR,PPCS,PTCH1,RRM2,SERP…
HRAS	-0.239	enzyme		-1.805	1.67e-27	874 (20)	ADM,AFAP1L1,AKAP2,ALDH1A3,AMOTL2,ANXA2,AURKA,BIRC5,BMP1,CALD1,CALU,CAPG,CCL5,CCNA2,CCNB1,CD24,CD44,CD97,CDH3,CDK1,CDK2,CDK4,CDON,CEBPB,CEBPD,CFB,CGREF1,CLU,COL18A1,COL1A1,COL1A2,COL3A1,COL4A1,COL5A2,COL6A2,CSRP1,CTGF,CTSB,CTSC,CTSS,CTSZ,CXCL8,DLL1,DUSP1,DUSP6,E2F1,EFEMP1,EGFR,EGR1,ELK3,ELN,ETS1,FABP3,FAS,FBLN2,FLNA,FLRT2,FN1,FOSB,FOSL2,FSTL1,FZD1,FZD2,GAS6,GDF10,GJA1,GPX3,GUSB,H2AFY2,HES5,HMOX1,H…
miR-448-3p (and other miRNAs w/seed UGCAUAU)		mature microrna		-1.8	1.3e-07		ACTN4,ADAM19,ADCY1,ADO,ANGPT1,ANK1,ARNTL,BCL11A,CABP7,CADM2,CALCRL,CALN1,CCSER2,CDON,CHD7,CPEB2,CREB5,CRMP1,DACT1,DCC,DDIT4,DMD,DPY19L1,DYNLT3,EBF1,EFHD2,EFNB2,ENAH,EPHB2,ETV1,FLRT2,FRS2,GABBR2,GABRB3,GNAI1,GPR158,GPR85,GRHL3,GRIK2,HAPLN1,HEY2,HIPK2,ICK,IGFBP3,INA,INHBB,JADE1,JAG1,JPH3,KCNB1,KCNC4,KCNK10,KCNK3,KDM7A,KIAA1244,KIAA1522,KIAA1549,KLHL28,LAMC1,LPPR4,MARCH9,MATN2,MBTD1,MDGA2,METTL10,MI…
LCN2		transporter		-1.796	0.00211	748 (20)	ACTN1,ATF5,BAX,CAPG,CCL5,CORO1C,DIAPH1,HMOX1,KIF23,MMP2,MRC1,MSN,NOS2,TAGLN2,VIM
PTGER1		g-protein coupled receptor		-1.791	0.00421	973 (21)	ANGPTL4,CXCL8,EGR2,FN1,ICAM1,PTGS2
PIM1	-0.417	kinase		-1.784	0.0184		CAV2,CCNB1,CDK4,EPHA2,ERBB2,IGFBP5,MDM2,MET,MYC,OSCAR,PROS1,SKP2
SIM1		transcription regulator		-1.769	4.2e-05		ABCG1,ABI1,ADAM28,ANGPT2,ANGPTL4,APOE,AQP4,CAMLG,CDH3,CMKLR1,COL11A1,COL12A1,COPZ2,CPXM2,CYBA,DLL1,EGFR,EGR1,EYA1,FCGR2A,FHIT,GALNT4,GATA2,GPX3,ICAM1,IGFBP4,KCNE1L,LAMA2,LCAT,LRRFIP1,LTF,MDM4,MYCL,MYH7,NACA,PDLIM4,PEA15,PKIB,PLA2G5,PLCB1,SELENBP1,SIRT1,SOX10,SST,ST8SIA5,WNT7B
FGFR1	-0.738	kinase		-1.769	0.000281	728 (18)	BIRC5,COL1A1,DDX25,DLL1,EEF1A1,FGF1,FGFR1,FGFR3,HES1,LIF,MMP14,MSX1,MYC,PCSK1,PLAU,PLAUR,PRSS27,PTGS1,PTGS2,RPS6,SOX3,VIM
IL21		cytokine		-1.764	1		CCL5,CD38,CXCL8,KLRC4-KLRK1/KLRK1,MKI67,MMP2,MYD88,NOS2,PCNA,PRDM1,PTPRC,SELL,SOCS2,SOCS3
C3	-0.794	peptidase		-1.763	0.0294		C3,CASP3,CCL2,CCL5,CXCL8,NOS2,PTPRC,SELL,THBD,TNFRSF1A,UCP2,VEGFA
CXCR4	-0.746	g-protein coupled receptor		-1.76	0.00319	704 (17)	CCL2,CD44,CXCL8,CXCR4,EGFR,EGR1,F3,ID1,IGFBP7,JUNB,MMP2,MYC,RUNX2,ZBTB16,ZEB1
Ifn gamma		complex		-1.756	0.000282	837 (18)	APOBEC3G,CASP1,CASP3,CCL2,CCL5,CHI3L1,COL1A1,CXCL8,FN1,GBP1,ICAM1,IGFBP4,IGFBP5,LAMA1,LIF,MYC,MYD88,NOS2,NR4A3,SOCS3,TGFB2,TLR3,XAF1
ELF3		transcription regulator		-1.752	0.0032	579 (17)	ANGPT1,ANGPTL4,ERBB2,FN1,LYZ,MET,NOS2,PTGS2,ST6GALNAC5,TIMP3
ATF2	0.188	transcription regulator		-1.743	0.000188	777 (15)	ANGPTL2,ATF3,CCNA2,CXCL8,DUSP1,DUSP10,DUSP5,EGR1,FN1,GADD45A,ITGB8,MT2A,MYH7,MYLK,NOS2,NPPA,PDGFRA,PLAU,PPARGC1A,PTGS2,SOD2,SST,TGFB2
REL	-0.424	transcription regulator		-1.731	0.0152		AHR,BCL3,BIRC5,CCL2,CD40,CDC6,CIITA,CXCL8,EGR2,EPHB2,F3,FAS,FN1,ICAM1,IER3,IL18,JUP,MYC,NOS2,NR4A1,PPP1R15A,SLC25A27,SOD2,TNFAIP3,VIM
CYP2E1	1.06	enzyme		-1.721	0.00628	632 (15)	C5AR1,COL1A2,GCLC,HMOX1,NCF1,NCF2,PTGS2
GPIIB-IIIA		complex		-1.715	0.00032	624 (13)	BCL3,CD40,MMP14,PLAUR
TGFBR2	-0.506	kinase		-1.714	8.98e-08	782 (14)	ADORA2B,ALOX5AP,ANGPTL4,AR,ATP1A2,BGN,BHLHE40,BIRC5,C5AR1,CASP1,CD44,CDHR1,CLU,COL1A1,COL1A2,COL4A6,CRYAB,CTGF,FMOD,FN1,GATM,GJA1,GJB6,ICAM1,IL1RAP,JUP,MCF2L2,MMP2,MYOF,NFIB,PDPN,PLAGL1,RUNX2,SCN7A,SERPINE1,SLC2A3,SOCS3,SPARC,SPP1,SVEP1,TAGLN,TCF12,TGFB2,TGFB3,TGIF1,THBD,THBS1,TIMP1,TNFRSF12A,VEGFA,ZMIZ1
FKBP4	0.232	enzyme		-1.71	0.0189		C3,FASN,HOXA10,LIF,NOS2,PRDX6
TSLP		cytokine		-1.709	0.0112		CD40,CD63,CD83,CXCL8,ICAM1,MKI67,MX1,MYC,SELL,TIMP1
CEACAM1		other		-1.709	0.0499		ANGPT1,ANGPT2,CD40,COL18A1,CXCL8,ICAM1,VEGFA
CCR1	-0.394	g-protein coupled receptor		-1.706	0.00188	769 (16)	CCL5,CTSK,CTSS,MMP2,NFATC1,RUNX2,SPARC,SPP1,VIM
PARP9	-0.703	enzyme		-1.706	0.000119	256 (7)	CD74,HLA-DQA1,HLA-DQB1,IFI44,IFIT2,IFIT3,IRF7,OAS2,RBMS1
BTK	-0.474	kinase		-1.698	0.0354		CCT6A,CDK2,CDK4,CDK6,CTSA,CXCL8,ENPEP,HMOX1,IL18,ITGAX,MTHFD2,NFATC1,SPN
Gm-csf		group		-1.695	0.000703	692 (18)	BAX,BCL3,BIRC5,CASP3,CD40,CD83,CXCL8,FAS,ICAM1,JUNB,MRC1,MYC,PTGS2,SOCS2,SOCS3,TRIB2
ETS2	-0.1	transcription regulator		-1.69	0.00939	843 (22)	BRCA1,CYP27A1,ERBB2,FGF1,HMOX1,ICAM1,JUNB,LYZ,MSR1,MYC,NOS2,PCSK6,PLAU,SPP1,TFEC
ZBTB16	0.828	transcription regulator		-1.683	0.0205		BID,BMP2,CASP3,CCNA2,COL1A1,FGFR3,MYC,PIK3R1,RUNX2,SPP1
miR-1900 (and other miRNAs w/seed GCCGCCC)		mature microrna		-1.674	0.0271		ABHD15,AKT2,APC2,EEPD1,FADS2,GRB10,ITM2C,LINGO1,MAPK4,MICAL3,NKAIN4,P2RX6,PARP12,PCDHGA1,PCDHGA10,PCDHGA11,PCDHGA3,PCDHGA5,PCDHGA9,PCDHGB1,PCDHGB3,PCDHGB4,PCDHGB5,PCDHGB7,PCDHGC4,PODXL2,RASGEF1C,RGMB,SEMA6B,SLC11A1,SMIM10,SPRY4,WNT7B
EIF2AK4	-0.317	kinase		-1.671	0.0252		AQP4,ATF3,OLIG2,PPP1R15A,PSPH,SOD2
CDH11	-0.278	other		-1.667	0.00656		IGF1,ITGB2,JUP,PIK3R1,PRKCD,PTK2B,S1PR3,SERPINA1,TNK2
SLC29A1	-0.489	transporter		-1.664	0.0328		BAX,FAS,GADD45A,ITGA5,MDM2,RPL3
ID1	0.898	transcription regulator		-1.662	0.00391	849 (23)	CTGF,EGR1,FGFR3,FN1,ICAM1,MMP14,MMP2,MYC,NEUROD1,NEUROD6,PCGF2,PROM1,VIM
ELK1	-0.366	transcription regulator		-1.646	0.000499	900 (23)	BMP2,EGR1,EGR2,JUNB,MECOM,MTHFD2,MYLK,PTGS2,RUNX2,SLC7A11,SPP1,TAGLN,THBS1,TPD52L1,ZFP36
miR-132-3p (and other miRNAs w/seed AACAGUC)		mature microrna		-1.638	0.00489		ACVR2B,ADCY1,AFF2,ARX,ASF1A,BCAN,BRCA1,BTAF1,CACNG2,CALU,CDHR3,CELSR3,CLASP2,CLYBL,CNOT2,COL5A2,CREB5,CTGF,DCC,DIAPH1,DOK4,DPYSL3,DUSP9,EGR1,ELFN2,ETV1,FGFR3,FOXO1,FRS2,GATA2,GRIA1,HAPLN1,HIP1R,IRF1,ITPKB,KCNN3,KDM7A,KIAA1211,KIAA1549,KIF21B,KSR2,LRRFIP1,MAPT,MECOM,MEIS1,MEX3A,MMP16,NET1,NFIB,NMNAT2,NOVA1,NR4A2,NTNG1,PDE5A,PDE7B,PEA15,PFN2,PTCH1,RUNX1T1,SCN1A,SCN3A,SEMA4G,SETD5,SHANK2,SIRT1,SIX4,…
ADCY		group		-1.633	0.0328		COL3A1,CRYM,CYP1B1,GJA1,NFATC1,NR4A2
LIPG	0.115	enzyme		-1.633	0.0417		CCL2,LCAT,LPL,MSR1,PLTP,VEGFA
RAD21	0.382	other		-1.633	6.52e-07		HLA-DQA1,HLA-DQB1,HLA-DRA,HLA-DRB1,IGF2,MYC,PCDHGA10,PCDHGA9,PCDHGB1,PCDHGB3,PCDHGB5,PCDHGB7,PCDHGC4
RHOA	0.017	enzyme		-1.617	0.000277	642 (19)	BAX,CCNB1,CEBPB,COL1A1,COL3A1,CTGF,CXCL8,DIAPH1,ECT2,ERBB2,FN1,ICAM1,MMP14,NOS2,NPPA,PLAU,RUNX2,SDC2,SKP2,SOX9,TAGLN
TSH		complex		-1.615	0.00173	779 (16)	CDK2,CTSS,CXCL8,EGR1,FOXO1,FZD1,GNAI1,IGFBP3,IGFBP5,JUNB,MYC,NOS2,SLC2A4,SOCS3,SOD2,TTF2
Hedgehog		group		-1.603	0.0017	241 (5)	ABCC8,CCNA2,FOXF1,FOXM1,GAS1,HES1,JAG1,KCNJ11,MYC,MYCL,MYCN,NEUROD1,PTCH1,SOX9,SPP1
PRKCA	0.354	kinase		-1.6	1.44e-06	690 (16)	APOBEC3G,ARL4C,BCL11A,CCL2,CIITA,COL1A1,CTGF,CTSB,DIAPH1,EGR1,ERBB2,ETS1,FN1,HS2ST1,ICAM1,IGF2BP3,LPL,MYC,NOS2,NPPA,NQO1,PLA2G6,PRKCD,PTGS2,RUNX1,RUNX2,S100A9,SERPINE1,SP100,TGFB2,VEGFA
TRPV4		ion channel		-1.593	0.012		CCL5,FAS,PPARGC1A,SOCS3,THBS1,TIMP1,TLR2
TERT		enzyme		-1.584	2.77e-11	852 (20)	AFAP1L1,AKAP2,ALDH1A3,AR,ATF3,BAX,BIRC5,CALD1,CALU,CD24,COL5A2,CTGF,CTSC,CXCL8,DUSP6,EFEMP1,EGFR,ELK3,ETS1,ICAM1,IFIT2,IGFBP4,IL13RA1,IQGAP2,JUP,MMP14,MMP2,MX1,MYC,PCDHGA1,PCDHGA11,PCDHGA3,PLOD2,PLTP,PROM1,PRSS23,PTGS1,PTGS2,RRM2,SOD2,SPON1,SPP1,TACC3,TBX3,TK1,UBASH3B,VIM,ZRANB1
miR-129-5p (miRNAs w/seed UUUUUGC)		mature microrna		-1.579	0.000392		ACTN1,ACTN4,ADO,ALG6,AMOTL2,ANTXR2,ATP2A3,ATP9A,BEND7,C1RL,CACNA1A,CACNG2,CALN1,CAMK2D,CDC42EP3,CECR6,CELSR1,CHD7,CMKLR1,COL1A1,CSMD1,CSMD2,DCX,DLC1,DMD,DTL,DUSP10,EBF1,ELAVL4,ENAH,EPHB1,ETS1,ETV1,FGFBP3,FNDC3B,FRS2,GABBR2,GLCCI1,GLIS3,GPRIN3,GRHL3,GRIA4,GSE1,HNRNPA1,ICAM1,IER5L,IGSF3,INHBB,JADE1,JPH3,JPH4,KAT6B,KCNH8,KIAA1456,KIF26A,KLHL28,L1CAM,LMNA,LPHN3,LRRC4C,LTBP2,MAML3,MAN1A1,MEIS1,MEX3A,N…
Notch		group		-1.577	3.49e-05	652 (18)	ADAM12,ADM,BIRC5,DLL3,DUSP1,HES1,HES5,HEY1,HEY2,HEYL,ID1,JAG1,MMP2,MYC,MYLK,NET1,NFATC1,RUNX3,S100A11,TAGLN,VEGFA,ZEB1
IFT57	-0.545	other		-1.577	0.0138		CASP1,CASP3,CASP7,CASP8,PTCH1,REST
miR-153-3p (miRNAs w/seed UGCAUAG)		mature microrna		-1.573	9.77e-05		ACTN4,ADAM19,ADO,AKAP6,AKAP7,ANGPT1,ANK1,ASIC2,BCL11A,CADM2,CALN1,CCSER2,CDON,CHST15,CITED2,CNN3,CPEB2,CREB5,CRMP1,CROT,CUX2,DCC,DDIT4,DMD,DNM3,DPY19L1,EFHD2,EFNB2,ENAH,EPC1,EPDR1,FLRT2,FOXO1,FRS2,GATM,GLCCI1,GLRA3,GPR158,GRHL3,GRIK2,HEY2,HNRNPA1,INHBB,JADE1,JAG1,KCNB1,KCNIP2,KCNK10,KCNK3,KDM7A,KIAA1456,KIAA1522,KIAA1549,KIF20A,KMT2A,LAMC1,LAMP5,LPPR4,MAP4K5,MAPK4,MATN2,MBTD1,MDGA2,MICAL3,MKNK2,M…
GPC1	-0.437	transmembrane receptor		-1.568	0.00656	724 (20)	CCNA2,CDK2,CDKN2C,ID1,MYC,PTGS2,PTK2B,SKP2,VEGFA
CGA		other		-1.539	0.00424	585 (13)	ADAMTS1,BAX,CXCL8,MMP14,MMP2,PARM1,PTGS2,SFRP4,SKP2,TIMP3
PDX1		transcription regulator		-1.532	5.34e-05	589 (9)	ANXA2,ATF3,ATP2A3,CD44,CDO1,CHGB,COL1A1,COL3A1,CROT,CXCR4,DUSP5,DUSP6,EGR1,EPHB1,F3,FGF1,FGFR1,GCLM,GNG12,GUSB,ID1,IER3,IGFBP3,JUNB,KIAA1324,KLF10,MAN1A1,MAOB,MAP2,MAPT,MYC,NQO1,PCNA,PCSK1,PRSS23,SEZ6L,SLC6A6,SLIT3,SPP1,SST
CEBPA	-0.745	transcription regulator		-1.525	4.59e-14	782 (18)	AKAP12,AKR1C1/AKR1C2,AKR1C3,ALOX5AP,ANXA1,APLNR,ARL4C,ASL,ASS1,C3,CA2,CCNA2,CCNB2,CDK4,CEBPA,CEBPB,CEBPD,CHI3L1,COL1A1,COL1A2,CRABP2,CTSK,CXCL8,CXCR4,DYNLT3,E2F1,EFNB2,EGR2,EMX2,EPHA7,FASN,FOXM1,FOXO1,FZD1,GADD45A,GAS1,GATA2,GBP1,GGH,GJA1,GLIPR1,GRHL3,HMOX1,HP,HPR,ICAM1,ID1,IER3,IGF1,IGFBP3,IGFBP4,ITGAL,ITGAX,ITGB5,JUNB,KCNMB1,LGALS1,LITAF,LPL,LTF,MMRN1,MT2A,MYBL2,MYC,MYCN,NFATC1,NR4A2,OAS2,OLR1,…
CAMP		other		-1.525	0.00114	629 (19)	BAX,BMP1,C5AR1,CCL2,CCL5,CD83,CXCL8,CXCR4,EPHA3,ICAM1,IL18,ITGAX,ITGB2,MYCL,MYD88,NOS2,PTGS2,TNFAIP2,TNFAIP3
TET1	1.133	other		-1.521	0.00978		ARC,EGR2,GCLC,MEIS1,PBX3
FST		other		-1.519	0.0427		ATP1A2,FABP3,FN1,HP,INHBB,LEFTY2,MMP2,MSTN,PPARGC1A,PRDM16,SERPINA1
USF1	0.034	transcription regulator		-1.51	0.00332	262 (7)	AKAP12,BAX,CBS/LOC102724560,CDK4,CEBPA,CHI3L1,CIITA,CPT1B,CTSS,DUSP1,FASN,IGFBP3,MYH9,PTGS2,SERPINE1,SPP1,SYNPO,TNFAIP3,UCP2
AKT1	-0.023	kinase		-1.51	3.98e-13	811 (17)	AKR1C1/AKR1C2,AR,ASS1,BAX,BIRC5,BMP2,CASP3,CCL2,CCL5,CD40,CD74,CDK2,CDK4,CEBPD,CKS2,COL4A1,COL8A1,CST3,CXCR4,E2F1,EGR1,FAS,FASN,FOXO1,FSTL1,FXYD5,GCLC,GCLM,GSTM5,HMGB2,HMOX1,IGF2,IGFBP5,LAMA1,LAMB1,MDM2,MMP14,MMP2,MSR1,MSTN,MT2A,MYC,NDC80,NEXN,NFATC1,NOS2,NPPA,NQO1,PCOLCE,PDGFRA,PHLDA1,PIK3R1,PPARGC1A,PPP1R1B,PTGS2,RAMP3,SCD,SEMA6D,SERPINE1,SERPINF1,SPP1,TGFB2,THBS1,TIMP1,TK1,TYMS,UBE2C,VCAN,VEGF…
IGFBP2	-3.764	other		-1.508	3.55e-05	892 (20)	CASP3,CD24,COL11A1,COL14A1,EFEMP1,EMP2,FN1,IGFBP2,IGFBP3,IGFBP4,ITGA5,ITGA6,LGR5,MMP2,PTGFRN,TGFB3,THBS2
GNA12	-0.281	enzyme		-1.507	0.00282	815 (22)	CCNA2,CXCL8,DDR2,EGFR,GCLC,GCLM,IQGAP1,ITGA6,MMP2,MYC,NOS2,PDGFA,PDGFRA,PIK3R1,PTGS2,TAGLN,VAV3,VEGFA,VIM
TNFRSF1B	-0.246	transmembrane receptor		-1.507	0.000178	752 (15)	ABCC3,ANGPT2,CASP3,CXCL8,FAS,ICAM1,ITGB5,MMP14,MMP2,MSR1,NOS2,P2RX7,PDGFA,SELL,SERPINE1,SOCS3,SOD2,TIMP1,TNFAIP3,TRAF1,TYMP
CEBPE		transcription regulator		-1.505	0.00897	388 (10)	ALOX5AP,CDK4,CDK6,CEBPB,IL18,LTF,LYZ,MMP2,MYC,NCF1,PTGS2,SELL
MEF2D	-0.124	transcription regulator		-1.505	0.0032		COL1A2,COL3A1,CTGF,MYH7,NPPA,NR4A1,PPARGC1A,SLC2A4,TGFB2,TGFB3
miR-934 (miRNAs w/seed GUCUACU)		mature microrna		-1.494	0.0258		APOL4,BCCIP,CYP1B1,DGKB,ELOVL2,F11R,GLRA3,LRRN1,MXI1,PRR3,SCG3,SLC17A8,TIAL1,ZNF217,ZNF737
ERVW-1		other		-1.492	9.24e-05	629 (7)	CCL5,CCNA2,CDCA8,CREB3L1,CXCL8,LATS2,MCM2,MICA,NOS2,SLC1A4
mir-223		microrna		-1.489	0.000178	554 (7)	ALCAM,C5AR1,C7,CA4,CD180,CD93,E2F1,EGR2,EMP1,EYA1,FAM198B,FAM20C,FGL2,GSTM5,ICAM1,IGF1,KIAA1279,LEF1,LPL,MREG,MT1E,MYOF,NDRG2,NQO1,S100A6,S100A9,SLC2A4,TGFBI
LEF1	-1.116	transcription regulator		-1.48	0.00112	843 (24)	AR,BIRC5,CACNA1G,CASP3,CASP7,CASP9,FAS,FN1,LEF1,MMP2,MYC,NCAM1,PTCH1,RUNX2,SOX9,SPP1
FOXC1	-0.882	transcription regulator		-1.48	0.00408		CXCR4,DLL1,EFNB2,FOXO1,HES5,LFNG,PLOD1,RUNX2
XIAP	0.05	enzyme		-1.461	0.012		BIRC5,CASP3,CDK4,CDK6,CXCL8,PTGS2,SERPINE1
SOX10	-0.763	transcription regulator		-1.455	0.00567		GDA,L1CAM,NGFR,PMP22,PTN,RET,SOD3,SOX10
NOX1		ion channel		-1.452	0.0217		DIAPH1,F3,NOS2,PAK1,VEGFA
miR-511-5p (miRNAs w/seed UGUCUUU)		mature microrna		-1.441	0.0403		ALCAM,ALDH1A1,EIF2A,ITGA1,MTAP,MXI1,MYCBP,PARD3,PCDHB9,RFX7
FGF10		growth factor		-1.44	3.27e-05	534 (7)	ANXA1,ANXA2,BMPR1A,CEBPB,CTSB,CYP1B1,FOXF1,LFNG,LMO7,MYH7,PERP,PTGS2,S100A13,S100A6,SCD,SOX9,SPRY2,TIMP3
ITGA5	-1.183	transmembrane receptor		-1.44	8.27e-06	730 (20)	APOE,CD40,CD44,CDK2,CDK4,CEBPB,ERBB2,GAS1,GJA1,IGF2,IGFBP2,JUNB,MMP14,MMP2,NOS2,PLAU,PLAUR,RAC2
HTT	0.014	transcription regulator		-1.422	1.51e-09	940 (19)	ACKR1,AKAP12,AKT2,ALDOC,AQP1,ARNTL,ARPP21,ASGR1,ATF3,ATP1A1,BCL3,BHLHE40,BID,BMP1,C1R,CA4,CAMK2B,CASP1,CASP3,CAST,CBLN1,CBR1,CCL5,CD74,CDK2,CEBPA,CEBPB,CITED2,CNR1,COL16A1,COL18A1,COL4A1,COL4A2,COL6A1,COL6A3,COX15,CRYAB,CSNK1E,DCN,DIO2,DKK3,DLL1,DUSP5,DUSP6,EBF1,EEF1A1,EEF2,EGR1,EGR2,ELAVL4,EMP3,ETNPPL,ETV1,FABP7,FASN,FGF1,FGFR1,FN1,FXYD6,GCLC,GJC1,GNAL,GNG7,GPI,GPX3,GRIA1,HAPLN3,HMGB2,HMP19,IGF2…
BRCA1	-0.864	transcription regulator		-1.421	1.37e-06	773 (16)	AK1,ANGPT1,AR,BAX,BIRC5,BRCA1,CAMK2B,CCL5,CCNB1,CCNB2,COL18A1,CYP1B1,DDB2,DDIT4,EGR1,FAS,FHIT,FHL2,GADD45A,HBB,HMOX1,HSPB1,IFIT2,IFIT3,IRF7,MDM2,MX1,MYC,NQO1,PCNA,PERP,PHLDA1,PLK1,PLSCR1,PLTP,SAT1,SIRT1,TNFAIP2,VEGFA,WEE1
NPM1	0.407	transcription regulator		-1.42	0.0214		ALK,CCL2,CEBPA,FOXM1,HOXA10,LTF,SOD2,VEGFA
SMAD4	0.366	transcription regulator		-1.42	8.5e-09	823 (19)	ACKR1,ANGPT1,ANGPT2,ANGPTL4,BGN,BMP2,CCL2,CDC42EP3,CDH3,CITED2,COL1A2,CTGF,CYB561,EGFR,ENG,ERBB2,GADD45A,GJA1,HEBP1,HMOX1,HP,ICAM1,ID1,IER3,ITGA6,ITGB5,JAG1,LEF1,LOC102724788/PRODH,LPAR1,MDM2,MET,MYC,MYCN,NAMPT,PLAU,PTGS2,PTK2B,PTPRC,RUNX1,RUNX2,SCD,SERPINE1,SERTAD1,SMO,SSTR2,TBX3,TGFB2,THBS1,TIMP1,TIMP3,TNC,TPM2,VEGFA,VIM,ZFP36
ADORA2B	-0.623	g-protein coupled receptor		-1.414	0.0469		COL1A2,CXCL8,NOS2,RUNX2,SERPINE1,SPP1,TIMP1,VEGFA
IL7		cytokine		-1.413	0.0203		AHR,BAX,CASP3,CBLB,CCL2,CDK6,COL1A1,CTSK,CXCR4,DUSP5,EBF1,FAS,FN1,FOXO1,JAK3,KLRC4-KLRK1/KLRK1,LEF1,LIF,LYN,MX1,MYC,RGS16,RUNX2,SELL,SOCS3,UPP1
PI3K (family)		group		-1.413	0.00306	769 (18)	ABCG1,ADM,AKR1C1/AKR1C2,CCL2,CXCL8,CXCR4,FASN,FOXO1,GCLC,GCLM,HMOX1,ITGA6,NOS2,NQO1,PTGS1,PTGS2,VEGFA
SKIL	-0.155	transcription regulator		-1.411	0.00152	53 (3)	ADAM12,CKS2,COL1A2,COL4A1,CPEB2,DCHS1,HNRNPA1,NETO2,PLSCR1,SERPINE1,SLC1A5,THBS2,ZEB1
VCAN	0.839	other		-1.408	0.00654		EGFR,ELN,FAS,ITGA3,ITGA5,MDM2
CEBPD	-0.924	transcription regulator		-1.408	0.00865	816 (20)	ALOX5AP,BIRC5,BRCA1,C3,CCNB1,CCNB2,CEBPB,CEBPD,CLU,CXCL8,CYP2E1,HP,IGF1,IGFBP5,ITGAX,MYC,NOS2,PDGFA,PDGFRA,PTGS2
CAV1	-0.42	transmembrane receptor		-1.397	0.01	782 (17)	CAV2,CD276,EGR1,FAS,HK2,HMOX1,ID1,NFATC1,NOS2,NPPA,NQO1,NR4A1,NTRK2,PCNA,PLA2G4A,PROM1,PTRF,RPL17,RPS13,SLC1A1,SLC20A1,SLC2A3,SLC7A2,THBS1,TJP2
FGFR2	-0.372	kinase		-1.394	5.43e-07	836 (18)	BAX,CA2,CA4,COL1A1,COL4A1,COL4A2,CTSC,DLL1,ENPEP,FAM198B,FAS,GJA1,GLIPR1,GRB10,HES1,ICAM1,IGF1,IGF2,INHBB,LAMA1,LAMB1,LEFTY2,LGR5,MEST,NNAT,NOG,PCOLCE,PDGFRA,PLAUR,RUNX2,SOX3,SPP1,TENM3,TFEC
EPHB4	-1.103	kinase		-1.387	0.00722		BMP2,CXCR4,GATA2,IGF2,IGFBP4,INA,NCAM1,NCAM2,PDLIM7,RUNX1,TGFB2,ZIC2,ZIC4
Nos		group		-1.387	0.0149		EGR1,HMOX1,OLR1,TIMP1,VEGFA
CSNK2A1	0.199	kinase		-1.387	0.00168	713 (17)	AHR,FN1,JUP,VIM,ZFP36
PKNOX1	0.021	transcription regulator		-1.387	0.00628		CCL2,COL5A2,FABP7,PLAU,PPARGC1A,SLC2A4,SST
MGAT3	0.196	enzyme		-1.387	0.00336	530 (7)	ITGA2,ITGA3,ITGA5,MTTP,PROM1
FOXC2		transcription regulator		-1.379	0.000285	330 (7)	ADRB1,CEBPA,CXCR4,DLL1,EFNB2,FN1,HES5,ITGB5,LFNG,LPL,MMP2,PPARGC1A,PTGS2,RUNX2,SLC2A4
CIITA	-0.906	transcription regulator		-1.364	0.00358		CD74,COL1A1,COL1A2,HLA-DMB,HLA-DOA,HLA-DPA1,HLA-DQA1,HLA-DQB1,HLA-DRA,HLA-DRB1,OSCAR
IFN alpha/beta		group		-1.363	0.00513	552 (17)	BAX,BID,CCL2,CCL5,CD40,CD83,CXCL14,FGL2,IFIT2,IFIT3,IRF1,IRF7,MRC1,NOS2,TLR2,TLR3,TNFSF13
ITGA6	-0.623	transmembrane receptor		-1.362	2.14e-05	841 (21)	BAX,ITGA2,ITGA3,ITGA7,ITGB4,RPSA,VEGFA
AMH	1.326	growth factor		-1.352	0.0499		AMH,BMPR1A,E2F1,IER3,IRF1,MMP2,SMAD9
Fcgr3		group		-1.342	0.0402		BAX,CXCL8,ITGAL,ITGAX,ITGB2
EZR	-0.015	other		-1.342	0.00881	671 (18)	BAX,BIRC5,BOP1,FAS,IGFBP2,MMP14,MMP2
miR-4452 (miRNAs w/seed UGAAUUC)		mature microrna		-1.342	0.0301		CALCRL,CSMD2,FUT9,NTRK2,ZNF28
TNK1		kinase		-1.342	0.0402		IFIH1,IFIT2,IRF7,NOS2,OAS2
NF1	0.537	other		-1.342	0.0499		CBS/LOC102724560,MDK,MYC,MYH7,NPPA,OLIG2,PDGFA
TCF		group		-1.342	1.53e-05	731 (16)	ALDH1A1,APOD,CD44,DIO2,ECM1,EGR1,F13A1,GJA1,IL1R1,INHBB,ITGA1,JUNB,LGALS3,LMO2,MMP2,MYC,PCSK6,PLS3,PTCH1,PTGS2,QPCT,SERPINA1,SERPINA3,SLC1A5,SLC26A2,TK1,UGCG
SHH		peptidase		-1.34	8.81e-09	840 (20)	ADAMTS1,AMH,ANGPT1,ANGPT2,ATF5,BAX,BCAR1,BMP2,BRCA1,EGFR,EPHB4,FN1,FOXF1,GATA2,GLI2,HES5,HEY2,HK2,ID1,IGF1,IGF2,IGFBP5,IMPDH2,LFNG,MCM2,MSX1,MYC,MYCN,NES,NR2F2,NR4A1,OLIG1,OLIG2,PCNA,PDGFRA,PGF,PLAT,PMP22,PSMC3IP,PTCH1,RUNX2,SERPINE1,SFRP2,SOX9,SPP1,TGFB2,TGFB3,THBD,TYMS,ZIC2
CD9	-0.216	other		-1.335	0.0333		CASP3,ITGA2,ITGA3,ITGA5,ITGA6,MYC,VEGFA
EZH2	-0.688	transcription regulator		-1.334	2.6e-08	822 (24)	ADRB1,ALOX5AP,ATF3,BRCA1,C3,CDK4,CDK6,CEMIP,CLDN10,CNR1,COL4A1,CRISPLD2,CXCL8,CYB5R2,CYP1B1,DENND2A,E2F1,EGFR,EGR1,EPC1,EPDR1,ERBB2,EZH2,FBLN1,FBN1,FOXJ1,FRZB,FUCA1,HCP5,HOXA10,ICAM1,ICOSLG/LOC102723996,IGFBP3,ITGA1,MAL2,MCM8,MSX1,MYC,MYT1,NKD1,NME5,OXTR,PCDH20,PKMYT1,PLA2G4A,PTGS2,PTN,RAC3,RPL13,RUNX1,S100A4,SATB1,SERPINA1,SFRP2,SFRP4,SIRT1,SLC7A11,TBX3,TIMP3,TRIM38,UBD
AKT2	-0.595	kinase		-1.327	0.0469		AKT2,BUB1,CEBPB,IGF2,PALLD,SEMA6D,TIMP1,VIM
SRC (family)		group		-1.318	0.0232		ATP1A1,BMP2,CCL2,FN1,ICAM1,ID1,KCNB1,NEUROD1,PROM1,PTGS2,S100A4
RUNX1	-1.169	transcription regulator		-1.307	0.000276	873 (19)	BAX,CEBPA,CHI3L1,FAS,HAPLN1,IGFBP3,ITGA2,ITGAL,JUP,MECOM,MET,MYH9,MYL9,NCAM1,NR4A3,RUNX2,S100A9,SLC22A4,SOX6,SPP1,TIMP1,UGCG,UPP1,VEGFA,ZBTB16
MYOD1		transcription regulator		-1.297	0.000126	815 (22)	ACACB,ADORA1,AKT2,ASS1,BRCA1,CDK2,CDO1,COL4A1,CRYAB,DAO,DMD,DUSP1,EIF3E,ETV4,FSTL1,GADD45A,HES6,HSPA4L,IGF1,IGF2,IGFBP5,ITGA7,JUNB,MKI67,MMP2,MYCL,MYH7,MYO5B,NPTX1,PDGFA,PMEPA1,PPARGC1A,PRDM16,RPL7A,RUNX1,SBK1,SDC2,SIX1,SLC2A4,SST,TEAD2,ZEB1
MYBL2	-1.629	transcription regulator		-1.296	3.27e-06	327 (11)	BIRC5,CASP6,CCNA2,CCNB1,CCNB2,CDK1,CDK2,CLU,ELN,IGFBP5,IQGAP1,MYBL2,MYC,SLC1A5,TFEC,TOP2A
GPR37L1	-0.644	g-protein coupled receptor		-1.287	0.00383		GLI2,MYCN,PTCH1,SMO
CNTF	0.113	cytokine		-1.273	0.000188	806 (18)	BDH1,CASP3,CEBPD,CNR1,CXCL8,EGR1,FASN,FGFR1,GJA1,IRF1,JUNB,LIF,NGFR,OLIG2,PPP1R1B,SCD,SERPINA3,SOCS2,SOCS3,SST,TIMP1,VIM,ZFP36
SRF	-0.141	transcription regulator		-1.272	1.01e-06	538 (16)	AKAP12,ARC,ARHGAP20,BMP2,C1QL3,CALD1,CCL5,CDK4,CSRP1,CTGF,CXCR4,DMD,DUSP5,EGR1,EGR2,ETS1,ETV1,EYA2,FAM60A,FGF1,FGF12,FHL2,FILIP1L,FLNA,FOSB,GDA,GLIPR1,GSTM5,HES6,HSPG2,IER2,IGF1,ITGA1,ITGA6,JUNB,LPL,LRP4,LTF,MEIS1,MGST2,MSTN,MYH7,MYH9,MYL9,MYLK,MYO1B,MYO1E,NET1,NEUROD6,NPPA,NR4A1,NR4A2,ODF2L,OPHN1,OPN3,OSCP1,PCDH15,PDLIM7,PTGR1,PTGS2,PVRL1,S100A9,SEMA3A,SEMA6D,SVIL,TAGLN,TCF7,TNC,TUBB4B,ZYX
KNG1		other		-1.269	0.00114	790 (20)	ASIC1,ASIC2,ASIC3,COL1A1,COL1A2,CTGF,CXCL8,EGFR,IGF1,PTGS1,PTGS2
TIMP1	-3.497	cytokine		-1.265	0.000866	409 (13)	CD38,CD40,IGF2,IGFBP3,MMP2,PLAT,PLAU,PLAUR,PLTP,TIMP3
T		transcription regulator		-1.265	1.43e-05		ALCAM,CD151,CD44,COL1A1,FMOD,HAPLN1,ITGA3,MGP,SOX6,SOX9
SP3	-0.024	transcription regulator		-1.264	5.57e-10	726 (19)	ABCD2,AEBP1,AFAP1L1,AKAP12,ALOX15B,ANGPT2,ATF3,BIRC5,CBS/LOC102724560,CD40,CDKN2C,CEBPA,CHI3L1,CITED2,COL1A1,COL1A2,DMD,DNMT3A,DUSP1,E2F1,EGFR,EGR1,F3,FAS,HDAC4,IGF1,IGF2,IGFBP3,ITGA2,ITGB5,LAMA1,LCAT,LPL,MAOB,MET,MMP2,MYCN,MYH7,NCF2,PLAU,PLAUR,PRKCD,PROCR,PTGS1,PTGS2,PTTG1,SERPINE1,SERPINH1,SLC2A3,SLC39A8,SPARC,TAGLN,TIMP1,TLR2,TNC,TSPO,VEGFA,VIM
MAPK9	0.049	kinase		-1.261	2.7e-07	700 (17)	AQP1,BAX,BMP1,CACNB3,CCL2,CEBPB,CXCL8,DIO2,DMD,EGR1,FASN,FGL2,FOSL2,GSTM1,IER2,IGFBP2,IL18,ITGB4,JUNB,LGALS3BP,LIF,LMNA,LMO7,LPL,MARCKSL1,MYC,NMI,NOS2,PLAT,PLIN2,PPP1R15A,PTCH1,RPSA,SCD,SERPINA1,SOD2,SOD3,THRA,TLR3,TNFAIP3,ZFP36,ZYX
WT1		transcription regulator		-1.258	1.66e-06	835 (21)	AMH,BTAF1,CD97,CLIC1,COL4A1,CTGF,EGFR,EGR1,FGF1,GRB10,HSPG2,IDI1,IGF1,IGF2,IL1RAP,JUNB,JUP,LGALS3,MDM2,MMP2,MYC,MYCN,NTRK2,NUCB1,PDGFA,SDC1,SERPINE1,SLC20A1,SLC35G2,SLC6A6,SOX9,SPRY1,TGFB3,THBS1,TIMP3,TM4SF1,VEGFA,WDR90,ZMIZ1
IGF2	-3.695	growth factor		-1.252	5.96e-14	792 (19)	BIRC5,BMP2,CASP6,CDC6,CDK1,CTGF,CXCR4,CYP1B1,DLX1,DUSP1,EGR1,EGR2,FABP7,FN1,GADD45A,GAS1,H19,IER2,IER3,IGF1,IGF2,IGFBP2,IGFBP3,IGFBP4,IGFBP5,IGFBP6,ITGA5,ITGB5,JUNB,MCM2,MCM4,MDM2,MXI1,MYBL2,MYC,NOS2,OGN,PHLDA1,PIK3R1,PRDM16,PTGS2,RAD51AP1,RGS16,RRM2,SAT1,SATB1,SERPINE1,SKAP2,SLC20A1,SLC2A4,SOCS3,SPP1,TGFBI,TGIF1,THBS2,THRA,VEGFA
AGER	0.31	transmembrane receptor		-1.243	0.0054	658 (16)	CCL2,CHGB,COL4A1,CTSK,CXCL8,EGR1,F3,FAS,ICAM1,LPL,MMP2,PTGS2,S100A9,SERPINE1,TNC,VEGFA
MIF	0.044	cytokine		-1.24	0.00294	739 (20)	ATF5,CCL2,CD44,CEBPB,COL1A1,CXCL8,DUSP1,F2RL1,FASN,ICAM1,MET,MMP2,MYCN,NOS2,PTGS2,SOX6,TIMP1,TRIM22
REST	-0.835	transcription regulator		-1.236	0.0405		CACNA1H,CACNG2,CBLN1,CHGB,CMKLR1,DDX25,DNMT3A,EFNA5,FGF12,FUT9,GRIA2,GRIK4,L1CAM,LRRTM4,NCAM2,NPC2,NPPA,PCLO,PCSK1,SCG3,SLC7A14
ATF1	-0.035	transcription regulator		-1.231	0.0038	568 (17)	ATP1A1,CEBPB,CIITA,EGR1,HMOX1,NOS2,PCNA,PCSK1,PTGS2,SOD2,SST,THBS1
ITGB3	-1.777	transmembrane receptor		-1.226	0.000405	729 (17)	CD40,CDK1,COL1A1,COL1A2,FN1,ITGA5,ITGB5,KMT2A,MMP14,MMP2,PCNA,PLAU,PLAUR,PTGS2,RUNX1,RUNX2,SERPINE1,SPARC,TIMP1
CTSS	-0.634	peptidase		-1.195	0.000155		BID,CASP3,CASP8,CASP9,COL4A1,COL4A2,COL4A3,CTSK,FAS,PRKCD
IFIH1	-0.74	enzyme		-1.195	0.0333		CCL5,EGR1,FAS,IRF7,OAS1,OAS2,PHLDA1
CLEC11A	-0.428	growth factor		-1.185	0.00582	760 (14)	ALOX5,ALOX5AP,ANXA1,BIRC5,CD74,EGR2,FHL2,LDHA,NR4A1,PMP22,RUNX2,S100A6,TACR1,ZYX
STAT5a/b		group		-1.175	0.00268	655 (16)	AHR,CDKN2C,DUSP1,EBF1,EMP1,FCER1G,IDI1,IGF1,IRF1,LCP2,MYC,MYD88,NETO2,PRDM1,PTGS2,RBP1,SLC2A3,STK17B,TLR2,UGP2
HOXB7		transcription regulator		-1.172	0.0344		ANGPT1,ANGPT2,CXCL8,VEGFA
TFAP4	0.851	transcription regulator		-1.16	7.96e-06	631 (7)	CASP9,CD44,CDK2,CKS2,EGR1,ETV1,FN1,ID1,LEF1,LGR5,LIF,MDM2,MLF1,STEAP3,TSPAN31,VIM
NR3C2	-0.086	ligand-dependent nuclear receptor		-1.16	3.55e-06	722 (15)	ADAMTS1,BAX,BID,CACNA1H,CNN3,COL1A1,COL3A1,CTGF,DDIT4,ECHDC2,EGR1,FKBP1B,FKBP5,FN1,GPX3,HLA-DQB1,ICAM1,MAP2,MLF1,NDRG2,NPPA,NR4A2,NRIP3,NRXN1,PGF,PLIN4,PTGS2,SERPINA3,SERPINE1,VEGFA
CSHL1		transcription regulator		-1.159	0.00722	779 (20)	AR,BMP2,CTGF,CUX2,IGF1,IRF1,PIK3R1,SERPINH1,SOCS2,SOCS3,SST,SSTR2,TOX
NFAT5	-0.057	transcription regulator		-1.154	0.00408		AQP1,AR,CD24,S100A4,SLC5A3,SLC6A6,SLC7A2,VWF
THBS4	-2.717	other		-1.151	0.017		CD40,COL3A1,ICAM1,MMP16,MMP24,MTHFD2,TGFB2,TNC
SPHK1	-0.431	kinase		-1.15	0.00708	644 (15)	CCL5,COL1A2,CTGF,CXCL8,EGR1,FN1,PTGS2,SERPINE1,SOCS3,TIMP1
TLX1	0.859	transcription regulator		-1.134	0.0102		CDC6,ERBB2,GATA2,GRIN3A,MYCBP,NMI,PCNA,SST
TAF4B	0.006	transcription regulator		-1.133	0.000268		CTGF,FN1,IER3,INHBB,IRF1,ITGA6,RET,SPP1,TGFB3,TNFAIP3,ZBTB16
miR-4760-5p (and other miRNAs w/seed UUAGAUU)		mature microrna		-1.117	0.0143		CD44,ETV1,PABPC3,SUSD5
TRADD	-0.652	other		-1.117	0.00238	487 (17)	AR,CCL2,CXCL8,ICAM1,IRF1,RIPK2,TNFAIP2,TNFAIP3,TRAF1,UBD
PPARD	0.088	ligand-dependent nuclear receptor		-1.097	4.7e-08	741 (19)	ACAA2,ADORA1,ALDH2,ANGPTL4,APOE,BIRC5,C10orf35,CDK1,CDK2,CDK4,CEBPB,CLEC7A,CPT1B,FABP3,FABP7,FAM131C,FASN,FBP1,FN1,GAS6,GPD1,IGFBP2,LDHA,LDHB,LPL,LRAT,MDFI,MMD2,MYCL,PCNA,PCSK6,PLIN2,PTGS2,RBP1,RUNX2,S100A6,SAT1,SCD,SERINC2,SIRT1,SLC25A20,SLC27A1,SLC2A4,STBD1,THBS1,TNFRSF12A,UCP2,VEGFA
IGFBP3	-1.586	other		-1.081	0.00367	786 (19)	BAX,CDK1,ICAM1,IGF1,LYVE1,SDC2,SERPINE1,THBS2,TNC
IFN1@		other		-1.071	0.00654	255 (7)	GNB2L1,IFIT3,IRF1,IRF7,MYD88,TLR3
ITGB1	-0.555	transmembrane receptor		-1.069	2.24e-06	567 (16)	APOE,CCL2,COL1A1,COL1A2,CXCL8,ERBB2,FGFR3,FLNA,GAS1,ICAM1,ITGA5,ITGB4,JUNB,LAMA1,LAMB1,LAMC1,MMP2,MYC,NOS2,PLAU,RAC2,SERPINE1,THBS1,TNFAIP3,VEGFA,VIM
Ras homolog		group		-1.067	0.0417		CTGF,EGR1,MYC,PDGFRA,PLAU,PTGS2
MTDH	0.075	transcription regulator		-1.067	0.00336		CASP8,CXCL8,DPYD,PDCD11,TYMS
ACACB	-1.323	enzyme		-1.067	0.0402		ACACB,FASN,MLXIPL,SCD,SLC2A4
KCNJ11	1.62	ion channel		-1.067	0.0143		CPT1B,FOXO1,NPPA,PPARGC1A
PPP2CA	0.034	phosphatase		-1.066	0.00208	564 (18)	CASP1,CFB,IRF1,IRF7,ITGAL,MYC,NOS2,NOVA1,PTGS2,SLAMF8,UPP1
MIA		other		-1.057	0.0143		FN1,MMP14,PLAT,SPARC
SGK1	0.012	kinase		-1.056	0.000108		ASIC1,CDK6,CLCN2,CTGF,GRIK2,HES5,KCNA5,KCNQ2,ORAI1,SLC15A2,SLC1A1,SLC1A5,SLC1A6,SLC2A3,SLC2A4,SLC38A3,SLC5A3,SMO
FGF19		growth factor		-1.039	0.0117		ACACB,ALDH1A1,APOE,AQP4,BIRC5,EGR1,FABP3,FASN,FBP1,GADD45A,HLA-DQB1,ID1,MCAM,PROM1,RGS16,SCD,SERPINA1,SERPINA3
PRKCB	-0.115	kinase		-1.039	6.06e-05	668 (15)	ADRB1,BAX,CD40,CD83,EGR1,FASN,FN1,ICAM1,MMP2,MYC,MYH7,NOS2,NPPA,PPARGC1A,PTGS2,SERPINE1,SOD2,TCIRG1
IRS1	0.101	enzyme		-1.037	3.28e-08	917 (25)	ATP2A3,BUB1,CDKN2C,CEBPA,CEBPB,CEBPD,COL3A1,COL4A1,COL4A2,COL6A1,COL6A3,COX7A1,CRABP2,EFNB2,EGR1,FASN,GAS5,GJA1,IGF1,IGFBP4,LAMA4,LPL,MMP14,MYBL2,MYC,NDN,PDGFA,PIK3R1,PPARGC1A,PRDM16,SFRP2,SLC2A4,SPARCL1,SPP1,TGFBI,THRA,TNXB,UCP2,VEGFA
SMARCB1	0.345	transcription regulator		-1.036	2.93e-08	819 (21)	BICD1,CCNA2,CD44,CDC6,CDK1,CDKN2C,CENPE,COL14A1,COL18A1,COL1A1,COL1A2,COL5A2,CXCR4,CYP2E1,DSC2,E2F1,ERBB2,F11R,FAS,FBP1,FCGR2A,FZD7,GADD45A,GJA1,HES1,HES5,HEY1,HP,IGFBP2,JUP,KIF23,KLHL4,MCM2,MCM4,MDM2,MX1,MYBL2,OAS1,OAS3,PELI1,PLK4,PTN,RAB36,RAD51AP1,SKP2,SMC4,SPARC
CALCA		other		-1.03	0.00322	644 (18)	AQP4,CCL2,CGNL1,COL3A1,CTSK,CXCL8,CXCR4,CYBA,EIF4B,GNG12,IGF1,JUNB,KIF26A,LMNA,MKI67,NDRG2,NOS2,PPP1R1B,RUNX2,SLC2A4,TACR1,TJP2
NKX6-1		transcription regulator		-1.029	0.000623		ARX,E2F1,GFRA1,NR4A1,NR4A3,SST,UBE2C
CNR1	-1.131	g-protein coupled receptor		-1.029	3.64e-05	702 (21)	ADORA1,APOE,BIRC5,BMP2,CNR1,DDX25,DLL1,ERBB2,ERRFI1,FASN,HEY2,HEYL,IGF1,LAMA1,LRP4,MDK,MSX1,NDN,NOG,PDGFRA,PDYN,PLAU,PLSCR1,PTGS2,PTK2B,S100A6,S100B,SIX1,SLC2A4,SLIT2,SOX6,SUFU,TACR1,TIMP1
mir-148		microrna		-1.02	0.0143		ALCAM,AQP4,PIK3IP1,RUNX3
Fgfr		group		-1.009	0.00978	815 (21)	BIRC5,FGFR1,HMOX1,LGR5,SPP1
Ikb		group		-1.009	0.00567	410 (10)	CCL2,CCNB1,CFB,ICAM1,NR4A1,PTGS2,TNFAIP3,UACA
Adaptor protein 1		complex		-1	0.00978		CD44,MYC,NOS2,PTGS2,SOD2
BTNL2		transmembrane receptor		-1	0.0207		CD109,CD74,CDKN2C,CHD7,CNN3,ENAH,FGL2,GBP3,GBP4,IFITM3,PHLPP1,PLXDC1,RRAGD,S100A4,SELL,SLC15A2
WDR5	-0.014	other		-1	0.00798	291 (7)	ERBB2,RUNX2,SPP1,VIM
SLC13A1		transporter		-1	0.0466		AKR1C3,ALDH1A1,EEF1G,HK2,HLA-DMB,HSPB1,IGF1,IGFBP2,KHDRBS3,MPP6,RPL8,SCD,SPP1,ST13,TUBA1C,ZNF292
RBX1	0.211	enzyme		-1	0.00383	688 (10)	BIRC5,BRCA1,CCNB1,CDK1
LDLR	-0.468	transporter		-1	0.0133		ABCG1,ALCAM,APOE,BGN,BMP2,CD40,CYP27A1,EGR1,F3,GJA1,HSPG2,ICAM1,LPL,MMP14,MMP2,MSR1,RUNX2,SPP1
PRKRA	0.201	other		-1	0.0344		IRF1,PROS1,RET,THBS1
HSPA9	0.056	other		-1	0.000564	408 (11)	CRABP2,FOXO1,HES1,MDM2,MYC,MYCN,PRDM16,RET,SOD2
CARM1	-0.293	transcription regulator		-1	0.0112		C3,CCNB1,EPHX2,FTL,GCLC,ICAM1,IGFBP4,MYC,SIRT1,STC2
ACE	-0.828	peptidase		-1	0.00978	622 (10)	ACE,CTGF,LDHA,MDK,SERPINE1
RBCK1	-0.129	transcription regulator		-1	0.00798	597 (13)	CCNB1,ICAM1,MYC,TNFAIP3
RND3	-0.459	enzyme		-0.988	0.00968	238 (7)	BAX,HES1,HEY2,MMP2,PTGS2,VIM
GSK3B	0.272	kinase		-0.97	0.0378		AR,BAX,BIRC5,CCL2,CDC6,DLL1,MYC,NEUROD1,NFATC1,NFKBIZ,NOS2,NPPA,PMP22,PTGS2,RND2,SPP1,TRAF1
FOSL2	-0.652	transcription regulator		-0.958	0.000234	647 (14)	CEBPB,COL1A2,CXCL8,DIO2,F3,FAS,FOLR2,ITGB4,MMP2,NOS2,RUNX2,SOX4,TIMP1,TK1
ITGA1	-0.802	other		-0.956	0.0265		COL9A2,DCN,EGFR,MMP2,NOS2,PTGS1,PTGS2
TNC	-1.682	other		-0.956	0.0499		CASP1,CCL2,EDNRA,EGFR,MET,MMP2,MYC
EGR3	-0.564	transcription regulator		-0.954	5.69e-05		CBLB,EFNB1,GINS2,LMO7,MXRA8,NGFR,PABPC1L,PLXND1,RET,SLC15A2,SLIT2,SOCS3,SOX9,ZNF292
FADD	-0.107	other		-0.948	2.99e-05	667 (19)	ARID5A,ASB13,CASP7,CDK1,CDK2,CDK6,CXCL8,DHX58,DLX1,EGR1,ELMOD2,FAS,FOXM1,ICAM1,IFIH1,IFIT2,IRF7,JUNB,MYC,PPP1R15A,ST8SIA4,TLR3,TNFAIP3
KLF6	-0.488	transcription regulator		-0.939	0.0436		ATF3,COL1A1,ENG,NOS2,NR4A1,PLAU,PTCH1,RARG,SERPINH1
PNPLA2	-0.209	enzyme		-0.937	0.0301		ACAA2,GSTK1,ICAM1,MTTP,UCP2
USF2	-0.118	transcription regulator		-0.935	0.0402		CDK4,CHI3L1,CPT1B,FASN,HMOX1,IGFBP3,LGALS3BP,MYC,MYH9,SERPINE1,SPP1,THBS1,UCP2
CHD4	0.401	enzyme		-0.928	0.00266	611 (7)	ADORA1,BCL11A,HBB,HMOX1,ID4,MDM2,NCEH1,NGFR,SPRY1
RUNX2	-0.691	transcription regulator		-0.924	8.41e-10	820 (23)	BAX,BIRC5,BMP2,CEBPA,CEBPD,CIITA,COL11A1,COL1A1,COL1A2,CXCL8,DPYSL3,FLRT2,FN1,FRA10AC1,GDF10,HAPLN1,ITGAL,ITGB4,LEF1,LGALS3,LUM,MKI67,MMP14,NEXN,PCDH18,PLAU,RUNX1,RUNX2,SERPINE1,SOX6,SPP1,SVIL,TAGLN,TCF7,TIMP1,UGCG,VEGFA
CCR5	-0.999	g-protein coupled receptor		-0.918	0.0169		BAX,BID,CASP3,CASP8,CASP9,CCL5,F3,FAS,SERPINA1,TNFRSF1A
ISL1		transcription regulator		-0.906	0.0376		DCC,ETV1,ETV4,EYA1,LHX2,MSX1,NOVA1,NTRK2,NXPH4,OLIG1,PIRT,RET,RUNX1,RUNX3,SCN7A,VSTM2A
Fibrin		complex		-0.896	0.00567	622 (16)	CXCL8,F3,FN1,ICAM1,NGFR,PLAU,SERPINE1,TAGLN
GSX2		transcription regulator		-0.896	0.00421		ALDH1A3,DLX1,EBF1,NEUROD6,PPP1R1B,RBP1
PTGS1	-1.235	enzyme		-0.895	0.00275	793 (16)	ANGPT1,ANGPT2,ATF3,CEBPB,MMP2,NOS2,OXTR,PLA2G4A,PTGS1,PTGS2,VEGFA
FHL2	-1.159	transcription regulator		-0.894	0.041		BCAR1,CXCL8,FHL2,NPPA,SPP1,TAGLN,WNT10B
ERN1	-0.339	kinase		-0.891	0.0021	453 (13)	CDH6,CNTN1,CYP1B1,CYP2E1,ETS1,FAS,FASN,LGR5,LPCAT2,NOS2,OAS2,PROS1,SCN3A,SPARC,SPTLC3,TENM1,VEGFA
GATA1		transcription regulator		-0.882	0.00153	668 (19)	ACTN1,ALOX5,ALOX5AP,ANGPT2,ANK1,AQP1,CCL5,CD164,CDK2,CDK4,CDK6,CDKN2C,CEBPA,CNN3,EGR1,ETS1,FOSB,GATA2,HBB,HIPK2,INHBB,ITGA6,ITGAX,JUNB,LMO2,MECOM,MGST2,MYC,MYCN,NPPA,NR4A2,PBXIP1,PLEK,RPL22,SOX6,TFRC,VWF
PPARA	0.225	ligand-dependent nuclear receptor		-0.873	2.22e-09	835 (22)	ABCD2,ACAA2,ACADS,ALDH2,ANGPTL4,ANXA2,APOC2,APOE,ASL,ASS1,AURKA,C1R,C1S,C2,C3,CCNA2,CCNB1,CD63,CDK1,CDK2,CDK4,CDKN2C,CEBPA,CEBPB,CEBPD,CFH,CFI,CHAF1B,CPT1B,CROT,CTSL,CYBA,CYP27A1,DIO2,F11R,FABP3,FADS2,FASN,GLUD1,GPD1,GSTK1,GSTT2/GSTT2B,HLA-DQA1,HMOX1,IDI1,IFITM3,IGFBP2,IGFBP3,IGFBP5,IGFBP6,KIF20A,KIF2C,KIF4A,LPL,MGMT,MKI67,MTTP,MYC,NCF1,NCF2,NOS2,NPPA,PCNA,PCTP,PHLDA1,PLIN2,PLIN4,PLK1,PLTP,PPA1,P…
Hsp90		group		-0.865	0.011		AHR,CDK1,CDK2,CDK4,CIITA,CLU,EGFR,ERBB2,FN1,GJA1,ITGAL,KCNJ11,LYN,MYC,RPS6
ATR	-0.266	kinase		-0.861	0.00144	775 (21)	BAX,FAS,MICA,PCNA,RRM2,SOX10
PLD1	-0.344	enzyme		-0.849	0.0484		IL13RA2,MYC,NOS2,PTGS2
PPP3CA	0.107	phosphatase		-0.845	5.51e-07	595 (21)	C3,CA2,CDK4,CRYAB,CSRP1,FN1,FTL,FXYD1,LCAT,LITAF,LPAR1,MAOB,NPPA,PDPN,PMP22,PTGS2,RCAN1,RUNX2,S100A4,S100B,SDC4,SLC2A4,SPP1,VIM
NFKBIB	-0.446	transcription regulator		-0.842	0.0389		CARD6,CASP6,CASP7,CASP9,CCL2,CCL5,CD40,CXCL8,ICAM1,NOS2,PLAU,VEGFA
PIK3CA	0.388	kinase		-0.841	0.000433	831 (20)	ATP1A1,BIRC5,CALD1,CEBPB,CEBPD,FASN,JAG1,NOS2,PDGFRA,PROCR,SERPINE1,SPARC,TK1,VIM
NKX2-5		transcription regulator		-0.83	0.0369		ADORA1,BAX,DIO2,ECE1,GJA1,HOPX,MYCN,MYLK,NPPA
AR	-0.675	ligand-dependent nuclear receptor		-0.823	6.1e-07	911 (19)	ADM,AKR1C3,ALOX15B,AMH,AR,C3,CA4,CACNA1A,CAST,CAV2,COL3A1,CUX2,EDNRA,EGFR,EGR1,ELMO1,ELOVL2,ERBB2,ETV1,FKBP5,GJA1,GLCCI1,GSTM1,GUSB,IGF1,IGF2,IGFBP3,IGFBP5,IL1R1,IMPDH2,ITGA2,ITGA6,ITGB4,KDM4B,LAMC3,MCM2,MCM4,MT1X,MTHFD2,MUC1,MYC,MYO1B,NGFR,PDGFA,PDGFRA,PDYN,PLAT,PLAU,PLS3,PMEPA1,PRKCD,PROS1,PTCH1,PTGS1,S1PR3,SERPINE1,SKP2,SLC2A3,SLC39A8,SLC7A11,SLCO3A1,SOX9,TCF19,TEAD3,THBS1,TMEM158,TNFAIP2,TNFR…
NGF		growth factor		-0.821	7.42e-06	678 (17)	ANXA2,APOBEC3G,ASIC1,ASIC2,ASIC3,ATF3,BAX,CD40,CD83,CDK1,CDK2,CHGB,DUSP1,DUSP4,ECEL1,EEF1A1,EGFR,EGR1,EGR2,EHD4,ETV4,FAS,FOSL2,GADD45A,GNB2L1,HMOX1,ID1,IGF2,ITGA2,JUNB,LRRFIP1,MAFK,MAP2,MMP2,MYC,MYCN,NGFR,NR4A1,PLA2G4A,PLAUR,RGS4,SHC1,TACR1,TNFRSF12A,VEGFA
N-cor		group		-0.816	0.0038	745 (20)	CCL5,CXCL14,FADS2,FASN,IGF1,IGFBP3,NFATC1,OLR1,PTGS2,REST,SCD,SLC2A4
ACTL6A	-0.254	other		-0.816	0.0499		CCNA2,CCNB1,CCNB2,CDK2,FAS,HMOX1,MYC
CTSB	-0.589	peptidase		-0.808	0.0417		CDK4,COL1A1,CTSB,E2F1,MYC,PLAUR
PLAGL1	-1.538	transcription regulator		-0.808	0.00968		ADCYAP1R1,ANGPTL4,LDHA,LOC102724788/PRODH,PLIN2,SLC2A4
MMP2	-1.341	peptidase		-0.805	0.0369		BMP2,CD44,COL18A1,CSF2RB,EGFR,FN1,IRF7,ITGA3,MYC
THBS1	-2.187	other		-0.799	0.00174	776 (18)	ADCYAP1R1,CTGF,EGR1,FN1,MMP2,PLAU,TGFB2,THBS1,TIMP1,VEGFA
NREP	0.07	other		-0.788	0.000272	309 (7)	COL3A1,ITGA3,ITGA5,MMP2,PDGFA,PDGFRA,TAGLN,VEGFA
MXI1	0.871	transcription regulator		-0.784	0.000272		CCNB1,FOXM1,IMPDH2,MKI67,MTHFD2,MYC,MYCN,SLC1A4
CDK9	0.15	kinase		-0.779	0.00257	808 (19)	CCL5,COL1A1,CXCL8,CXCR4,GATA2,HLA-DQA1,HLA-DRA,MYBL2,MYC,PPARGC1A,RUNX1,STC2,TNFAIP3,VIM
HOXC6		transcription regulator		-0.777	0.00249		CASP1,CNTN1,COL23A1,DCN,ERRFI1,IGFBP3,MEGF10,PAK1,PDGFRA,PLXDC1,RFX7,RUNX1,SIPA1L1
TRAF2	-0.184	enzyme		-0.772	0.000184	546 (17)	ADM,ANXA4,AURKA,CCL2,CCL5,CCNB1,CDK1,CXCL8,EGFR,FAS,ICAM1,LRRC16A,MAPK8,NOS2,PBX3,PLK1,PPARGC1A,PYGL,RHBDF1,TK1,TNFAIP3,WEE1
CTCF	0.362	transcription regulator		-0.765	0.000587	484 (7)	BAX,H19,HLA-DQA1,HLA-DRB1,IGF2,IL1R1,LYZ,MYC,PBXIP1,PCDHA2,PCDHGA10,PCDHGA9,PCDHGB1,PCDHGB3,PCDHGB5,PCDHGB7,ZBTB16
BMP4	0.021	growth factor		-0.763	6.58e-06	744 (20)	ACVR2B,BMP2,CDK2,CYR61,EGFR,FOXF1,GATA2,GJA1,GREM1,HES1,HEY1,ID1,ITGA4,JUNB,KLF10,L1CAM,LEF1,LEFTY2,MMP14,MSX1,MYC,MYCN,NCAM1,NES,NGFR,NOG,NOS2,PTCH1,RET,RUNX2,RUNX3,SMAD9,SOX9,SPARC,SULF1,TAGLN,VEGFA
ABCC1	-0.568	transporter		-0.762	0.0143		CYBA,NCF1,NCF2,NQO1
MMP14	-1.445	peptidase		-0.749	0.0499		CCL5,JAG1,MMP14,PTGS2,SDC1,SLCO2A1,VEGFA
HES1	-1.016	transcription regulator		-0.742	0.00594	730 (23)	CEBPA,DLL1,DLL3,E2F1,GRIA1,HES1,MDM2,NEUROD1,PCNA,RLBP1,SPP1,SST,TAGLN
miR-4446-5p (miRNAs w/seed UUUCCCU)		mature microrna		-0.725	0.0276		ADCY1,B3GNT5,CALCRL,CXCL14,DIAPH2,EGR1,FAM13C,ITGA2,KIAA1211,MMP16,NCAPG2,PERP,RASL10A,SLC17A8,SLC5A3,SOX4,SOX6,STIL,TCF12,TNFAIP3,TRMT5,YPEL4
JUND	-0.129	transcription regulator		-0.71	3.09e-05	780 (18)	BCL3,CCL5,CLU,COL6A1,F3,HMOX1,ITGB4,NCF2,NOS2,NR4A1,PLAU,PLAUR,RUNX2,SAT1,SDC1,SOX4,SPP1,SST,TIMP1,TK1,VEGFA
ESRRA	0.096	ligand-dependent nuclear receptor		-0.695	0.0341		ALDOC,CPT1B,FABP3,GPR37,HK2,IDI1,LDHA,LDHB,LPL,LTF,MAOB,MSX1,MYH7,PPARGC1A,PRKCD,SIRT1,SLC25A20,THRA
AGTR1		g-protein coupled receptor		-0.694	2.62e-05	862 (19)	CASP3,COL3A1,CP,CYBA,DUSP1,EGFR,FN1,GABRB3,GSTM5,HMOX1,NPPA,OLR1,PTGS2,SERPINE1,TGFB3
GATA2	0.684	transcription regulator		-0.692	0.0419		ANGPT1,ANGPT2,ANGPTL4,AR,CCL5,CEBPA,EDNRA,EPHA3,ETS1,LMO2,MMP2,MYC,NPPA,RCAN1,SKP2,TFRC
STK40	-0.682	kinase		-0.689	0.0292		APOE,CCL2,CEBPA,CXCL8,FGF1,HLA-DQA1,MR1,PDPN,PTGS2,ST3GAL1
ITGB4	-0.906	transmembrane receptor		-0.689	0.00798	747 (17)	BAX,CCL5,SPARC,VEGFA
PARK7	-0.03	enzyme		-0.685	0.00255	746 (16)	AR,BAX,CXCL8,ICAM1,SOD2,VIM
SMARCD3	0.172	transcription regulator		-0.677	1.26e-05	314 (5)	ALCAM,CD151,CD44,COL1A1,FMOD,HAPLN1,ITGA3,MGP,NPPA,SOX6,SOX9
MAP2K6	0.103	kinase		-0.67	0.000931	505 (15)	ACP5,BAX,BGN,CCL2,CD40,CD83,CRYAB,CXCL8,IFIT2,IL13RA2,MMP2,MYH7,NOS2,NPPA,OSCAR,PLAU,PPARGC1A,PRDX1,PTGS2,SLC2A4
FBXO32	-0.253	enzyme		-0.662	0.0094		ADSSL1,ALDH1A3,ASF1A,GADD45A,GCLC,GMPPB,IL1R1,ISYNA1,ITGA3,LEF1,LPPR4,MAPT,MYCN,PDIA2,PSEN2,PTGS2,PYCR1,RAB27A,SOD2
TCF/LEF		group		-0.655	0.0143		BIRC5,FN1,MYC,PTGS2
MAP3K3	0.052	kinase		-0.655	0.0265		ADSSL1,BMP2,CXCL8,MYH7,TGFB2,TGFB3,TNFAIP3
CX3CL1	0.222	cytokine		-0.651	0.0417		EGFR,HMOX1,ICAM1,MMP2,NEUROD1,TIMP1
PLIN5	-1.499	other		-0.647	0.017		ACAA2,ACSM5,CPT1B,GCLC,HMOX1,MAFK,NQO1,PPARGC1A
HMGA1	-0.191	transcription regulator		-0.633	8.86e-08	730 (19)	BRCA1,CAV2,CD44,COL1A1,COL1A2,COL4A1,COL4A2,CRYAB,CTSC,CYR61,DPYSL4,EGR1,FOSL2,FSTL1,H19,IDI1,IER2,IER3,IGF1,IGFBP3,IGFBP4,IGFBP7,ITGAL,JUNB,KCNJ11,LAMA1,LAMB1,MAPT,MYC,NOS2,PSEN2,PTGS2,PTPRU,PVRL1,RPL7A,SDC4,SERPINH1,SOD3,SOX4,SPARC,TAGLN,ZYX
Collagen type IV		complex		-0.632	2.91e-06	803 (20)	CCL2,DPYD,MMP14,MMP2,MYC,NES,PLAU,PLAUR,PTGS2,SERPINE1,TAGLN,THBS1
NCSTN	-0.268	peptidase		-0.625	0.023		EGFR,HES1,PSEN2,VIM
MKL1	0.19	transcription regulator		-0.623	0.000781	210 (5)	CCL5,CD151,CXCR4,CYBA,EGR1,EYA2,FADS2,FLNA,GSTM5,ICAM1,ITGA6,LTF,MAFK,MGST2,MYH9,MYL9,MYLK,NPPA,OSCP1,P2RY1,RUNX1,S100A9,SLC20A1,TAGLN,TNC
APC/APC2		group		-0.6	0.00336	581 (13)	JAG1,JUP,MMP14,NOS2,TRAF1
HOXB5		transcription regulator		-0.6	0.00599		ANGPT2,MMP2,PLAU,PLAUR,RET
Tnf receptor		group		-0.57	0.016		C3,CTGF,CXCL8,NOS2,SERPINE1,TIMP1,UBD
CCNE1	-0.712	transcription regulator		-0.57	0.00127	413 (11)	AR,BARD1,BRCA1,CCNA2,CD44,E2F1,MCM4,PCNA
MYOCD		transcription regulator		-0.565	0.0181		CALD1,COL1A1,COL1A2,COL3A1,ECM2,GJA1,GJC1,KCNMB1,MYH7,MYLK,NPPA,PDLIM3,PTPRB,S100A4,TAGLN,VCAN
FLI1	-0.012	transcription regulator		-0.564	0.0253		APOC2,COL1A1,COL1A2,CTGF,EGR1,GNB2L1,HBB,LOX,MDM2,POLR1D,TNC,VEGFA
SMAD1	0.007	transcription regulator		-0.563	0.000883	744 (20)	COL1A1,COL1A2,COL4A1,CTGF,HEY1,ID1,IRF1,MYC,PDGFA,RUNX2,SOX9,SPP1,VEGFA
PIK3R2	0.311	kinase		-0.555	0.00144	608 (11)	CASP6,FOXO1,IRF7,MKI67,PIK3R1,PLAU
ARRB1	0.24	other		-0.555	1.03e-05	727 (18)	CXCL8,EGFR,EGR1,F3,FASN,JUNB,LEF1,LPL,MYC,NOS2,PTGS2,SERPINE1
PTGFR	0.159	g-protein coupled receptor		-0.555	0.0217		NPPA,NR4A1,OXTR,PTGS1,PTGS2
miR-1256 (miRNAs w/seed GGCAUUG)		mature microrna		-0.542	0.00994		ANKRD28,CHST15,CNR1,CSMD1,CUX2,KDELC2,MARCH4,NAV1,PARM1,RDH10,SCN1A,SLCO2A1,SPON1,WDHD1
MAML1	0.083	transcription regulator		-0.537	0.000325	238 (7)	EGR1,HES1,HES5,HEY1,HEY2,HEYL,MYLK
PML	-0.015	transcription regulator		-0.535	0.00582	818 (20)	ANXA4,BAX,BIRC5,CDK2,CIITA,EGFR,FAS,GADD45A,HLA-DMB,HLA-DRA,HSPB1,JUP,LYZ,TNFAIP3
SIX5	-1.165	transcription regulator		-0.529	0.00059		ATP1A1,COL9A2,FZD8,IGF2,IGFBP5,MDFI,PLTP,PTN,SFRP2,SIX4
BCL6B	-0.344	transcription regulator		-0.524	6.3e-05		CASP3,CASP7,CASP8,CASP9,S100A4,TNFRSF1A,VEGFA
GHR	-0.462	transmembrane receptor		-0.518	0.0246		IGF1,IGFBP2,IGFBP3,IGFBP4,LPL,MYC,SOCS2,SOCS3,SPP1,SST
ID2	0.165	transcription regulator		-0.508	0.00114	114 (4)	CCNB1,CDK4,EEF1D,FGFR3,ITGA1,NGFR,NTRK2,SDC1,SEMA3F,SOCS3,ZEB1
Wnt		group		-0.505	0.0205		CD24,CEBPA,EGFR,LEF1,MSX1,MYC,PPARGC1A,RUNX2,SDC2,SOX9
ERG	-0.06	transcription regulator		-0.495	1.01e-05	735 (16)	ACTN1,AR,ARHGAP20,ARHGAP31,BCR,CCNA2,CD164,CNR1,COL11A2,COLGALT1,CUX2,CXCL8,CXCR4,DAAM1,DIAPH2,ELMO1,ETS1,EZH2,FKBP5,FLNC,FOSB,ICAM1,ITGA6,LEF1,MET,MYCN,NLGN1,NPHP1,NR4A2,ORC6,PHACTR2,PLAT,PLAU,PLAUR,PLEK,RBMS1,RGS3,RHOJ,RPL22,RYR3,SLIT2,SOX4,SPARC,SPP1,SVIL,THBS1,VWF,ZBTB16
ABL1	0.364	kinase		-0.493	0.00424	782 (18)	BMP2,CCNA2,FAS,GADD45A,MDM2,MYC,SST,TGFB2,TGFB3,VEGFA
Cbp/p300		group		-0.492	0.0328		BRCA1,IRF1,MGMT,NCR3LG1,PTGS2,UBE2C
XDH		enzyme		-0.49	4.51e-06	762 (16)	ABCG1,CEBPA,CEBPB,CTGF,CXCL8,CXCR4,DUSP1,DUSP10,MMP14,MMP2,PLAU,PLAUR,SERPINE1,SPP1,VIM
JINK1/2		group		-0.478	0.00286	774 (22)	FAS,FASN,FOXO1,MLXIPL,MMP2,SCD,SLC2A4,TNFRSF1A
TCF7L2	0.526	transcription regulator		-0.469	0.0402		ABCD2,CTGF,CYP2E1,FBP1,KDM4B,LEF1,MDH1B,MYC,PPARGC1A,RNASE4,SDC2,VEGFA,YAP1
FASLG		cytokine		-0.466	0.000355	858 (18)	BIRC5,CASP3,CCL2,CD44,CXCL8,EGR1,EGR2,FAS,RUNX2,STAT6,TGFB2,TGFB3,VEGFA
BCL2L1	-0.231	other		-0.453	0.00155	932 (21)	ALOX5AP,BAX,CASP3,CDC6,CXCL8,ITPR1,MSX1,NEUROD1,NQO1,PTPRC,SPN
LEPR	-0.151	transmembrane receptor		-0.447	0.0193		ABCG1,ANGPTL4,ANXA5,APOE,CASP8,CD63,CDK2,CNR1,COL1A1,COL4A1,CYP2E1,FASN,FN1,IGF1,IGFBP3,LIF,LPL,MMP14,MMP2,MTTP,NOS2,PPARGC1A,SERPINE1,SLC2A4,SOCS2,SOCS3,STK17B,TIMP1,TIMP3,UCP2
JAK		group		-0.447	0.00769	775 (21)	CCL2,CD40,CD83,HES6,IGF1,SOCS2,SOCS3,STAT5A
NFkB (family)		group		-0.447	0.0149		CXCL8,LPL,NCAM1,PTGS2,TNFAIP3
RGS2	-0.096	other		-0.447	0.00978		CEBPD,F3,IL18,LPL,PLAT
YWHAQ	0.125	other		-0.447	0.0149		CASP3,CASP7,CASP8,CASP9,ETV1
PTGES3	0.087	enzyme		-0.447	0.00336		ABCC3,MYC,PMP22,SOX3,TM4SF1
S100A4	-1.638	other		-0.447	0.0138		BAX,CCL5,FN1,MDM2,MMP14,MMP2,PLAU,THBS1,TIMP1
KDM1A	0.248	enzyme		-0.447	0.0258		DDR2,HBB,PROM1,RARG,RCOR2,SCN1A,SFRP2,SFRP4,SIX5
PSMD10	0.24	transcription regulator		-0.447	0.017		ANGPT1,BAX,CDK2,CDK4,CXCL8,ICAM1,PCNA,PIK3R1
BMP7	-0.204	growth factor		-0.443	1.16e-09	714 (18)	ADORA1,BIRC5,BMPR1A,CCL2,CEBPA,CEBPB,CEBPD,COL1A1,COL1A2,COX7A1,CXCL8,F3,FASN,FN1,GJA1,GRB10,GREM1,ICAM1,ID1,IGF1,IGF2,IGFBP3,IGFBP4,IGFBP5,IGFBP6,MMP2,NCAM1,NOG,PCSK6,PIK3R1,PPARGC1A,PRDM16,RUNX2,S100A4,SERPINE1,SLC2A4,SOCS3,SPP1,SULF1,VEGFA,ZIC2
HOXA9		transcription regulator		-0.437	0.00574		ALDH1A1,ARHGAP11A,ARL3,ARNTL,BCL7A,CALCRL,CCL2,CD93,CDC6,EDNRA,FZD1,FZD5,GATA2,GLI3,GPR183,IER2,IGF1,JUNB,LYN,LYZ,MAP4K5,MYC,PTPRC,RAP1B,RPL37A,RPS3A,SATB1,SDC4,SERINC2,SOX4,SPP1,ST13,VIM,WNT10B,ZNF22
SCX		other		-0.427	0.00286		COL1A1,HAPLN1,ID1,MSX1,SOX9,SPP1,TIMP3,TNC
ERBB3	0.185	kinase		-0.417	1.2e-12	862 (19)	ADAM19,BAX,BGN,CLU,COL1A1,COL6A1,CTSK,DUSP1,EGFR,EGR1,ERBB2,F3,FBLN2,FBN1,GAS5,HMOX1,HP,IER2,IGF2,IGFBP5,LAMA4,MATN2,MICA,MXI1,NID1,PLK1,PTGS1,PTGS2,SERPINA3,SOCS3,SPARC,THBS1,TIMP3,TNC,TNXB,VEGFA
PRKCZ	-0.038	kinase		-0.412	0.00708	798 (20)	BAX,CASP3,COL1A2,CXCL8,ETS1,HMOX1,MMP2,MYC,NPPA,VEGFA
Calcineurin protein(s)		complex		-0.411	1.78e-06	652 (20)	CAMK2D,CBLB,CDK4,CPT1B,CYGB,DUSP1,EGR1,EGR2,ITPR1,KCNQ2,MYH7,NFATC4,NPPA,NR4A1,NR4A2,NR4A3,PPARGC1A,PTGS2,RCAN1,SERPINE1,SPP1
BCL2	0.05	transporter		-0.401	0.00242	672 (17)	BAX,CASP3,CDK1,CHGB,CXCL8,FAS,GADD45A,GCLC,HMP19,ICAM1,IGFBP6,MCAM,MDM2,MMP2,NES,NNAT,PCDHA1,PLAUR,PRDM1,SCG3,SOX9,TGFB2,TIMP1,VEGFA
miR-3179 (miRNAs w/seed GAAGGGG)		mature microrna		-0.396	0.000762		ARL3,ATP1A2,BCAM,BHLHE40,CNTN1,DAAM2,EHD1,EHD2,ETNK2,FAM60A,GDI2,GPR123,GPR173,IL1RAP,KCNC4,LPHN3,LRRC25,LYZ,MDFIC,MYL9,PCDHGA1,PCDHGA10,PCDHGA11,PCDHGA3,PCDHGA5,PCDHGA9,PCDHGB1,PCDHGB3,PCDHGB4,PCDHGB5,PCDHGB7,PCDHGC4,POLR2F,PPIF,PPIL6,RARG,SERINC5,SLC7A8,SLCO2A1,SORCS3,SP100,SPATA33,ST6GALNAC5,SUPT3H,SYNPO,TMEM150C,UBXN1
HSPB8	-0.066	kinase		-0.393	0.00144	679 (16)	BMPR1A,CCL2,CDK2,CXCL8,ICAM1,NPPA
Collagen(s)		complex		-0.392	0.00897	500 (10)	BCL3,C3,C5AR1,CD63,CREB3L1,CYR61,FN1,PLA2G6,PPP1R15A,SERPINH1,THBS1,TNC
MECOM	-0.644	transcription regulator		-0.391	0.012		DCN,E2F1,GATA2,ITGA6,ITGB4,SERPINE1,ZFPM2
Ctbp		group		-0.391	0.00628	628 (7)	CTSK,GADD45A,HEY1,JUP,PERP,PLAUR,SIRT1
NOTCH3	-0.419	transcription regulator		-0.39	5.59e-05	608 (12)	ACTN1,APOD,COL5A1,FABP7,FN1,HES1,HES5,HEY1,HEY2,ID1,MSR1,NOS2,SDC2,SPARC,TAGLN
SNAI2	-1.241	transcription regulator		-0.388	2.61e-05	655 (16)	AR,CXCR4,DSP,EGR2,FN1,ID4,ITGA3,ITGB4,JUP,L1CAM,MMP14,MUC1,NES,SOX10,SOX9,VIM
mir-221		microrna		-0.387	0.0402		DIRAS3,MMP2,PIK3R1,STAT5A,TIMP3
TFAP2A	0.319	transcription regulator		-0.385	0.0066	805 (22)	ALCAM,ANXA1,APOE,CEBPA,DCBLD2,EFEMP1,EGFR,ERBB2,GPR37,IGF2,MMP2,MT2A,PLAU,PLAUR,PRDX1,RPL6,RPL7,RPLP0,SOD2,VEGFA
NR3C1	0.294	ligand-dependent nuclear receptor		-0.377	1.79e-08	780 (16)	ABI1,ACTN1,ADM,AIFM3,AKT2,ALOX5AP,AMIGO2,ANGPTL4,ANXA1,APOE,AQP1,BARD1,BAX,BHLHE40,BMP2,BRCA1,C1QTNF1,C1R,C8orf4,CARD6,CASP4,CASP6,CASP7,CASP9,CCL2,CCL5,CD38,CD83,CDC42EP3,CEBPA,CORO1C,CRYAB,CXCL8,CYP27A1,CYR61,DDIT4,DEDD2,DUSP1,EGR1,ELMOD2,EMP1,ENC1,ERRFI1,ETNK2,F2RL1,F3,FCER1G,FKBP5,FN1,FOXO1,GADD45A,GAS1,GLCCI1,GLIPR1,GPX3,GRIA1,GRIA2,GRIA3,GRIA4,GULP1,H6PD,ICAM1,IER2,IER3,IFIH1,IFIT2,IFT122,I…
TP73	-1.702	transcription regulator		-0.37	1.88e-09	845 (22)	ADAM19,AEN,ARNTL,ATF3,BAX,BHLHE40,BID,BIRC5,C1R,C3,CAMLG,CASP1,CASP4,CCNB1,CD83,CDK1,CLDN10,CLEC7A,COL5A2,CRYAB,CYR61,DDIT4,EGR1,EPHA2,FAS,FASN,FKBP1B,GADD45A,GPNMB,IER3,IGFBP3,IGFBP4,ITGA5,ITGAX,ITGB4,JAG1,LIG1,LTBP1,LYZ,LZTS1,MDM2,MGMT,MIR22HG,MMP14,MMP2,MYCN,NAP1L3,NCAM1,PDPN,PERP,PLK2,PMP22,PPL,PROCR,PSRC1,PTPN3,RELN,RPRM,RUNX1,SAT1,SERPINA1,SERPINA3,SERPINF1,SERPING1,SLC4A3,SPP1,THBS1,TIMP1,…
EPHX2	-1.031	enzyme		-0.365	0.00336	542 (18)	CCL2,DLL1,HES1,HEY1,ICAM1
ANGPT1	-2.341	growth factor		-0.363	2.34e-06	643 (17)	ALCAM,ANGPT2,BAX,BIRC5,BMPR1A,CCL2,COL3A1,DUSP1,DUSP4,DUSP5,EFNB2,ICAM1,IL1R1,JAG1,MYH7,NPPA,VEGFA
LPL	1.184	enzyme		-0.35	0.00478	522 (18)	CASP3,CCL2,CXCL8,GBP1,ICAM1,LPL,MSR1,NPPA,SLC27A1,SLC2A4,THBS1,VEGFA
miR-658 (miRNAs w/seed GCGGAGG)		mature microrna		-0.347	0.0037		ADCY1,BDH1,C10orf25,C1QL1,CDON,CDS1,CHST15,DBNDD1,DCTD,DCX,EHD2,FLRT1,GATA2,LIMS2,MICU1,NES,PCSK5,RUNX2,SCRT2,SECTM1,SHC2,TGIF2,TRIM14,VASN,YPEL4,ZEB1,ZNF276
HNRNPK	0.066	other		-0.335	0.0265		AR,COL12A1,CTGF,ITGA6,MYC,PTGS2,SPN,UCP2
STAT5B	0.241	transcription regulator		-0.335	2.09e-05	620 (16)	ACOT11,AKR1C1/AKR1C2,AKR1C3,AR,BAX,CASP3,CASP4,CASP6,CASP8,CASP9,CD276,CDK6,CDO1,COX7A1,CUX2,EBF1,FAS,FBLN1,GADD45A,GPD1,IGF1,IRF1,LTBR,MDM2,MYC,MYH7,NPPA,NR4A2,NUCB1,SCD,SOCS2,SOCS3,ST8SIA4,STAT5A,TLR2,TNFRSF14,TNFRSF1A,TOX,TRAF1,ZFP36
PRNP	-0.185	other		-0.329	0.0292		APOE,BAX,CASP3,CCL5,CD44,CHST8,EGR1,HSPB1,MDM2,NOS2
SOX9	-0.628	transcription regulator		-0.328	0.00319	417 (7)	AMH,AR,CBLN4,COL1A1,CTGF,CXCR4,GDF10,H19,HAPLN1,HIVEP3,RUNX2,SOX10,SOX8,SOX9,VEGFA
SMARCA2	-0.141	transcription regulator		-0.323	0.00872	603 (16)	CD44,CDK2,CIITA,COL11A1,E2F1,HES1,HES5,MSX1,MYLK,RRM2,TAGLN,TUFT1,TYMS
DLL1	1.237	enzyme		-0.313	0.0328		DLL1,EFNB2,HES1,HES5,JAG1,LFNG
LIPE	0.176	enzyme		-0.302	1.74e-07	658 (17)	ALDH1A1,ANGPT1,AQP1,AQP4,ARNTL,ATF3,CA2,CASP8,CD74,CDO1,CEBPA,CEBPB,CITED2,COL1A1,COL1A2,CP,EGR1,FASN,FKBP5,FMOD,GJA1,GRB10,HLA-DQA1,ITGA6,JUP,MAPT,MSR1,NET1,NR4A1,PHKG1,PLIN2,PPARGC1A,RBP4,RUNX2,SCD,SDC4,SLC2A4,ST8SIA4
JAG1	-0.954	growth factor		-0.282	7.9e-05	369 (13)	COL1A1,GLI2,HES1,HEY1,HEY2,HEYL,MYC,NOS2,NR2F2,RUNX2,SPP1,TAGLN
ESR2		ligand-dependent nuclear receptor		-0.28	7.1e-09	737 (16)	ADORA1,AKAP12,ANK1,APOE,AR,BID,BIRC5,BMP2,C3,CBS/LOC102724560,CCL2,CD93,CHST15,COL11A1,COL1A1,CRYZ,CXCL8,EGR1,EPHA3,EPHA5,EYA4,GCLC,IGF1,IGFBP4,ITGA2,KCNT2,LMNA,LPL,LRP1B,LTBP1,MEGF10,MKI67,MMP14,MMP2,MYC,MYCL,MYH7,NDRG2,NID2,NOS2,PDGFA,PERP,PKIB,PTGS2,RASSF2,RELN,RUNX2,SFRP4,SKP2,SOCS2,SOCS3,SPP1,ST8SIA4,SUSD4,THBS4,TIMP1,VAV3,VEGFA
NMDA Receptor		complex		-0.277	0.0189		ARC,GRIA1,NCAM1,NOS2,NTRK2,PTGS2
PIN1	-0.154	enzyme		-0.264	0.000426	840 (19)	BAX,BUB1,COL3A1,FAM64A,FASN,FN1,MAP1LC3A,MAPK8,MDM2,MMP2,MYC,NCAPH,PTGS2,RUNX3,TIMP1,TIMP4
CALR	-0.403	transcription regulator		-0.263	0.0169		CEBPA,COL1A1,COL1A2,CRABP2,FN1,GJA1,GJC1,ICAM1,LPL,PTGS2
MMP9		peptidase		-0.263	0.007	850 (18)	COL18A1,CTSB,CXCR4,EGFR,GADD45A,ICAM1,MMP14,MMP2,MSTN,MYC,SERPINA1,TIMP1,VEGFA,VIM
MEN1	-0.123	transcription regulator		-0.26	0.00208	618 (15)	CASP8,CCNB2,CDK4,CDKN2C,EZH2,FOXC1,GAS1,IGFBP2,MEIS1,PTN,RUNX2
LYL1	-0.191	transcription regulator		-0.254	0.0138		ANGPT2,BRCA1,EGR1,ID1,ID4,ITGA2
BMP2	2.846	growth factor		-0.246	2.27e-07	916 (22)	ACP5,ADAMTS7,AMH,ASGR1,BHLHE40,BMP2,BMPR1A,CDK4,COL1A1,COL1A2,CREB3L1,CRYM,CTSK,EPHX2,F3,FGFR1,FN1,FOSB,FOXO1,FZD1,GFRA1,GREM1,HES5,HEY1,ID1,ID4,IGFBP5,JUNB,KLF10,L1CAM,MYC,NOG,NPPA,PCSK6,PTGS2,RET,RGS6,RUNX2,RUNX3,SLC26A2,SOX6,SOX9,SPARC,SPP1,TAGLN,TBC1D10A,TIMP1,TIMP3,TWSG1,VCAN,VEGFA,ZBTB16
HDAC5	0.478	transcription regulator		-0.24	0.000112	685 (17)	CASP8,CPT1B,HES1,HK2,HLA-DRA,MYC,MYH7,NOS2,NPPA,NR4A1,PPARGC1A,PYGM,SIX1,TAGLN,TNFRSF1A
TRIB3	-0.16	kinase		-0.239	0.0333		CEBPA,DDIT4,ID1,MTHFD2,PSPH,RUNX2,STC2
miR-4713-5p (miRNAs w/seed UCUCCCA)		mature microrna		-0.228	0.0302		ADIPOR2,ANKRD34A,ATP2B1,CACNA1G,CACNG2,CLEC2D,CMKLR1,CYTH1,GINS1,H1F0,HCN3,IRAK2,ITGAX,KCNE3,NDC1,PAPPA,PEA15,PERP,PHC1,PIRT,PRR3,PRSS35,PSMC3IP,RAB32,RAD51AP1,RASSF8,RNF135,RPS29,SCD5,SEMA3A,SERPINE1,SORCS3,TSPAN11,TTLL12,ZEB1,ZNF25,ZNF711
FSH		complex		-0.226	8.39e-09	811 (17)	ACP5,ACTN1,ADAMTS1,ADM,AHR,AKAP12,AKAP7,AMH,AMOTL2,AR,ARL4C,ATP2B1,ATP9A,BCL11A,BMPR1A,CAP2,CASP4,CASP9,CDK6,COL15A1,COL18A1,CRYM,CTGF,CXCR4,DUSP1,DUSP9,DYRK3,ECEL1,EGFR,ENC1,FGFR1,FILIP1L,FKBP5,FLNC,FOSB,FOSL2,GBP1,GCLC,HK2,ID1,ID4,IGFBP3,IGFBP4,INHBB,ITGA3,ITGA5,ITGB5,ITPR1,JUNB,KLF10,LOX,LRRC32,MAP2K3,MMP2,MN1,MT1X,MT2A,MT3,MYC,NPC2,NR4A1,P4HA2,PCNA,PCSK6,PDLIM3,PDYN,PHKA2,PLAT,PLK2,PRKX,PTGS1…
miR-532-3p (miRNAs w/seed CUCCCAC)		mature microrna		-0.224	0.0111		ADCYAP1R1,ADIPOR2,ADORA1,ALCAM,ATP1A2,ATP2B1,CARHSP1,CCDC170,CELSR3,CMKLR1,CYTH1,ETNK2,FANCC,HCN3,HLA-DOA,HNRNPH3,ID4,IGFBP4,IRAK2,KATNAL2,KCNE3,LMO7,MAPT,MRVI1,ODF2L,P2RX6,PEA15,PHC1,PID1,PNPLA4,PRR3,PTPRT,RASSF8,RCAN1,STAC2,TEAD3,TMEM100,ZBTB42,ZNF74
MAT1A		enzyme		-0.218	0.0328		BAX,CYP2E1,EGR1,FAS,PCNA,PRDX6
mir-9		microrna		-0.218	0.0344		ETS1,NR2E1,PMP22,PRDM1
RARG	-0.614	ligand-dependent nuclear receptor		-0.216	0.00896	498 (13)	BMP2,COL4A1,CRABP2,CRYAB,DUSP1,EGR1,EGR2,FOLR2,LAMB1,THBD
SMPD1	-0.32	enzyme		-0.211	0.0484		CCL5,COL1A1,CTSB,UGCG
YBX1	0.25	transcription regulator		-0.207	8e-06	691 (20)	CCL5,CDK6,COL1A1,COL1A2,EFEMP1,EGFR,F3,FGFR1,HBB,HLA-DQB1,HLA-DRA,ID1,IGFBP3,MMP2,PTGS2,RELN,SLC2A3,SPON1,STC2
mir-143		microrna		-0.2	0.0301		COL3A1,HK2,MMP2,PDGFRA,TAGLN
NOTCH1	0.451	transcription regulator		-0.198	2.44e-10	702 (18)	ADAM19,AKR1C1/AKR1C2,ANGPT1,BMP2,CDK2,CEBPA,CEBPD,COL1A1,COL1A2,CTGF,CXCL8,CYR61,DLL1,E2F1,EFNB2,EGFR,ERBB2,FABP7,FOSB,GLI2,HES1,HES5,HEY1,HEY2,HEYL,ICAM1,ID1,IGFBP2,IGFBP3,IGFBP4,IRF1,ITGA6,ITGB4,JAG1,LEF1,LFNG,LOX,LYVE1,MCAM,MMP2,MYC,MYCL,MYLK,NEUROD1,NGFR,NOS2,NR2F2,PTGS2,RLBP1,RUNX2,RUNX3,SERPINE1,SOX10,SPP1,TAGLN,TGFB2
POU4F1	0.49	transcription regulator		-0.188	0.0306		BAX,CACNB3,DCC,ETV1,ETV4,EYA1,INA,KCTD8,LHX2,NEUROD1,NOVA1,NR4A2,NTRK2,NXPH4,OLIG1,PIRT,RET,RUNX1,RUNX3,SCN7A,VSTM2A
miR-382-5p (miRNAs w/seed AAGUUGU)		mature microrna		-0.187	0.00486		AMOTL2,B3GALNT2,CALN1,CASP3,COL1A1,EEF1A1,F2RL1,FAM84B,FBN1,FOXN2,GABRB3,GALNT13,GPR158,ICK,IGFBP5,LHFPL3,MARCKSL1,MEST,MMP16,NDC1,NFIB,NR2F2,PDE1C,PDE5A,PHACTR2,PTGFRN,RGS3,RUFY3,RUNX1,RUNX3,SCD,SEPT3,SERTM1,SFR1,SLAIN1,SLC7A14,SLCO1A2,SMOC1,SORCS3,SPATA6,SYNC,TAGLN,THBD,TMEM136,VIM
IGFBP7	-0.769	transporter		-0.186	0.00968	706 (21)	CASP3,MMP2,MYC,PCNA,PTGS2,SOD2
MAP3K8	-0.414	kinase		-0.178	0.0419		APOE,BMP1,CACNB3,CEBPD,CIITA,COBLL1,COLEC12,CXCL8,DUSP6,GNG4,HP,IER3,IER5,IL18,P2RY1,PLAT,PTGS2,RGS3,SBK1,SIX1,SOCS3,SPATS2L,STK17B,TIMELESS
STAT2	-0.24	transcription regulator		-0.176	0.0111		CCL5,CIITA,CXCL8,GBP1,IFIT2,IFIT3,IRF1,IRF7,MX1,OAS1,OAS2
KLF15	0.371	transcription regulator		-0.165	0.000883		CMKLR1,CPT1B,CTGF,E2F1,FABP3,FASN,NPPA,PPARGC1A,SCD,SLC25A20,SLC27A1,SLC2A4,SYNPO
mGluR		group		-0.152	0.0344		EGFR,ERBB2,NTRK2,OPHN1
Ck2		complex		-0.152	0.023		BID,MYC,NGFR,ZFP36
RALA	0.086	enzyme		-0.152	0.00599	641 (16)	CD24,MMP2,NPPA,PLAU,PLAUR
PBX1	0.211	transcription regulator		-0.152	0.0214		COL1A1,COL5A2,DCN,ETV1,FABP7,NCF2,PLAU,SST
BDKRB2	-2.219	g-protein coupled receptor		-0.14	0.0402		CD44,CTGF,FOXO1,ICAM1,PTGS2
FGF21		growth factor		-0.135	0.0467		BDH1,COX7A1,CPT1B,DIO2,EGR1,FASN,FGFR1,IGF1,PPARGC1A,SERPINE1
LHX2	-0.662	transcription regulator		-0.128	0.012		COL1A1,GNAL,LIF,NCAM2,NEUROD1,NQO1,ROBO2
miR-3942-5p (and other miRNAs w/seed AGCAAUA)		mature microrna		-0.125	0.0402		ABI1,CNN3,DIP2C,MARCKS,MSR1,NR2F2,PCDHA1,PCDHA10,PCDHA2,PCDHA7,TFEC,TGFB2,UGT8
PAX3		transcription regulator		-0.106	4.62e-07	650 (7)	ANXA1,ARC,ASS1,BST2,CD151,CDC6,CDH3,CLU,CNR1,COL1A2,CST3,CTSA,CYP1B1,EGR2,EYA2,F2RL1,F3,FILIP1L,GSTM5,HLA-DRB1,HSPG2,ID4,IGFBP2,LRRC17,MCAM,MCC,MDFI,MDM2,MEST,MET,MGP,NNMT,NPC2,PCNA,PEA15,PGF,PTPN3,PXDN,RARRES2,RASSF2,RET,RLBP1,RUNX3,SIX1,SOX4,STX3,TGFB2,TIMP3,TJP2,TNC,TRIM14,VCAN
SIRT6	0.108	enzyme		-0.106	0.00854	819 (21)	BIRC5,CXCL8,IGF1,PPARGC1A,RPL23,RPL3,RPL6,RPS15A,SOD2
mir-182		microrna		-0.102	0.00896		CDH4,CDK6,COL11A2,FOXO1,ITGA4,MTSS1,NCAM1,NLGN2,PGF,VWF
NEUROG3		transcription regulator		-0.094	0.033		ABCC8,CD63,DLL1,EBF1,EFNB2,HES6,NEUROD1,NTRK2,OLIG1,PCSK1,PSEN2,RORB,SEMA3A,SST,ZBTB16
GDF9	0.72	growth factor		-0.093	0.00459	289 (7)	CTGF,GREM1,HSPG2,ID1,INHBB,ITGA6,LOX,PCNA,PLAU,PTGS2,VCAN
KEAP1	0.192	transcription regulator		-0.093	0.00188	446 (10)	AHR,CASP3,CTSK,GCLC,HMOX1,MAP1LC3A,NQO1,OSCAR,PRDX1
HBEGF	-0.411	growth factor		-0.086	1.14e-05	696 (17)	ANGPTL4,AR,BMP2,CXCR4,EGFR,ELN,GJA1,HK2,MUC1,NES,NOS2,PTGS2,REST,VEGFA,ZEB1
Pdgf Ab		complex		-0.082	0.0252		ANGPT1,BIRC5,COL8A1,GRIA1,HMOX1,SCD
ERBB4	0.224	kinase		-0.076	2.72e-07	864 (19)	ADAM19,BRCA1,CASP4,CCL2,COL3A1,COL5A2,DUSP1,EFNB2,EGFR,EGR1,FBLN2,GADD45A,GJA1,HMOX1,IGF2,IGFBP4,IGFBP5,MAP2K3,MXI1,MYC,NID1,PTGS2,SERPINA3,SOCS3,SPARCL1,THBS1,TIMP3,TNC,WNT10B
HTR2B		g-protein coupled receptor		-0.063	0.00336	718 (12)	BAX,COL23A1,ERBB2,MYH7,NPPA
RARA	0.179	ligand-dependent nuclear receptor		-0.06	0.00962	723 (17)	ACACB,ALDH1A1,CD38,CEBPB,CRABP2,DUSP1,EGR1,EGR2,FOLR2,IRF1,ITGA4,JUP,LAMB1,LTF,MAOB,MGP,MYCN,OAS1,PTGS2,RARG,RBP1,RET,THBD
MYC	1.47	transcription regulator		-0.057	7.32e-30	854 (19)	ACTN1,ACTN4,ADAMTS1,ADK,ADM,AKAP12,ALCAM,ANGPT1,ANGPT2,ANXA4,ANXA5,AQP1,AR,ASS1,BAX,BCAT1,BIRC5,BMPR1A,BOP1,BRCA1,BUB1,BUB1B,C9orf3,CASP1,CASP3,CASP8,CASP9,CAST,CCNA2,CCNB1,CCNB2,CD151,CD44,CDC20,CDCA7,CDK1,CDK2,CDK4,CDK6,CEBPA,CEBPD,CHST15,CKS2,CLU,COBLL1,COL14A1,COL15A1,COL1A1,COL1A2,COL3A1,COL4A1,COL4A2,COL5A1,COL5A2,COL6A3,COL8A1,CRABP2,CRYAB,CTBS,CTSB,CXCL8,DDB2,DDIT4,DSP,DUSP1,DUSP4,DUSP5,D…
BMPR2	0.2	kinase		-0.048	0.0328		CXCL8,EFNB1,EFNB2,ID1,RUNX2,SPP1
CFTR		ion channel		-0.043	7.4e-05	708 (17)	ACAA2,AQP1,CA4,CAPG,CCL5,CFH,CFI,CXCL8,EPHX2,FADS2,FAS,IDI1,ITPR1,NFKBIZ,NOS2,OSBPL1A,PLA2G5,PTGS2,SCD,SLC7A8,SOCS3,TNFAIP3
NR4A3	-0.95	ligand-dependent nuclear receptor		-0.03	0.00211	738 (13)	BAX,COL16A1,COL1A1,COL6A1,COL6A2,FBP1,FOXO1,MSTN,NQO1,PPARGC1A,SKP2,SLC39A8,TGFB3,UBE2C,UCP2
TXNIP	0.487	other		-0.023	0.00583	828 (22)	CCNA2,COL1A2,DDIT4,FASN,ICAM1,LPL,MTTP,PCNA,PPARGC1A,PTGS2,VEGFA
ADCYAP1	-0.855	other		-0.008	2.69e-09	845 (18)	ACTN1,ADCYAP1R1,ANGPT1,BCAM,CCL5,CCNA2,CD40,CEBPB,CEBPD,CHGB,CNN3,COL3A1,COL5A1,COL5A2,CRTAC1,DLL3,DNAH9,DNMT3A,EFHC1,EGR1,EGR2,EPHA2,GCLM,HAPLN1,IER3,IRF1,KIF23,LAMA1,LMO1,LUM,MAN1A1,MAPK4,MCAM,MCM2,MEST,MREG,MYC,NEUROD1,NOS2,NQO1,NTRK2,PLAGL1,PPP1R3B,PRDX6,PTPRR,RPSA,S100A10,SERPINA3,SERPINB1,SERPINF1,SEZ6L,SH2B2,SOCS3,SPARC,SST,TENM2,TGFB2,TGFBI,TK1,TMSB10/TMSB4X,TSHZ1,UCP2
THRB	-0.324	ligand-dependent nuclear receptor		0	0.0132		ABCD2,AKT2,CCL2,CCNB1,CDK4,CDK6,CEBPA,COX7A1,DCN,E2F1,ENG,FASN,FGFR1,FRAT1,FSTL1,FZD1,FZD6,FZD7,ID1,IGFBP2,LPL,LYZ,MAPK8,MMP2,MYH7,NKD1,NR4A1,RUNX2,SFRP2,SFRP4,SLC2A4,TGFBI,WIF1
MSGN1		other		0	0.023		DLL1,DLL3,HES1,LFNG
EOMES		transcription regulator		0	0.0147		AFAP1,CAP2,CEMIP,CRYM,CXCR4,DUSP4,GNAL,ITGA2,MICAL2,NXPH4,ROBO2,TMEM2,TSHZ1
tryptase		group		0	0.0143		BAX,F2RL1,PLAT,TNFAIP3
CD24	1.037	other		0	0.00962	653 (12)	ASPM,ATF3,CXCL8,DIAPH2,DUSP5,ECM1,EMP3,HS2ST1,HSD17B6,ICAM1,JMJD1C,KNTC1,MCAM,PLAU,PLCB1,PPP1R15A,SMC4,THBS1,TIMP4,TOP2A,TPP2,TTC3,TUFT1
mir-218		microrna		0	0.0484		LEF1,MMP24,PDGFRA,VAV3
miR-4759 (miRNAs w/seed AGGACUA)		mature microrna		0	0.037		FAM111A,LHX2,LRRTM4,LUZP2,MCMDC2,NAP1L3,NID1,PDSS1,RAP1B,RPS6KA3,ZHX2
MAFF	-0.422	transcription regulator		0	0.0344		ABCC3,GCLC,HBB,NQO1
S100A6	-1.011	transporter		0	0.0032	627 (7)	ADAMTS1,ATF3,AURKA,CDK1,CXCL8,NCAPH,PBK,TNFAIP3,TPM4,TYMS
DLL3	2.401	other		0	0.00032		HES1,HES5,HEY1,LFNG
MAD2L1	-0.395	other		0	0.00168	571 (7)	BAX,LGR5,LRIG1,PTTG1,SOX9
GRN	-0.507	growth factor		0	0.0484		ANGPT1,FZD2,ICAM1,VEGFA
MEF2A	-0.123	transcription regulator		0.013	0.0265		CPT1B,NPPA,NR4A1,PPARGC1A,SLC2A4,TGFB2,TGFB3,THBD
miR-4271 (and other miRNAs w/seed GGGGAAG)		mature microrna		0.021	7.5e-06		ADAM19,ADO,AEN,APOL4,AQP1,ASIC1,CALN1,CCL5,CD24,CDON,CLEC2D,CNTNAP3,CSMD2,DCHS2,DGKB,DUSP4,FADS2,FCER1G,GLI2,GPRIN1,GSTM5,IER5,IGFBP4,ITGA7,JPH4,JUP,KCNIP2,KCNK3,KCNN3,KIAA0319,KIF21B,MAML2,MARCKSL1,MBOAT7,MDK,MFAP4,MINPP1,MOXD1,MXRA5,PADI2,PAMR1,PCDHGA1,PCDHGA10,PCDHGA11,PCDHGA3,PCDHGA5,PCDHGA9,PCDHGB1,PCDHGB3,PCDHGB4,PCDHGB5,PCDHGB7,PCDHGC4,PDYN,PHLDA3,POLR2F,PRKCG,RAD52,RASSF4,SCRT2,SDC4,SELM,…
miR-4529-3p (miRNAs w/seed UUGGACU)		mature microrna		0.022	0.0048		CHST3,CREB5,CXorf40A/CXorf40B,FGF12,KCNK10,KCNT2,MXD3,PALMD,PCNA,PLB1,RFTN2,SPHKAP,TBKBP1,TMEM150C
HSF1	0.257	transcription regulator		0.023	4.09e-05	725 (14)	BAX,BST2,BUB1B,CCNA2,CCT2,CCT6A,CDC6,CDK1,CELSR1,CKS2,CLU,COBL,COL18A1,CRYAB,DEDD2,DHRS2,DNAJA4,EFEMP1,FASN,FBLN1,FGF1,FMOD,FOXM1,HMOX1,HSPA4L,HSPB1,ICAM1,ITGB3BP,ITGB5,KNTC1,LIF,MAPT,MBOAT7,MICA,RPL22,SERPINH1,SGOL2,SHC1,SLC5A3,ST13,STAT6,XAF1
PIAS2	-0.141	transcription regulator		0.025	0.0143		AR,IRF1,ITGA2,SLC11A1
miR-135a-5p (and other miRNAs w/seed AUGGCUU)		mature microrna		0.039	0.000237		ADAM12,ADAM19,ADAMTS9,ADARB2,ADCY1,ADCYAP1R1,ADO,ALCAM,ALOX5AP,ALPK1,ANGPT2,ANGPTL2,ARC,ARHGAP11A,ARNTL,ATF3,B3GALTL,BCAT1,BCL11A,BMPR1A,C9orf3,CACNG2,CALN1,CAMK2D,CAP2,CCDC170,CCSER2,COL4A3,COL5A1,CREB5,CSMD1,CTSL,CTTNBP2,CUX2,DIP2C,DNM3,DUSP4,DUSP5,EBF1,EDNRA,EFNB2,ELK3,ELOVL2,EMP1,ENAH,EPHA3,EPHA7,EYA1,FAM110B,FOXN2,FOXO1,FUT9,FZD1,GABRA5,GALNT13,GCLC,GNG7,GPR85,GRIA3,GSE1,GULP1,HDAC4,HOXA10,J…
PITX2		transcription regulator		0.045	0.0234		ATP1A1,EGR1,FOXO1,FZD2,GATA2,KCNJ11,LEF1,LHX2,MYC,NPPA,PLOD1,PLOD2,TBX3
SOX4	1.244	transcription regulator		0.054	0.016		BAX,BIRC5,EZH2,FN1,MAP4K5,NCAM1,VIM
XAF1	-1.471	other		0.061	0.00143	560 (7)	BIRC5,CASP3,CASP8,CASP9
RCAN1	-0.921	transcription regulator		0.063	0.00266	632 (18)	CCNA2,CCNF,CDK4,F3,ICAM1,MYH7,NPPA,PTGS2,RCAN1
TNFSF10	-0.234	cytokine		0.067	0.000188	639 (13)	ANGPT1,ANGPT2,BAX,BIRC5,CASP3,CASP8,CASP9,CXCL8,CXCR4,DPYD,EGFR,MMP2,PCNA,PLAU,PTGS2,RCAN1,SERPINH1,SP100,TIMP1,TNFAIP2,TNFAIP3,TRAF1,VEGFA
SPRY2	-1.277	other		0.067	0.00367	413 (7)	EGFR,EPHB4,ETV1,ETV4,FABP7,FGFR3,MEST,MET,PCNA
miR-339-5p (and other miRNAs w/seed CCCUGUC)		mature microrna		0.081	0.0196		ACE,ARHGAP36,ARSD,CD276,CDH6,CTSB,CYTH1,DAAM2,ELF4,ELOVL2,EMILIN2,EMX2,FAM196A,FOSL2,FRS2,GAL3ST4,HDHD3,HIPK2,HNRNPA1,HNRNPA1L2,HSD3B7,ICOSLG/LOC102723996,IER5,ITGA3,ITGA4,ITPRIP,JADE1,KDM7A,KIRREL,KMT2A,LEFTY2,LHFPL4,MCMDC2,MDM2,MDM4,METTL21B,NFIB,NNAT,NOVA1,NRXN1,NTRK2,PAPPA,PEA15,PHC1,PLEKHA7,PRR3,PRTG,RAP1B,RUNX1T1,SHISA7,SLC15A2,SLC25A1,SMPD3,STK40,THRA,THSD4,VEGFA,ZDHHC22,ZHX2,ZNF275,ZNF385B
miR-4789-3p (miRNAs w/seed ACACAUA)		mature microrna		0.081	0.0127		ANGPT1,BEND7,DIAPH2,DLC1,KLHL23/PHOSPHO2-KLHL23,LYPD6,MBIP,PIK3R1,PM20D2,RGS4,RPGR,SSBP2,SSFA2,SYTL4,THBS2,TMEM196,USP53
miR-4251 (miRNAs w/seed CUGAGAA)		mature microrna		0.083	0.0205		AFF2,ANKRD46,ATF3,BMPR1A,DACT1,DGKB,HLA-DOA,LPPR1,NETO2,SLC26A2
FOSL1	-1.461	transcription regulator		0.084	1.96e-05	345 (11)	ADM,CCL2,CD44,CXCL8,EGR1,EGR2,ELN,FOSB,GCLC,JUNB,MET,MMP2,MT2A,PLAU,PLAUR,RUNX2,SEMA6D,SERPINE1,SPARC,THBD
miR-3606-5p (miRNAs w/seed UAGUGAA)		mature microrna		0.088	0.0184		CLEC7A,COBLL1,ECM2,FUT9,GULP1,ID4,KIAA1279,MBTD1,MSRB2,NFKBIZ,PCDH15,TRPV2
BMPR1B	0.105	kinase		0.103	0.0133		HAPLN1,ID1,NR2E1,PTGS2,RUNX2,SERPINE1,SOX6,SOX9
IRAK4	-0.485	kinase		0.105	0.00568	729 (14)	ATF3,CXCL8,EGR1,ERRFI1,FOSB,IER2,IRF1,IRF7,LIF,NFKBIZ,NOS2,NR4A1,OLR1,PHLDA1,PLSCR1,RGS16,TNFAIP3,ZFP36
MSTN	0.976	growth factor		0.118	0.0111		CDK2,FN1,IGF1,IGF2,KLF10,MYH7,PID1,PPARGC1A,SERPINH1,TNC,VIM
NRAS	-0.068	enzyme		0.118	6.57e-07	833 (21)	CCL5,CCNB1,CCNB2,CDC20,CDC6,COL1A2,DUSP6,EGR1,ETS1,FN1,FOXM1,ITGA2,KIF2C,LGALS1,MKI67,MSR1,MYBL2,NCF2,NPPA,OSBPL1A,PLAU,POLD1,PTGS2,SBNO2,SKP2,SLC2A4,UBE2C,VEGFA,WEE1
PAX6	-0.31	transcription regulator		0.123	0.0291		CARD9,CASP9,CDC6,CDCA7,CDH6,CDK2,CDK6,CENPN,CRISPLD2,CRYAB,CRYZ,CUX2,DBX2,DKK3,EFNB2,FABP7,FUT9,HES1,IQGAP3,L1CAM,LGALS1,LRRC32,NAV1,NCAM1,OAS1,PCSK1,SPAG1,SST,THNSL1,TNC,TRPM3,VEGFA,ZNF711
HIC1	-0.784	transcription regulator		0.124	1.62e-06		ADORA2B,AHNAK2,AMIGO2,CA2,CCDC176,CDO1,CXCL14,EPHA2,FHL2,ID4,ITPR1,KIAA0895,LGALS8,LIF,LPPR4,MAP2K3,MCAM,PLA2G4A,SIRT1,SLC7A11,SOX9,SPP1,TRIM16L
INS		other		0.126	0.00497	958 (23)	CBS/LOC102724560,CEBPB,CTGF,EGR1,F3,FAS,FASN,FOSB,FOSL2,FOXO1,ICAM1,IGF1,IGFBP2,IGFBP3,IGFBP4,IGFBP5,JUNB,LPL,PLIN2,PPARGC1A,PTGS1,SCD,SLC2A4,SSTR1,VEGFA
LNX2	-0.448	other		0.128	0.00144		HES1,HES5,HES6,HEY2,JAG1,LFNG
ITGA4	-1.189	transmembrane receptor		0.129	0.0143		ITGA4,MMP2,RAC2,TNFAIP3
miR-592 (and other miRNAs w/seed UGUGUCA)		mature microrna		0.13	0.0389		ALPK1,CFAP44,CHGB,KCNT2,KIAA1244,LAMC1,LRRC4C,PDE1C,SLC25A43,SPARC,SPHKAP,UNC5D
miR-4643 (miRNAs w/seed ACACAUG)		mature microrna		0.141	0.00604		ANGPT1,ASXL3,ATAD1,COLEC12,DIAPH2,FAM3C,GINS1,HNRNPA1,KLHL23/PHOSPHO2-KLHL23,LGI1,MBIP,PKD2,PM20D2,SLC5A3,SMAD9,THBS2,TMEM237
STAT5A	-0.666	transcription regulator		0.141	8.31e-05	913 (21)	AR,BAX,CASP3,CASP4,CASP6,CASP8,CASP9,CDK4,CDK6,CEBPA,CEBPB,DUSP5,EZH2,FAS,FASN,FCER1G,FOSB,FOSL2,GADD45A,ICAM1,ID1,IGF1,IRF1,KLF10,LTBR,MDM2,MYC,MYH7,NR4A2,PRDM1,RUNX2,SOCS2,SOCS3,STAT5A,TNFRSF14,TNFRSF1A,TRAF1,UGP2,ZFP36,ZP3
MEMO1	-0.139	other		0.152	0.023		CA2,MYC,PCP4,STC2
CBS/LOC102724560	0.913	enzyme		0.152	0.0484		CASP3,CCL2,EEF1A1,EEF1D
miR-5107-3p (and other miRNAs w/seed AACCUGU)		mature microrna		0.153	0.00563		ALCAM,CHL1,DPYD,HNRNPA1,HNRNPA1L2,LEPREL1,MOXD1,MRPL43,MYOT,PELI2,RBMS1,RFX7,SIMC1,SLC2A4RG,SPRED1
miR-3908 (miRNAs w/seed AGCAAUG)		mature microrna		0.162	0.0217		ARHGAP20,CLGN,DCN,LAMA1,MYOF,NALCN,PCDHA1,PCDHA10,PCDHA2,PCDHA7,SEPT3,WDR78
miR-3654 (miRNAs w/seed ACUGGAC)		mature microrna		0.168	0.0198		ACBD5,CPEB3,DMD,GSAP,GSTA4,HDAC4,HLA-DQA1,JADE3,KCNE3,SLC38A1,SNX10,USP53,VANGL1,YEATS4,ZNF572
miR-3689d (and other miRNAs w/seed GGAGGUG)		mature microrna		0.169	0.0218		ALDH5A1,BCAM,CALN1,CECR6,CFAP44,COL11A2,CYTH1,DIAPH1,EHD4,EIF2A,ELMO1,FBLIM1,GAS8,IGDCC4,KCNIP3,KIF13A,LAIR1,LIMS2,LPAR6,MLXIPL,MRVI1,ORAI1,PCGF6,PDLIM3,PPFIBP1,PSD4,SCRT2,SLC39A8,SPON1,SSH3,ST3GAL1,STAT6,THBS2,UNC80,ZMIZ1,ZNF609
miR-3648 (miRNAs w/seed GCCGCGG)		mature microrna		0.178	0.0172		APC2,C1QTNF1,CCDC64,CCNF,CYTH1,DIAPH1,KCNQ2,LPL,LRRC48,RPRM,SDF4,SECTM1,SEZ6L,STC2,ZBTB42
FOXA2		transcription regulator		0.183	0.0175		ABCC8,ALOX5,C3,CEBPA,CHI3L1,CXCR4,FOXO1,HES6,HK2,IGF1,IGFBP5,IL13RA2,KCNJ11,LPL,LYZ,MSTN,MTTP,MYL9,NR4A2,PROS1,RARG,SCD,SERPINA1,SLC2A4,SOD3,SST,TAGLN,TCF7,THBS3,UCP2,WNT7B
miR-192-5p (and other miRNAs w/seed UGACCUA)		mature microrna		0.187	0.00391		ACVR2B,ALCAM,ARHGAP36,ARL4C,BIRC5,CCDC152,CDON,CHD7,COL5A1,CREB5,DCC,DLG5,DNAH5,DTL,DYRK3,ELMO1,ENC1,FABP3,FNDC3B,IER5,IGDCC4,IGF1,LRRFIP1,MSN,PCDHGB7,PIK3IP1,PTPRT,RGMB,RICTOR,RUNX1,RUNX1T1,SCN3A,SHANK2,SLC5A3,SYT6,TCTEX1D1,TIFA,TYMS,ZEB1
BGN	-1.472	other		0.196	0.00059	759 (15)	BAX,BMP2,CCL2,CXCL8,EGFR,FBN1,MMP14,PLTP,RUNX2,SERPINE1
NOTCH2	-0.048	transcription regulator		0.201	0.0499		COL1A1,EGFR,HES1,HES5,HEY1,HEY2,SDC2
LTBP4	-0.034	growth factor		0.203	0.00168	793 (13)	GREM1,ID1,MYC,TGFB2,TGFB3
MDM2	-1.119	transcription regulator		0.209	0.0232		BAX,BIRC5,CCNA2,CDK4,E2F1,ETS1,HIPK2,MDM2,MDM4,MYCN,TOP2A
miR-578 (and other miRNAs w/seed UUCUUGU)		mature microrna		0.218	0.0344		F5,FAM117B,TBC1D1,TNFRSF19
AMPK		complex		0.219	4.71e-05	862 (18)	ACE,AR,BAX,BIRC5,BMP2,CCL2,CCNB1,CIITA,CXCL8,DUSP4,EGR1,FASN,GJA1,HMOX1,LDHB,LITAF,MSTN,NCF1,NOS2,ORAI1,PPARGC1A,PTGS2,RUNX2,SERPINE1,SIRT1,SLC2A4,UCP2,VEGFA
HSP90AA1	-0.206	enzyme		0.233	0.00599	749 (15)	BIRC5,CYP1B1,FN1,GJA1,TCF12
PTGER4	-0.938	g-protein coupled receptor		0.237	0.0032	895 (20)	BRCA1,CD44,CXCL8,EGR1,MMP2,NCF1,NCF2,NOS2,PTGS2,RUNX2
DSP	-1.272	other		0.239	0.000153		CEBPA,COL1A1,COL1A2,COL3A1,DSC2,JUP,LPL
miR-3925-5p (miRNAs w/seed AGAGAAC)		mature microrna		0.243	0.00656		C7orf31,CADPS2,IGFBP5,IL1RAP,MIS18BP1,NOVA1,RPL34,TJP2,ZNF275
APC	-0.05	enzyme		0.243	0.0307		BIRC5,CD44,CHGB,CLU,FAM126A,HK2,ID1,IGF1,IGFBP5,LPL,MYC,NOS2,PLA2G4A,PTGS1,PTGS2,SPP1,SST,TIMP1,VEGFA,ZEB1
miR-4633-5p (miRNAs w/seed UAUGCCU)		mature microrna		0.248	0.0207		ASIC4,CAST,DNAJA4,F5,GBP1,GBP3,GCLC,GSAP,ID4,MMP16,MTMR7,RASSF5,TFEC,UBXN10,ZNF250,ZNF488
MAPK1	0.08	kinase		0.256	2.99e-15	708 (17)	ADAM12,APOE,AR,ARHGAP11A,ATF3,ATP1A2,BCL11A,BIRC5,BST2,C1S,CCL2,CCL5,CCNF,CFB,CHST2,CPPED1,CRABP2,CTGF,CTSB,CXCL8,DGKI,DUSP1,E2F1,EGR1,EGR2,EHD1,EMP1,FES,FHL2,FLNC,FN1,GBP1,HBB,HERC5,HLA-DMA,HMOX1,IFI44,IFIH1,IFIT2,IFIT3,IFIT5,IFITM3,IGF2BP3,IGFBP7,IRF7,JUNB,LAMA4,LGALS1,LGALS3,LGALS3BP,LIF,LIG1,LMNA,MAOB,MMP2,MNS1,MX2,NFATC1,NMI,NOS2,NPPA,OAS1,OAS2,OAS3,OLFML2A,OSBPL3,PARP12,PDLIM3,PHF11,PLA2G5,…
miR-4660 (miRNAs w/seed GCAGCUC)		mature microrna		0.268	0.017		ABHD15,ABLIM1,AKAP2,AMER3,BEST3,BIRC5,C10orf25,CHST3,DNAH5,DPP10,EGLN2,EGR2,ENC1,FAM198A,GNG4,GOLGA8A/GOLGA8B,HES6,JPH1,KIF9,MYO7A,NAAA,NOL4,PALM2-AKAP2,PIK3R1,PMEPA1,PTGS1,RAC2,RIMBP2,RPL31,SCD5,SLC1A1,SLC35D1,SLIT1,TMEM67,TTLL12,TXLNA,WAC
miR-4277 (miRNAs w/seed CAGUUCU)		mature microrna		0.277	0.031		CDR2,COL4A3,DIO2,F5,GPR37,KCNN3,LEFTY2,ROBO2,ZNF22
NOTCH4	-0.089	transcription regulator		0.277	0.00881		ANGPT1,EFNB2,HES1,HES5,HEY1,HEY2,SERPINE1
LRPAP1	-0.433	transmembrane receptor		0.277	0.0301		F3,LPL,MMP2,SERPINA3,SERPINE1
STK3	-0.211	kinase		0.277	0.0402		BIRC5,CTGF,PDPN,SOX4,SPP1
TFAP2B		transcription regulator		0.277	0.0301		ERBB2,IGF2,MMP2,MT2A,SOD2
PRDM1	-0.692	transcription regulator		0.283	0.000103	518 (11)	ACOX2,ANGPTL4,APOBEC3C,ATP9A,CD74,CEP112,CFH,CHI3L1,CIITA,CRISPLD2,CXCR4,DBNDD1,DDIT4,ECM1,EGR2,F5,FAR2,FZD2,GALNT2,HLA-DQA1,HLA-DRA,ITGA4,ITPR1,KHDRBS3,LGALS1,MT2A,MTMR11,MYC,NFATC1,NOS2,PCDH18,PCSK6,PLA2G4A,PRDM1,PSD2,RASSF2,RELN,S100A9,SERPINA3,STAT6,SWAP70,TRIB1,TRIM38
TCF4	0.556	transcription regulator		0.284	0.00469	672 (12)	BIRC5,ELF4,FGF1,FN1,IGFBP2,LEF1,MYC,NOS2,PLAU,RSPO2,RUNX2,SOX9,SSTR2,VCAN,ZEB1
miR-1237-5p (and other miRNAs w/seed GGGGGCG)		mature microrna		0.293	0.00152		ADAMTS17,ALDH1L2,ANK1,ATCAY,ATP1B2,B3GNT7,BEGAIN,BGN,C1QL1,CACNG4,CCSER2,CERS1,COL5A1,CTXN1,DLGAP1,ECEL1,EFNB1,EHD2,FAM43A,GPIHBP1,GPSM1,H2AFY2,HCP5,HDAC7,HES5,HIPK2,HSF4,HSPG2,IGF2,ISYNA1,ITGA5,JADE1,KIAA1522,L1CAM,LMNA,LRRC16A,LSP1,MASP1,MCF2L2,MGP,NKAIN4,OLIG1,OSCAR,OSMR,PARP10,PCDHGA1,PCDHGA10,PCDHGA11,PCDHGA3,PCDHGA5,PCDHGA9,PCDHGB1,PCDHGB3,PCDHGB4,PCDHGB5,PCDHGB7,PCDHGC4,PCSK6,PLD3,PLEKHF1,…
DDR1	0.073	kinase		0.294	0.0217		COL1A1,COL3A1,ELN,MMP14,MMP2
IGFBP4	-1.053	other		0.308	0.00383	545 (7)	IGF1,IGFBP3,IGFBP6,MCAM
RUNX3	-1.153	transcription regulator		0.314	0.00722	677 (16)	BAX,BIRC5,CIITA,CXCL8,ITGAL,ITGAX,JAG1,MYC,RUNX1,SPP1,UGCG,VIM,VWF
IL10		cytokine		0.318	3.01e-06	731 (17)	ABLIM3,ADM,ALOX5AP,BAX,BCL3,BMP2,BMPR1A,C10orf10,CASP3,CASP8,CCL2,CCL5,CD40,CD44,CD83,CDK6,CHI3L2,CIITA,CLEC7A,COL1A1,CSF2RB,CTSB,CTSS,CTSZ,CXCL8,CXCR4,DCN,DUSP1,F3,FAS,FCER1G,FCGR2A,FKBP5,FLRT2,HMOX1,HTATIP2,ICAM1,IFIT2,IGFBP4,IL13RA2,IL17RB,IL18,IL1R1,IRF1,ITGA4,ITGAL,LGALS1,LIF,LY75,LZTS1,MMP2,MRC1,MSR1,MUC1,MYD88,NFATC1,NOS2,NR4A3,PRDM1,PTGS2,RGS16,S100B,SELL,SOCS3,TACR1,TFRC,TIMP1,TLR2,TLR3,…
MAP3K7	0.111	kinase		0.32	0.0128		CCL5,CFB,CXCL8,GBP1,HMOX1,IFIH1,IRF1,IRF7,ITGB5,MAP2K3,MYH7,NPPA,PTGS2,SERPINE1,XAF1
miR-4303 (miRNAs w/seed UCUGAGC)		mature microrna		0.325	0.0304		ACSM5,C17orf100,C9orf3,CECR6,CNIH3,CYP4F11,DBNDD1,F5,GALNT2,GRID1,IGF2,MYO5B,PABPC1,PTPRT,RAD52,UBASH3B,UBXN10
DNMT3B	-0.436	enzyme		0.333	0.0199		CDK1,CNR1,CYP1B1,ELF4,EMILIN2,EPDR1,HLA-DQB1,LRRC34,MYC,MYT1,NOS2,PLP2,PTN,RPL13,RPP25,SFRP2,SFRP4,SLC7A11,TIMP3
RARB	-0.524	ligand-dependent nuclear receptor		0.336	0.00513	756 (20)	CASP7,CRYAB,CXCL8,EGR1,ETS1,FOLR2,GADD45A,ICAM1,ID1,IGFBP3,MAP2K3,PTGS2,RET,SATB1,STAT6,THBD,VEGFA
PCDH11Y	0.292	other		0.342	0.016		CD44,GJA1,MYC,PTGS2,RET,SFRP2,WNT7B
E2F4	-0.178	transcription regulator		0.342	1.76e-06		ASF1B,BARD1,BRCA1,CASP4,CASP6,CCNA2,CDC6,CDCA4,CDK1,CDK2,CDKN2C,CENPE,CKS2,DIRAS3,E2F1,ECT2,EFHC1,FAM60A,FANCD2,FAS,FOXM1,FPGT,GINS1,HP,IER5,KIAA0101,KIF4A,LPAR1,MCM4,MKI67,MT1G,MYBL2,MYC,MYCN,NDC80,PCNA,PLK1,PLSCR1,POLD1,PRC1,PTTG1,RAD51AP1,RBBP8,RFC2,RPA3,RRM2,SERPINE1,SMC4,SSX2IP,TK1,TOP2A,TPX2,UBE2C,UBE2T,WDR76
ING1	0.169	transcription regulator		0.351	0.00978	746 (15)	BAX,CCNB1,MDM2,SPP1,ZFP36
TSC1	0.413	other		0.351	0.0214		BAX,CASP1,CASP9,FAM129A,FOXO1,HMOX1,PDGFRA,RPS6
HDAC4	1.082	transcription regulator		0.353	0.000383	706 (17)	ANGPTL4,ARC,ATF3,CAP2,CCNB1,CHN1,CNTN1,DGKB,GABRA5,GADD45A,HDAC4,HLA-DRA,HOMER2,LDHA,LGI1,MAPK8,NOS2,NR4A1,PTGS2,RGS4,RTN1,SH3GL2,SLC17A7,TAGLN,TNFRSF12A,VEGFA
THY1	-0.083	other		0.353	0.00433	752 (19)	CLU,ETS1,GAS6,MMP2,NES,VEGFA,VIM
BAG1	0.297	other		0.371	0.00421	867 (20)	EGFR,FKBP5,GADD45A,MAPT,PLAU,PTGS2
ALDH2	0.722	enzyme		0.378	0.012		ATF5,GCLC,GCLM,MTHFD2,PSPH,SLC1A4,SLC7A11
ZMPSTE24	-0.316	peptidase		0.391	0.0328		IGF1,IGFBP3,IGFBP5,LMNA,SOCS2,SOCS3
DPP4		peptidase		0.391	0.012		CCNB1,MMP14,MMP2,PLAU,SLC2A4,TIMP1,TOP2A
GHRL		growth factor		0.397	0.0339		ABCG1,BAX,FASN,IL1R1,LPL,NPPA,PPARGC1A,PTGS2,SCD,SIRT1,SPP1,SST
miR-466 (miRNAs w/seed UACACAU)		mature microrna		0.398	0.0198		ATAD1,CDKL2,CRYZ,DIAPH2,FAM3C,FUT9,GCLM,HNRNPA1,KLHL23/PHOSPHO2-KLHL23,LGI1,MBIP,PKD2,PM20D2,RGS4,SSFA2
SMO	-0.93	g-protein coupled receptor		0.412	1.28e-12	787 (19)	ALCAM,BGN,COL27A1,COL4A2,CXXC4,FAS,FBLN2,FOXF1,FZD2,FZD7,GLI2,HBB,LEF1,LGR5,LHX2,LUM,MTMR7,MYC,NCAM1,NFATC1,NKD1,NOG,OGN,PRDM1,PRSS35,PTCH1,PTCH2,RUNX1,SMS,SOX9,TGFB3,VCAN,WIF1,WNT7B
EPO		cytokine		0.413	0.00135	791 (16)	ANGPT2,ANK1,APOBR,BAX,BCL3,BLM,CA2,CASP3,CLGN,CLIC1,CTSK,CTSZ,CXCR4,DYRK3,EEF1A1,EGR1,FAS,FOSB,GATA2,HBB,HLA-DRB1,IGF2,IL18,ITGA4,JUNB,KMT2A,KPNA2,MMP2,MYC,NACA,NFATC1,NFIB,OSBPL1A,PBXIP1,PCNA,PIK3IP1,PRKCD,PTGS2,PTPRB,RPL7,RPLP0,RPS23,RPS6,SIRT1,SKP2,SOCS2,SOCS3,SPP1,TFRC,UCP2,UGCG,VEGFA,VWF,ZNF711
IL31		other		0.44	0.00421	691 (16)	CCL2,CCNB1,CDK1,CDK6,JUNB,MCM4
miR-149-5p (miRNAs w/seed CUGGCUC)		mature microrna		0.447	0.00145		ABCB9,ABHD15,ADCY1,ADCYAP1R1,AFF2,AMOTL2,ANK1,ANKRD13B,APOL4,ARC,BAI1,CABP7,CACNG4,CDH23,CDK6,CMKLR1,COL22A1,CPXM2,CRB2,CREB5,DAP,DGKB,DLL1,E2F1,EDNRA,EEPD1,EGFR,EIF3L,EIF4B,ELFN2,ENC1,FAM57B,FBLN1,FBXW4,FCHSD1,FGF11,FKBP1B,FZD5,GCLC,GLIPR1,GPR37L1,GRIA3,HIP1R,HNRNPA1,HNRNPA1L2,HSPB6,ID4,IGFBP5,KCNC4,KCNJ5,KCNN3,KIAA0226L,KIF9,KSR2,LOX,LTBP2,MAP7D3,MARCKSL1,MEGF6,MYCL,NFIB,NNAT,NTRK2,OAS2,OAS3,OG…
MMP1		peptidase		0.447	0.00968	719 (15)	EGR1,FN1,PLTP,RUNX2,TACR1,TAGLN
INSR	0.154	kinase		0.46	6.68e-10	852 (21)	ACAA2,ACADS,ACTN4,ALDH2,AQP1,ATF3,ATP2A3,BIRC5,C2,CASP6,CBR1,CCL2,CD83,CDC6,CDK1,CDKN2C,CEBPA,COL6A3,CPT1B,CTGF,CTSB,CXCR4,CYP1B1,DDR2,DLX1,DUSP1,EGR1,EGR2,FASN,FBLN1,FBP1,FLNC,GADD45A,GAS1,IDI1,IER2,IER3,IGF1,IQGAP1,ITGA5,ITGB5,JUNB,KLF10,LGALS1,LYZ,MARCKSL1,MCM2,MCM4,MDM2,MMP2,MXI1,MYBL2,MYC,MYH7,NAMPT,NPPA,OGN,OLR1,PHLDA1,PPARGC1A,RAB18,RAD51AP1,RGS16,RPL5,RPL7A,RRM2,SAT1,SATB1,SERPINE1,SIRT1,…
miR-3137 (miRNAs w/seed CUGUAGC)		mature microrna		0.465	0.0235		COL9A3,EBF1,ERICH3,EYA4,GBP4,HSPA4L,IFIH1,KIF26A,MSTN,NFIB,RAP2A,SORCS3,TMEM97,UBASH3B,ZIC2,ZNF518B
SREBF1	0.143	transcription regulator		0.473	0.00574	741 (21)	ABCD2,ACACB,ACADS,AK4,ALDOC,AR,BAX,CDK4,CEBPA,CEBPB,CEBPD,COL6A1,FADS2,FAS,FASN,FN1,GPX3,HK2,HMOX1,IDI1,KCNJ11,LGALS3,LPL,MTTP,NCF2,NOS2,PLS3,PTGS2,RPLP0,RPS24,SCD,SERPINE1,TMEM97,UCP2,VEGFA
miR-2113 (miRNAs w/seed UUUGUGC)		mature microrna		0.476	0.0325		ADRB1,FBN2,GRIK2,KDELC2,KIAA0319,KLHL29,OMG,SULF2
miR-1185-5p (and other miRNAs w/seed GAGGAUA)		mature microrna		0.48	0.0172		ADAM12,AHR,B3GALTL,BCAM,CGREF1,CLASP2,CTSK,DHRS2,EIF2A,ITGB8,LUZP2,MAOB,MIS18BP1,MRC1,PCDH18
miR-4640-3p (miRNAs w/seed ACCCCCU)		mature microrna		0.48	0.0305		ACTN1,ARSA,ARSD,BAX,CACNG2,CARHSP1,CCDC9,CFAP44,CMKLR1,CSMD1,CSPG5,DCC,EPHB2,FOSB,FPR3,IL34,KIAA1045,LAMC3,LHFPL4,LRRC4,METTL21B,MYCL,PHF21B,PRC1,RGR,RNF165,SETD5,SIMC1,SOX4,STC2,SYNPO,TSPAN11,ZMYND11,ZNF217
miR-1255b-5p (and other miRNAs w/seed GGAUGAG)		mature microrna		0.485	0.0419		ALDH5A1,C12orf5,GNAL,HCP5,HSD3B7,ITGA2,MSS51,NEK11,NKD1,NMNAT2,OAS2,PDE6B,SCG3,SPRED2,TXLNB,ZDHHC22
ADIPOQ		other		0.485	8.67e-07	794 (19)	ACACB,ACSM5,ADIPOR2,BIRC5,BMP2,CASP6,CCL2,CCL5,CEBPA,CMKLR1,COL3A1,CTGF,CXCL8,DUSP1,EGR1,F3,FABP3,FASN,FN1,GPD1,HMOX1,ICAM1,LPL,MSR1,NCF1,NCF2,NOS2,PCNA,PPARGC1A,PTGS2,SCD,SHC1,SLC27A1,SLC2A3,SLC2A4,SOD2,TIMP1,UCP2
miR-3941 (and other miRNAs w/seed UACACAC)		mature microrna		0.488	0.0225		ADAMTS9,AK4,AURKA,BEND7,DAAM1,DCX,FAM3C,FREM2,KIAA0040,LHFPL3,MCAM,PIK3R1,PRKX,PROS1,PTPRC,RGMB,SH3GL2,STBD1,SYTL4,TMEM196
MAFK	-0.621	transcription regulator		0.491	0.00433	359 (13)	ABCC3,GCLC,GCLM,HBB,HMOX1,NQO1,PRDM1
CLDN7		other		0.502	0.000302		ABLIM1,APOE,C1S,C3,CTGF,CXCL8,F3,F5,FZD2,HELZ2,IFI44,IGFBP7,ITPR3,LGALS3,MMP2,MRPS17,MT1X,MT2A,MUC1,MX1,NETO2,NNMT,PKMYT1,PQLC3,PRSS23,RPL29,RPL34,SERPINB1,SLCO2A1,TEAD2,WIPI1
miR-610 (miRNAs w/seed GAGCUAA)		mature microrna		0.506	0.00128		CDH23,COLGALT2,CTBS,FANCC,GNG7,MARCH1,MN1,NDC1,NRIP3,OGN,RPS24,SLC37A2,ZHX2,ZNF300
PDGF-AA		complex		0.507	0.0265		CDK1,ID4,IGF1,PCNA,PDGFA,PDGFRA,VIM
CDKN1B	0.398	kinase		0.508	0.0108		BCL11A,CCT6A,CD97,CDK2,CDK4,CSDC2,CYTH1,DDX25,DUSP9,EPHA2,GRIA4,LEF1,LGALS3,MMP16,MYC,PCNA,RUNX1,S100A9,SERPINE1,SKP2,SLC9A1,TK1,TMEFF2
miR-3584-5p (and other miRNAs w/seed GGAGGAG)		mature microrna		0.51	0.0067		ADAM19,ADAMTSL1,ANKRD26,ANKRD45,ASIC1,C5AR1,CCDC64,CD93,CDCP1,CELSR3,CNTNAP5,COL8A2,CPPED1,EFNB2,EMR2,FPR3,GLI3,GPR37L1,H2AFY2,HLA-DQA1,HLA-DQA2,HPSE2,KCNC4,KIAA1456,KIF21B,KLHL6,LAMC1,LMNA,LRRC8A,MDM1,MSR1,NAV1,NCR3LG1,PCDHGA1,PCDHGA10,PCDHGA11,PCDHGA3,PCDHGA5,PCDHGA9,PCDHGB1,PCDHGB3,PCDHGB4,PCDHGB5,PCDHGB7,PCDHGC4,PDYN,PLA2G5,PLP2,PTPRT,SEPT3,SIPA1L3,SLC15A2,SLC6A6,SLC9A1,SOCS3,SUPT3H,TIMP3,TMT…
SFRP1	-0.303	transmembrane receptor		0.518	0.0102		BAX,CASP3,CASP9,FN1,MMP2,RUNX2,SDC2,SOX9
miR-1302 (and other miRNAs w/seed UGGGACA)		mature microrna		0.525	0.0261		ADARB2,ALDH5A1,C8orf4,CCDC69,CPNE8,CPXM2,FAM188A,FAM46C,FKBP9,GPR37L1,KSR2,MCM8,MFAP4,MICAL3,PDK3,RBP1,S100A10,SEPT3,SERINC5,SLC43A3,SMAD9,STK17A,SULF2,TRIP13,UBXN1,ZNF737,ZRANB1
GNAQ	-0.037	enzyme		0.532	0.0138		ADAMTS1,CXCL8,MYH7,NPPA,PLCB1,PRKCD,PTGS2,SERPINE1,VEGFA
NANOG		transcription regulator		0.535	0.0277		AHR,BIRC5,CDK6,COL3A1,DLX1,E2F1,EGR1,FOSB,HOPX,IER5L,LGALS1,LHX2,LYN,MEIS1,NPTX1,PCDHA2,PHACTR2,S100A6,TBC1D3 (includes others),TBX3,VSTM2A
miR-4300 (and other miRNAs w/seed GGGAGCU)		mature microrna		0.535	0.0073		ALDOC,ANKRD65,ARL3,BTN2A2,C10orf25,C1QTNF1,CAV2,CNIH3,COL6A2,COL8A2,COL9A2,DUSP23,DUSP4,EGR2,EPHB1,ERMAP,FOLR2,GSTM5,ITGA3,ITPKC,JAG1,KCNMB1,KIAA0895L,LHFPL3,MARVELD1,MCAM,MICAL3,MRC1,NEK11,NKAIN1,NUMA1,PARP9,PCDHGA1,PCDHGA10,PCDHGA11,PCDHGA3,PCDHGA5,PCDHGA9,PCDHGB1,PCDHGB3,PCDHGB4,PCDHGB5,PCDHGB7,PCDHGC4,PIK3IP1,PLK2,PLK3,PTPRT,RGR,RILP,SPATS2L,THRA
miR-4695-5p (and other miRNAs w/seed AGGAGGC)		mature microrna		0.535	0.000349		ABCB9,ACACB,AKAP7,ANXA4,ARSD,C21orf62,CDON,CELSR3,CENPN,CYB561,EEPD1,FCHSD2,FRAS1,FZD2,GNG4,GPR37L1,HEY1,HLA-DPB1,ITPKC,LRRC25,LRRN2,PAPPA,PCDHGA1,PCDHGA10,PCDHGA11,PCDHGA3,PCDHGA5,PCDHGA9,PCDHGB1,PCDHGB3,PCDHGB4,PCDHGB5,PCDHGB7,PCDHGC4,PDK3,PYGM,RPS20,SERTAD3,SFR1,SHISA7,SLC27A1,SNX22,SOD3,SPN,STIL,TC2N,TRIM67,TTYH2,TUBB6,ZIC5,ZNF737
miR-296-3p (miRNAs w/seed AGGGUUG)		mature microrna		0.548	0.037		BCAM,C4orf19,CACNA1A,CALN1,CHL1,CPEB2,EGR2,FAM129A,FAM46C,GLI3,KIAA1211,KLHL23/PHOSPHO2-KLHL23,LRRTM3,NAV1,NGFR,NLGN2,PFN2,PLIN2,PTCH1,RPL15,TACR1,TMEM17,TMEM209,TRAF5,ZCCHC12,ZNF28
miR-1288-3p (miRNAs w/seed GGACUGC)		mature microrna		0.551	0.0219		ADORA1,AFAP1,ARSD,CCDC3,CNTNAP3,ECE1,ELMO1,FHDC1,FOXO1,GBAS,GRIK2,IFIT5,MEGF11,MYO1B,MYO5B,NEUROD1,NFKBIZ,OSCAR,PAPPA,PM20D2,PTCHD1,STK40,TMEM196,TMEM257,VCAN,ZFPM2,ZYX
FRMD6	-0.382	other		0.555	0.000738		BMP2,CTGF,FGF1,IGFBP3,RASSF4,RASSF8
CTBP1	0.022	enzyme		0.555	0.041		COL1A2,ENC1,JUP,SIRT1,SPRY2,THBS1,VCAN
SPRY1	-2.107	other		0.555	0.0301		ETV1,ETV4,FABP7,FGFR3,MEST
miR-488-3p (miRNAs w/seed UGAAAGG)		mature microrna		0.556	0.0442		ACVR2B,ANKRD28,ANXA4,ATP2B1,BMPR1A,CFAP44,CGNL1,CNR1,CSMD1,CYBRD1,DCC,DCTD,DCX,EFHC1,EFNA5,ENAH,EPHA5,FAM84A,FBN1,FGFR3,FUT9,GABRB3,GPR158,GRIA3,H2AFY2,HIPK2,IER2,IGF1,JADE1,KCNN3,KIAA1211,KIAA1217,LGI1,LOX,MAP2,MEGF11,NAMPT,NFIB,NIPAL3,OPHN1,PCDH18,PIK3R1,POLR1D,POLR2F,PPM1L,PRTG,PTCH1,PTPRT,PXDN,RAB11FIP1,RAP1B,REPS2,RIMBP2,RPP25,SLC17A7,SLC30A7,SPRED1,SSTR1,STC2,TACC3,TCTEX1D1,TENM1,UBASH3B,US…
PRKCI	-0.185	kinase		0.557	0.00183	798 (17)	ABCC8,FASN,HK2,HMOX1,KCNJ11,PTGS2,SLC2A4
RXRA	-0.172	ligand-dependent nuclear receptor		0.564	0.000109	783 (21)	ABCC3,ABCD2,ABCG1,ACACB,AKR1C1/AKR1C2,ALDH1A1,APOE,ARL4C,BRCA1,C3,CCNA2,CCNB1,CD38,CDO1,CEBPA,CEBPD,CPT1B,CRABP2,CRYAB,ENG,FABP3,FADS2,FASN,FTL,GCLC,GPD1,HMOX1,IER3,LPL,LTF,MAOB,MGP,MYCN,NPPA,OLR1,PLTP,RARG,RBP1,RET,RGR,RLBP1,SAT1,SCD,SDC1,SLC27A1,SLC2A4,SPP1,TCF7,TGFB2,THBD,TK1,VEGFA,WEE1
miR-3171 (miRNAs w/seed GAUGUAU)		mature microrna		0.57	0.0265		LOX,MKRN3,PLA2G4A,PRDX6,RPL31,SERPINB8,ZNF292
miR-668-3p (and other miRNAs w/seed GUCACUC)		mature microrna		0.571	0.027		AQP4,DGCR2,EMX2,FREM2,GLCCI1,GSTA4,MARCH9,MT1M,POLR1D,SKAP2,SYNPO,TM4SF1,TOX3
mir-124		microrna		0.577	0.0138		ABCC8,IQGAP1,KCNJ11,LHX2,NFATC1,RUNX2
miR-1184 (miRNAs w/seed CUGCAGC)		mature microrna		0.59	0.00755		ADAM12,ADARB2,AJUBA,ALDH1A3,ALDH5A1,ATOH8,BCAM,BTAF1,CASP3,CCNYL1,CCSER2,CLYBL,DGCR2,EMILIN3,FBXO17,GDF10,GNG4,GPSM1,KCNN3,KIAA1456,MTMR11,MYO7A,NFIB,PIK3R1,RAB11FIP1,RASSF8,RFX7,S1PR3,SIX4,SNX22,TENM1,TMEM67,TRADD,TRANK1,TTYH2,VAV3
HTATIP2	-0.926	transcription regulator		0.605	5.25e-05	629 (11)	ANGPT1,ANGPT2,BAI1,DDB2,EGFR,MMP2,MYC,SPARC,SPP1,VEGFA
miR-3063-5p (and other miRNAs w/seed GGAGAUC)		mature microrna		0.616	0.0444		CCDC103,CCDC74A,CCDC74B,CYP4F11,FASN,FRAT1,KLHL4,REPS2,SPARC,SUFU,TMEM229A,TTC39C
BACH1	0.022	transcription regulator		0.625	0.00881	160 (6)	CXCR4,GCLM,HBB,HMOX1,NQO1,SLC7A11,SPP1
miR-139-5p (miRNAs w/seed CUACAGU)		mature microrna		0.637	0.000972		ADCY1,ADCYAP1R1,ANK1,ARX,ASF1A,ATAD1,CAMK2D,CDK6,CHD7,DCBLD2,DCC,DDIT4,DIP2C,DMD,DPY19L1,EBF1,ECE1,EIF4B,ENAH,ENC1,ETS1,EYA4,FAM110B,FBN2,FBXL7,FOXO1,FPGT,GABBR2,GDF10,GLI2,GNAL,HIPK2,HS2ST1,ICK,IGFBP5,ITGA3,ITGB8,KDM7A,KIAA1549,KLHL28,LRCH2,MEX3A,MRVI1,MYCBP,NDRG2,NFIB,NPTX1,OGDHL,PCDH11X,PCSK5,PMP22,PPARGC1A,PRDM16,PSPH,PTPRU,RAP1B,RFX7,RUFY3,RUNX1,SEPT6,SOCS2,SPRED1,SSX2IP,TCF12,TFEC,TGIF1,THB…
NFIX	0.44	transcription regulator		0.64	0.00567	482 (7)	ADAM12,CHI3L1,CXCL8,NFATC4,PDGFA,SERPINA3,SERPINE1,SPARCL1
miR-217-5p (and other miRNAs w/seed ACUGCAU)		mature microrna		0.651	0.0182		ADAM12,AFF2,AKAP2,AKAP7,ASF1A,ASXL3,ATP9A,BAI3,BCL11A,CADPS2,CALD1,CCNYL1,CORO1C,CREB5,CSMD2,DACH2,DACT1,DTL,EGR1,ENAH,EPHA5,EZH2,FAM60A,FASN,FBN2,FNDC3B,GDI2,GFRA1,GRIK2,HIVEP3,ICK,KCNH8,KLHL29,LMO7,LPAR1,LRRTM3,MAATS1,MSN,NDN,NEXN,NLGN1,NOVA1,NR4A2,PALM2-AKAP2,PCDH15,PDE5A,PDPN,PPARGC1A,PTPLAD2,RCAN1,REST,RICTOR,RIMS2,RUNX1,RUNX2,SAMD9,SATB1,SCD,SEMA3A,SIRT1,SLC15A2,SLC6A6,SPTLC3,TCF12,TET1,TME…
PPARGC1B		transcription regulator		0.652	0.0319		ACACB,C3,CPT1B,FASN,HK2,MCM4,MTTP,NPPA,SCD,SLC2A4,VEGFA
STK11	-0.076	kinase		0.657	2.44e-08	921 (21)	ACE,AKAP2,ALCAM,ATF3,CCL2,CCNA2,CCT6A,CNTN1,ECM2,EMR2,ETV4,GADD45A,HDAC4,IGFBP5,IL1RAP,ITGB3BP,JUNB,LUM,MAFK,MCAM,MMP2,MYC,NCAM2,NET1,NOD1,PCDHA10,PTGS2,PTPN3,RASSF2,RGS1,RND2,SERPINE1,SLC16A4,SPARCL1,STARD10,STK17B,TIAL1,TNFAIP3,TOP2A,VAV3,VEGFA
SOD2	-1.121	enzyme		0.664	0.0456		ACP5,ANGPT1,ATP1A1,BCAS4,CCNB1,COLEC12,HMOX1,INPP1,KCNN2,MAP2,MMP2,MT1E,MYC,PLAGL1,PTGS2,SERPINE1,SLIT1,SOD2,TRIM14
miR-4695-3p (miRNAs w/seed GAUCUCA)		mature microrna		0.664	0.0246		GINS1,KIF16B,LHFPL3,MAP3K7CL,MSR1,MYCL,PDLIM3,SDC2,SLC38A1,SOX3
ANXA2	-1.888	other		0.664	0.0032	652 (16)	BAX,CDK6,FAS,GADD45A,IGFBP3,MDM2,MMP2,MYC,PTGS2,S100A10
miR-138-5p (miRNAs w/seed GCUGGUG)		mature microrna		0.666	0.00133		ACVR2B,ADCY1,ADCYAP1R1,AMOTL2,ANK1,ANKRD13B,APOBEC3G,ARL4C,ARX,ATCAY,BCL11A,CALN1,CASP3,CCNYL1,CD109,CDK6,CELSR3,CENPN,CNPY4,COTL1,CPED1,DAAM2,DCHS1,EBF1,EFHD2,EZH2,FAM110A,FAM84A,FANCA,FOSL2,FOXC1,FRS2,GJC1,GLCCI1,GLT1D1,GPD1,GPR158,GRID1,HDAC4,HS6ST3,IER5L,INHBB,ITGAL,ITM2C,JMJD1C,KAT6B,KCNH1,KCNK3,KIF21B,KIF26A,KSR2,LHFPL3,LRP4,MAPK4,MARCH1,MARCKS,MBTD1,MDM2,MEST,MEX3A,MICAL3,NAT16,NEUROD1,NFI…
miR-128-3p (and other miRNAs w/seed CACAGUG)		mature microrna		0.672	2e-06		ABCB9,ADAM19,ADCY2,ADORA2B,AFAP1,AK4,ALDH1L2,AMER2,ANK1,APLNR,ARHGAP12,ARPP21,ARX,ATP2B1,ATP9A,B3GNT7,BCL3,C8orf4,CA10,CACNA1A,CACNG2,CALN1,CCDC120,CDS1,CEMIP,CEP135,CITED2,CNN3,CNR1,COL11A2,COL5A1,COLGALT2,CORO1C,CPEB3,CSDC2,DCBLD2,DCC,DCX,DMTN,DUSP5,EBF4,ECE1,EDNRA,EEPD1,ELFN2,ELMO1,ENAH,EPHB2,ERICH3,EYA4,F3,FAM126A,FAM129A,FAM133A,FAM155A,FAM222A,FAM84B,FANCA,FBLN2,FBLN5,FOSB,FOXO1,FUT9,FZD7,G…
miR-4766-3p (miRNAs w/seed UAGCAAU)		mature microrna		0.677	0.0163		DIP2C,MCMDC2,MLF1,MYOF,NR2F2,OSMR,PCDHA1,PCDHA10,PCDHA2,PCDHA7,SLC16A4
miR-3160-3p (miRNAs w/seed GAGCUGA)		mature microrna		0.685	0.041		AK4,ALOX5AP,CECR1,CREB3L1,FAM46C,GRID1,INA,KHNYN,LYVE1,LYZ,MYLK,PCDHA1,PCDHA10,PCDHA2,PCDHA7,PLA2G6,SLC2A4,SPATS2L,ST8SIA5,ZNF488
ENG	-0.661	transmembrane receptor		0.686	0.000121	838 (18)	BARD1,CTGF,CXCR4,ELN,FN1,ID1,ITGA1,ITGA5,ITGA6,PLAU,SERPINE1,SIRT1
ATF3	-0.63	transcription regulator		0.688	0.00141	861 (20)	ATF3,AURKA,CCL5,CDK1,CDK2,CDK4,FBP1,HSPB1,ID1,ITGA1,MDM2,MMP2,MT2A,PLK1,PPP1R15A,SERPINE1,SLC11A1
CLCA2		ion channel		0.692	0.0149		CASP3,CASP8,CASP9,FN1,VIM
miR-3178 (miRNAs w/seed GGGCGCG)		mature microrna		0.692	0.0227		ADAMTS17,AMH,ARX,C11orf96,C1QL1,CDC6,COL5A1,EMILIN1,FAM57B,FXYD1,GPI,H6PD,IFNLR1,LCNL1,MCF2L2,OLIG1,OLIG2,OSBPL10,PSPH,SCD5,SCRT2,SECTM1
miR-4649-3p (miRNAs w/seed CUGAGGC)		mature microrna		0.694	0.000131		AFAP1,APOBEC3G,BUB1B,CHST15,CPT1B,CSRP1,CYB5D1,DAAM2,EFHC1,EMID1,FCGR2A,FGF11,GALNS,GPRASP1,INADL,ITPR3,JAK3,KCNH8,KCNJ11,KIAA1755,LRRC55,NETO2,NUDT19,OPHN1,PCDHGA1,PCDHGA10,PCDHGA11,PCDHGA3,PCDHGA5,PCDHGA9,PCDHGB1,PCDHGB3,PCDHGB4,PCDHGB5,PCDHGB7,PCDHGC4,PLEK,PLIN4,PTGS2,RBP1,RICTOR,SARM1,SEPN1,SLC13A5,SLC2A10,SLC2A4,SPN,WDR76
PROC		peptidase		0.696	1.76e-06	631 (16)	ACE,ANGPT1,ANGPT2,CCL2,CLU,CXCL8,F5,ICAM1,MMP2,MOK,NOS2,NR4A1,PCNA,PROCR,SERPINE1,THBD,THBS1,TLR2,TNFAIP3
miR-766-3p (miRNAs w/seed CUCCAGC)		mature microrna		0.697	0.00829		ABCA7,ADAMTS15,AMZ1,ASIC1,B3GALNT2,C10orf2,CADM2,CCDC69,CCDC74B,ERRFI1,ETS1,FBLN1,HMP19,HS6ST3,KCNN3,KIF13A,KLHL4,LAIR1,MARCH9,NAV1,PCSK6,PIK3IP1,PPM1M,PRKCG,PSRC1,RAD52,RGS16,RPS24,S1PR3,SHF,SLC7A8,SLIT3,SNX22,STPG1,TGFBI,THBD,TTC18,TUFT1,XAF1,ZCCHC24,ZNF28,ZNF609
NPC1	0.17	transporter		0.705	0.00313	601 (10)	ABCG1,CAV2,CTSB,CTSK,CYP27A1,GUSB,ITGAX,LGALS3,LPL,MMP14,NPC2,PTGS2,SCD
MKL2	-0.356	transcription regulator		0.707	0.00456		CCL5,CD151,CXCR4,CYBA,EYA2,FADS2,FLNA,GSTM5,ITGA6,LTF,MAFK,MGST2,MYH9,OSCP1,P2RY1,RUNX1,S100A9,SLC20A1,TAGLN
MEF2C	-0.321	transcription regulator		0.71	0.00865	383 (12)	COL1A1,COL1A2,COL3A1,CPT1B,ECM2,FRZB,GJA1,KCNA5,MYH7,MYOT,NPPA,PDLIM3,PLAGL1,PPARGC1A,PTPRB,RUNX2,S100A4,SFRP2,SLC2A4,VIM
miR-592 (and other miRNAs w/seed UUGUGUC)		mature microrna		0.714	0.00672		ACVR2B,ADAMTSL1,ALPK1,ANKRD13B,ANTXR2,CD24,CEP135,CFAP44,CHCHD10,CHD7,CXCL14,DNMT3A,ENAH,ENC1,FGFR1,FOXO1,GPR158,GPRIN3,HIPK2,HTR2C,IGF1,IRAK2,JMJD1C,KIAA1244,KSR2,LRP1B,LRRC4C,LRRFIP1,MARCKS,MTTP,MXI1,NLGN1,PDE1C,PSD2,PTRF,RPS6KA3,SEPT3,SOX9,SUSD5,TCF12,TCTEX1D1,TSHZ1,TXLNB,VPS13D,ZNF618
RORA	-0.083	ligand-dependent nuclear receptor		0.716	0.0149		ABCD2,ACACB,ADIPOR2,APOE,ARNTL,CCL5,CCNB1,CXCL8,CYP27A1,CYP2E1,FABP3,FASN,IGF1,IL18,NNMT,PLIN2,PPARGC1A,PTGS2,S100A9,SCD,SELENBP1,SEMA3F,SLC25A24,SLC2A3,SLC2A4,SLC41A2,SULF2,TLR3,UCP2,USP53
FASN	0.596	enzyme		0.721	0.000251	888 (18)	ALOX5,CXCL8,ERBB2,ETV4,FASN,FOXO1,MET,PTGS2,SCD,SKP2
miR-4653-3p (miRNAs w/seed GGAGUUA)		mature microrna		0.726	0.0499		BCAM,CLEC2D,COL3A1,PLP2,SAMD9,TMEM220,ZNF250
FGF1	-0.829	growth factor		0.727	8.57e-08	861 (20)	AHR,APOE,CTGF,CYR61,DLL1,DUSP6,EGR1,FZD1,FZD2,FZD7,FZD8,GCLC,GCLM,GSTM1,GSTM5,HMOX1,ICAM1,LRRC17,MYC,NDNF,NQO1,NR4A2,PDGFA,PMEPA1,PTGS2,SERPINB1,SGMS1,SLC7A2,SPP1,SSTR2,TGFB2,TGFB3,THBS1,TIMP3,TNFRSF12A,VEGFA
AZGP1	0.416	transporter		0.728	0.016		CEBPB,DSP,EGR1,HK2,ITGA5,MYC,VIM
HIPK2	0.662	kinase		0.729	0.0444		ANK1,EGR1,GATA2,ITGA1,ITGB4,LGALS3,MDM2,PPARGC1A,RAC2,VEGFA,VIM,YAP1
MTOR	-0.194	kinase		0.735	7.82e-05	775 (18)	ADM,AR,BIRC5,CASP1,CASP3,CASP8,CASP9,CD40,CEBPA,CEBPB,CEBPD,CITED2,CPT1B,CXCR4,DDIT4,EGFR,FASN,FN1,GLUD1,IGF1,IL1R1,IRF1,KCND2,MAP2,MAPT,MDM2,MUC1,MYC,NFKBIL1,NOS2,OAS1,PDK3,RPL32,SELL,SKP2,SLC16A3,SOCS3,TK1,TNFRSF1A,TNFSF13,TPP2,TRADD,VEGFA
HDAC3	-0.325	transcription regulator		0.736	0.0138		ALOX5,CCNB1,COL1A2,CXCL8,ICAM1,JUP,NCR3LG1,NFATC1,PHLPP1,PTGS2,SERPINE1,SPP1,TAGLN,VIM
EIF4EBP2	0.502	other		0.739	0.00599		CEBPA,CEBPD,GRIA1,GRIA2,IRF7
TFAP2C		transcription regulator		0.739	0.0444		ALCAM,ANTXR2,CD44,CTGF,ERBB2,JAG1,RET,SOD2,THBS1,TK1,TNFAIP3,ZMYND11
miR-4703-3p (miRNAs w/seed GUAGUUG)		mature microrna		0.74	0.000397		CPNE8,DGKB,DLC1,FBN1,HVCN1,LAMB1,LRRN1,NMI,PHYHIPL,PTCH2,ZNF239
miR-4800-3p (miRNAs w/seed AUCCGUC)		mature microrna		0.742	0.00654		ALDH1A3,PASK,RGS3,SEMA3E,SLC24A3,VCAN
miR-4690-3p (and other miRNAs w/seed CAGCCCA)		mature microrna		0.751	0.00182		ADAMTS15,ADCYAP1R1,AMT,C1orf106,CDCA5,CDHR1,CELSR3,CNR1,COBLL1,COX15,DIO2,ECE1,ENC1,EVC,FKBP10,FKBP9,FZD8,GABBR1,GINS2,GTSE1,IFNLR1,INHBB,KSR2,LRP4,LRRC4,MEGF6,MMP14,MRC2,MSRB2,NEUROD6,P2RX6,PODN,PTGS1,PTPRT,RAMP3,RPL22,RTN1,SARM1,SCN7A,SLC2A4,SMO,STAC2,STK32B,SUFU,SUPT3H,TGIF2,TXLNA,ZNF540
miR-4664-3p (miRNAs w/seed UUCCGGU)		mature microrna		0.765	0.0403		ASXL3,CCDC3,CCNF,EMR2,GBGT1,GRIA4,MN1,TRIP13,YAP1,ZNF609
HOXD10		transcription regulator		0.767	0.011		CD44,CTNNA3,E2F1,HEBP1,ICAM1,ITGA3,ITGB4,MAOB,MMP14,PAK1,RPSA,SEPN1,SERPINE1,TIMP1,TTC3
Laminin		complex		0.779	1.06e-06	716 (16)	CCL2,CHGB,COL1A1,EGFR,FN1,IGF2,ITGA6,MAPT,NPPA,PLAU,PTGS2,RPSA,RUNX2,SDC4,SERPINE1,SKP2,TGFB2,VIM
miR-671-3p (and other miRNAs w/seed CCGGUUC)		mature microrna		0.78	0.0392		CCNF,FGF11,GRB10,KSR2,LGALS3BP,SLC7A8,ST8SIA5,VPS13D
BCL11B	0.193	other		0.784	0.0032		ADORA1,CXCL8,GRIA1,KCNIP2,MDM2,NCEH1,PLXND1,PPP1R1B,RELN,SPRY1
MIB1	0.558	other		0.807	0.000228		HES1,HES5,HEY1,HEY2,HEYL
NR2F2	-1.336	ligand-dependent nuclear receptor		0.808	0.00896	481 (7)	ALDH2,ANGPT1,E2F1,EFNB2,LPL,LTF,NPPA,NR2F2,SLC9A1,VEGFA
NT5E	-0.559	phosphatase		0.816	0.00183	409 (7)	COL1A1,COL3A1,IL13RA1,IL13RA2,SERPINE1,SPP1,TIMP1
COMMD1	-0.011	transporter		0.816	0.0417		DDIT4,HK2,LDHA,STC2,TFRC,VEGFA
UBE2I	0.001	enzyme		0.816	0.0417		CEBPA,CEBPD,HBB,NOS2,SLC2A4,SOX9
BIRC5	-1.326	other		0.819	5.77e-09	782 (19)	BAX,BGN,BIRC5,CASP3,CD74,COL1A1,COL3A1,COL5A2,COL8A1,CTGF,FBLN1,FBN1,FMOD,FN1,HLA-DQA1,HLA-DQB1,ITGA5,LAMA4,LUM,LYZ,MDM2,MMP2,VIM,VWF
miR-3613-5p (miRNAs w/seed GUUGUAC)		mature microrna		0.837	0.0436		ANKRD45,C7orf31,CADM2,CHN1,DLG5,GATA2,KIF24,RELN,XAF1
HAND2		transcription regulator		0.837	0.0104		ADSSL1,COL1A1,COL1A2,COL3A1,ECM2,GJA1,GLI3,GREM1,MSX1,NPPA,PDLIM3,PTPRB,S100A4
miR-183-5p (miRNAs w/seed AUGGCAC)		mature microrna		0.838	0.0099		ACVR2B,AKAP12,AMIGO2,ARHGAP18,BCL11A,CALN1,CAMK2D,CCNB1,CELSR3,CPEB2,CSMD1,DCC,DCX,DDIT4,DGCR2,DUSP10,DUSP4,EEF2,ENAH,FHDC1,FNDC3B,FOXN2,FOXO1,FRS2,GCLM,GNG12,GNG5,GPR173,GSE1,ICK,IRF1,ITGB8,KCNK10,KCNMB1,KIAA0101,KLHL28,LHFPL2,MAL2,MAP4K5,MAPK4,MDM4,MICA,MRC2,MRVI1,MYO1B,MYO5B,NR4A2,NTN4,NTRK2,PFN2,PKD2,PSEN2,PTCH1,RBMS1,REPS2,RHPN2,RIMBP2,ROBO2,RPS6KA3,RREB1,SLAIN1,SLC6A6,SLITRK1,SMPD3,SPRED1,S…
WISP2		growth factor		0.839	3.86e-05	630 (12)	CD24,CD44,CTGF,DSP,ERBB2,FN1,IGFBP7,ITGA5,JUP,MUC1,PROCR,SERPINE1,SPARC,VIM,ZEB1
ELOVL5	-0.078	enzyme		0.842	0.000564	365 (11)	ELOVL2,FADS2,FASN,FOXO1,MLXIPL,PLTP,PPARGC1A,RICTOR,SCD
miR-3691-5p (miRNAs w/seed GUGGAUG)		mature microrna		0.847	0.0133		BID,CALD1,CPNE8,CPPED1,GBP4,H2AFJ,NRXN1,OAS2,P2RY1,PCP4,PIP5K1B,PPM1L,PROCR,RGS4,SPHKAP,SPON1,TET1,TRIM67
DTX1	-0.38	transcription regulator		0.853	0.00367	686 (15)	AKT2,DUSP6,EGR1,GFRA1,NRIP3,SPP1,SPRY4,TGFB2,VEGFA
miR-1291 (and other miRNAs w/seed GGCCCUG)		mature microrna		0.862	0.00991		ADAMTS14,AEN,ALDH1L2,ALDOC,ALPK3,ANKRD13B,APC2,APOBEC3C,AQP1,ARHGAP31,BCAR1,C17orf96,CACNG4,CC2D1A,CCDC120,CCDC3,CD74,CDHR1,CHST3,COL6A1,CYTH1,DGCR6/LOC102724770,DNAJA4,DNMT3A,ENHO,ESYT1,F11R,F5,FAM189A1,FGFR3,GALNT13,GFRA1,GPR123,GPSM1,HCP5,HES5,HMOX1,IER5,ITGA7,JUP,KCNN3,KIAA1522,KIAA1549,LEFTY2,LLGL2,LRRC32,LRRC48,LRRTM3,MAN1C1,MMP24,MUC1,MYBL2,NFATC4,NMNAT2,NPTX2,OGDHL,OLFML2A,PGF,PGM5,PTPRU,…
IFRD1	-0.336	other		0.864	0.000817	415 (7)	CRABP2,CTGF,CTSZ,IGF1,LAMA2,MTTP,MYC,PTTG1,RPL22,SPP1,TK1
miR-1236-3p (miRNAs w/seed CUCUUCC)		mature microrna		0.868	0.0304		ACTN1,ADPRH,ARL3,BHLHE40,CASP7,CNOT2,CSMD2,CYTH1,ENAH,F5,FOSB,GRIA1,IGFBP5,JADE3,KLRC4-KLRK1/KLRK1,LGR6,LTBP1,MYCBP,PTPRT,RGS1,SERTM1,TXLNB
TBX5	-1.347	transcription regulator		0.886	0.00639	722 (13)	BIRC5,CDC6,CDK2,COL1A1,COL1A2,COL3A1,ECM2,GJA1,HEY2,KCNA5,NPPA,PDLIM3,PTPRB,S100A4,TCF7,VIM
miR-3065-3p (miRNAs w/seed CAGCACC)		mature microrna		0.892	0.000241		ACVR2B,ADAMTS15,AKT2,ASCC1,BACE2,BIVM,C9orf89,CDCA4,COL5A3,CRMP1,DCX,DIO2,DOK4,ECHDC2,ETNK2,FREM1,GNS,IGF2BP3,JADE1,KIAA1755,KLHL28,LOX,LPPR4,MASP1,MEST,MYO5B,NDRG2,PALLD,POLR2F,PTRF,SIX5,SLC15A2,SLC30A3,SMPD3,TBX3,TGIF2,TMEM169,TPX2,UACA,WAC,XKR8,ZNF609
miR-3683 (miRNAs w/seed GCGACAU)		mature microrna		0.895	0.0265		FAM114A1,FLRT2,ITPR1,PLB1,SOCS2,ST13,TNR,VIPR2
PROX1	0.252	transcription regulator		0.895	0.041		AKT2,ANGPT2,FGFR3,HEY1,LYVE1,RGS4,STAT6
MECP2	0.008	transcription regulator		0.897	2.78e-06	746 (18)	ADAM12,APOE,BRCA1,CAMK2B,CAPG,EFNA5,EGR1,EZH2,FKBP5,FXYD1,GABBR2,GABRB3,IGF1,IGFBP3,JUNB,KCNF1,LMNA,MGMT,MYC,NR4A1,PROM1,PTGS2,RELN,REST,S100A4,SCN3A,SLC17A7,SLC2A3,SPN,VEGFA
miR-4645-5p (and other miRNAs w/seed CCAGGCA)		mature microrna		0.897	0.0415		ACOT11,ALCAM,ANKRD65,AQP1,ARHGAP36,BCR,C21orf62,CECR1,CECR6,CPXM2,CYGB,DGKI,ECHDC2,EFNB1,EHD4,EIF4B,ELF4,FAM110B,FBXW4,FGFR1,FGFRL1,FRAS1,GPC5,IGDCC4,IRAK2,ITPRIP,JADE1,KCNE4,KCNJ11,KDM7A,KIF21B,MKI67,NXPH1,P2RX6,PERP,PGF,PRKX,PRSS35,SDC1,SHC2,SIX4,SIX5,SLAMF8,SPARC,SPRY4,SSTR2,STAC2,TMEM169,TMEM2,TMEM248,TRIM36,TSPYL5,WNT7B,ZNF250
miR-3680-5p (miRNAs w/seed ACUCACU)		mature microrna		0.904	0.0403		ARHGAP11A,CDK6,EPHA5,ETV1,GATA2,H2AFJ,HEY1,LPPR4,OGN,RBPMS
HDAC2	0.279	transcription regulator		0.905	0.00147	854 (19)	ALOX5,BRCA1,CDK2,COL11A1,COL1A2,CXCL8,EGR1,F3,FAS,IGF1,ITGB8,LGR5,LGR6,LIG1,MDM2,MYC,MYCN,NCR3LG1,NFATC1,NOS2,PLAU,PTGS2,S100A9,SATB1,SLC35D1,SOX9,TAGLN
miR-3656 (and other miRNAs w/seed GCGGGUG)		mature microrna		0.908	0.0278		ADAMTS17,ATP2A3,C1QL1,C1QL4,C1RL,COL6A2,DBNDD1,ECM1,GALNT9,GPSM1,HCP5,ITGB4,KIAA1549,LRRC48,MICAL3,PLVAP,PXDN,RPRM,THRA,ZNF276
miR-1468-5p (miRNAs w/seed UCCGUUU)		mature microrna		0.913	0.0232		ADAMTS17,ARL4C,CAMKMT,GDPD1,MEX3B,MXRA7,MYOT,OLIG2,ORC6,STK40,TTC39C
miR-2117 (miRNAs w/seed GUUCUCU)		mature microrna		0.919	0.0232		C9orf64,CPVL,FAM221A,IL1RAP,LOX,MAATS1,NOG,OSBPL11,RUNX1T1,SLCO1A2,VRK2
miR-504-5p (and other miRNAs w/seed GACCCUG)		mature microrna		0.929	0.00955		AKAP2,ASIC4,ATOH8,C9orf3,CADM2,CCDC120,CD58,CDHR3,CECR6,CHL1,CNOT2,CRABP2,CRB2,DCX,DLC1,DPP10,ELFN2,EMID1,EPHB1,FAM196A,FAM84A,FZD7,HAPLN4,HSD3B7,IER2,IL1RAP,LHFPL4,LIF,MDM4,MECOM,MMP24,MOB3B,NCAM1,OLFML2A,PALM2-AKAP2,PHACTR2,PTGS1,PTPRT,PVRL2,RAB27A,RAB36,RAC3,RPL15,RPP25,RUNX1T1,SCD,SCRT1,SEPN1,SEZ6L,SHISA7,SLC17A8,SMPD3,SNX22,SOWAHA,TFCP2L1,TMEM220,TMEM38A,TRAF1,TRIM38,VANGL2,VEGFA,ZBTB47,ZC3H…
miR-343 (and other miRNAs w/seed CUCCCUC)		mature microrna		0.931	0.0161		BST2,C7orf31,CCDC8,CECR6,CELSR3,CEMIP,DNAJC12,ELFN2,EMX2,EPHB1,ETNK2,FGF11,GLT1D1,GPR173,HIPK2,HIVEP3,HOPX,HPSE2,HRH1,KCNE3,KCNK10,KIAA1549,KIF4A,LHFPL4,LMNA,LMNB1,MAP7D3,MAPT,MARCH4,MEX3A,NAV1,NKD1,PICK1,PSD4,PTGS2,PTRF,RNF165,SDK2,SEMA4G,SLC2A3,SNTA1,SPTLC3,TBX15,TCF12,TNFRSF12A,TRAF1,TRIM56,TTC7A,ZDHHC22,ZNF618
miR-155-5p (miRNAs w/seed UAAUGCU)		mature microrna		0.936	0.0447		ACVR2B,AMIGO2,ANTXR2,BCAT1,C8orf4,CARHSP1,CASP1,CCSER2,CEBPB,CHAF1A,CHD7,COLGALT1,CSF2RB,CXCL8,CYR61,DGKB,DPY19L1,EBF1,EGFR,EHD1,EMP2,ETNK2,ETS1,ETV1,EYA2,F13A1,FAM133A,FUT9,FZD5,GDPD1,GPR85,HDAC4,IGDCC4,IKBIP,IL13RA1,INADL,JADE1,KDM7A,LPAR6,LPL,LRP1B,MBTD1,MEIS1,MET,MEX3B,MGP,MYD88,MYLK,MYO1E,NOVA1,OGN,OLFML3,PCDHA1,PCDHA10,PCDHA2,PCDHA7,PEA15,PELI1,PIK3R1,PLD5,PLXND1,PODN,PPL,RAB34,RAP1B,REPS2,…
GPER1	0.414	g-protein coupled receptor		0.941	6.36e-05	713 (17)	BAX,CTGF,EGR1,FASN,IGF1,LTF,MYC,SFRP2,SLC1A1
miR-4327 (miRNAs w/seed GCUUGCA)		mature microrna		0.943	0.0251		ABCG1,ADPRH,AKAP3,ARSJ,CETN2,FGL2,FOSL2,NALCN,NIPAL3,PGM5,PLCB1,RNF165,SIMC1,SLC12A8,SLC20A1,SOGA3,SOX9,SUFU,TSHZ1,VANGL1,VOPP1
miR-4747-5p (and other miRNAs w/seed GGGAAGG)		mature microrna		0.945	0.00841		ALDH1A3,ANKRD13B,APITD1/APITD1-CORT,ASIC1,ATP1B2,CCDC184,COL1A1,CREB3L1,DEDD2,DOK3,DOK4,DUSP10,EFHD2,ELFN2,EPHA5,EPHB2,FAM196B,FCHSD1,FGF12,FMOD,FOSL2,GPD1,HLA-DPA1,HSD3B7,JAK3,JPH4,KCNK3,KCNN3,KIAA1045,KLHL26,MYADM,NKD1,NRIP3,NTRK2,OAS2,PATZ1,PEA15,PHLPP1,POLR2F,PTRF,S100A16,SH3GL2,SHISA7,SIX1,SLC17A7,SLC7A14,SPHKAP,SYNPO,THRA,TXLNB,TYSND1,UCP2
miR-1470 (miRNAs w/seed CCCUCCG)		mature microrna		0.949	0.025		ABI3,APOL4,C1QL4,CARHSP1,CD276,CDC123,CPEB3,DLX1,EMX2,EPS8L2,FADS2,FCHSD2,FGF11,GPR173,HIPK2,ITGA3,ITM2C,NKD1,PATZ1,PRKCD,RUNX1,SNX22,TTC7A
INSIG1	0.069	other		0.95	0.00397	253 (7)	ABCG1,ACACB,ALOX5AP,APOE,CCL5,CLEC7A,CXCR4,FADS2,FASN,HLA-DQA1,IDI1,LPL,MLXIPL,MRC1,NFKBIZ,OLR1,PLIN2,PTGS1,RAB27A,S100A9,SCD,STAT5A,UCP2
miR-3077-5p (and other miRNAs w/seed UGCGGAC)		mature microrna		0.951	0.00495		ABCC3,ARSJ,CDK1,EYA4,GATA2,OLFML2A,PLN,SAPCD2,VWA1
miR-342-5p (and other miRNAs w/seed GGGGUGC)		mature microrna		0.969	0.00256		ABCB9,ACTN4,ADARB2,AFF2,AHNAK2,ALPK3,ATP1B2,BGN,C17orf96,C2orf27A/C2orf27B,CACNA1A,CASP9,CC2D1A,CDH23,CHST3,CLCN2,COL11A2,COL8A2,COTL1,CREB3L1,DPYSL4,EFHD2,ENAH,FBLIM1,FGFRL1,FOXM1,FRZB,GBGT1,GNG3,GNG4,HAPLN4,HNRNPA1,HSPG2,IGF2,ITPKB,ITPRIP,KCNC4,KCNIP2,KCNJ16,KDM4B,KIF21B,KSR2,LEF1,LEPREL4,MEX3A,MMP24,MXRA8,NCAM1,NR4A1,OSCAR,PAAF1,PATZ1,PCBP4,PRKCG,PRKX,RASSF2,SIGLEC14,SLC2A3,SPATA33,SPRY4,STAC2…
miR-21-5p (and other miRNAs w/seed AGCUUAU)		mature microrna		0.974	2.34e-06	325 (7)	ABCD2,ALDH1A1,ARHGAP31,ASF1A,BCL11A,BCL7A,BEST3,C7,CDK6,CHD7,CHL1,COL4A1,CPEB3,CREB5,DLGAP1,E2F1,EHD1,FAM3C,FAS,FGF1,FHDC1,FRS2,GLCCI1,GNG12,ITGB8,JAG1,JPH1,KCNK10,KCNT2,KDM7A,KIAA1549,LRRFIP1,MAP2K3,MARCKS,MATN2,MCMDC2,MEIS1,MMP2,MSX1,MTAP,MYCL,MYD88,NELL2,NFIB,OLR1,PCSK6,PELI1,PIK3R1,PPP1R3B,PTCH1,PTPN9,RBPJ,ROBO2,RPS6KA3,S100A10,SATB1,SEZ6L,SLC22A15,SLC2A4RG,SLC8A3,SOD3,SOX6,SPRY1,SPRY2,SPRY4,…
VIP	-0.388	other		0.975	0.0183		BAX,CASP8,CCL2,CCL5,CD40,CEBPB,CEBPD,CHGB,CXCL8,EGR2,IGF1,IRAK2,IRF1,KLRC4-KLRK1/KLRK1,LGALS1,LYZ,MYC,NOS2,PTGS2,TNFRSF1A,VIM
miR-4457 (miRNAs w/seed CACAAGG)		mature microrna		0.979	0.00707		APOL4,CAMLG,COL8A2,DYX1C1,FSTL5,GBP4,GDA,GPR123,GPR85,KLF10,PDE7B,PFN2,PIK3C2B,RASSF2,SVEP1,TRIM36,ZIC2
miR-7a-5p (and other miRNAs w/seed GGAAGAC)		mature microrna		0.988	0.00191		ANK1,ANKRD28,ARL4C,B3GALTL,BCR,BRCA1,CALU,CAMK2D,CCSER2,CDK1,CLASP2,CNN3,COL1A2,COLEC12,CPEB2,CTSB,CTSK,CXorf40A/CXorf40B,DDIT4,DLGAP1,DTYMK,EGFR,EHD1,ELFN2,EPHA3,F11R,FAM110B,FAM46C,FBXL7,FGF11,FLRT2,FPGT,FZD5,GJC1,GLI3,GREM1,GSE1,HIPK2,ITGB8,ITPKC,JADE1,KDM7A,KIF16B,KLHL28,KMT2A,KSR2,LPHN2,LRRC1,MAPK4,MKNK2,MYO5C,NFIB,NIPAL3,NLGN2,NR4A3,NRSN1,OSBPL11,OSBPL3,PAK1,PAPPA,PBX3,PCBP3,PFN2,PLCB1,PLP2…
miR-365-3p (and other miRNAs w/seed AAUGCCC)		mature microrna		0.992	0.0488		ACVR2B,ADAMTS1,ADM,AFAP1L1,ANKRD28,ARHGAP12,BEST3,CREB5,CSF2RB,CSMD1,DDX60L,EFEMP1,ETS1,ETV1,EYA2,FAM3C,FAM60A,FGF1,FNDC3B,FOXN2,FRS2,FZD5,GALNT4,GRAMD1C,HDAC4,HIPK2,IL1RAP,KCNK10,KCNN3,KIRREL,MEIS1,MEX3A,MYCBP,MYLK,NFIB,NKD1,OSGIN2,PDYN,PRDM1,PRDM16,PRKX,PRTG,PTCHD1,RASSF8,RBP1,RICTOR,SEMA3A,SIX4,SLC30A7,SLC7A14,SSTR2,ST8SIA4,TMEM106C,ZMYND11,ZNF618
miR-486-5p (and other miRNAs w/seed CCUGUAC)		mature microrna		0.995	0.0315		B3GNT9,BTAF1,CCSER2,CDK4,CEMIP,CLDN10,CSPG5,DCBLD2,DCC,EMP1,EPHA3,FBN1,FLRT2,FOXO1,GABRB3,GRIA2,GRIN3A,HHAT,IGF1,KIAA1456,LRRC25,LTBP2,MAML3,MARCH4,MATN2,MCMDC2,MXI1,NUDT11,PELI2,PIK3R1,SEMA3A,SERPINE1,SIRT1,SLC38A1,SMOC1,SPATS2L,TENM1,TENM2,TRIM36,UBXN10
IgG		complex		0.999	6.13e-06	716 (16)	ADM,APOE,C3,CCL2,CCL5,CD40,CEBPB,CEBPD,COL3A1,CRABP2,CTSC,CXCL8,CYP27A1,DSP,DUSP1,EMP1,FCGR2A,FN1,HSPB1,IER2,IFITM3,ITGB8,LGALS1,LGALS3,MYC,PDPN,PEA15,PLAUR,PLS3,PPIF,PPL,PPP1R15A,PTGS2,RND2,SERPINE1,SLC2A3,TNC,TNFAIP3,UGCG,VEGFA,ZFP36
miR-568 (miRNAs w/seed UGUAUAA)		mature microrna		1	0.0252		ADAMTS1,FZD6,LRRC17,NEUROD1,ZC3H12B,ZIC5
NPC2	-0.64	other		1	0.0252		AKR1C3,BMP2,CREB5,PLA2G4A,PTGS1,PTGS2
Sod		group		1	0.0217		DSC2,HLA-DRA,HMOX1,ICAM1,MMP2
MGEA5	0.44	enzyme		1	1.01e-09		ABLIM1,ABLIM3,ACTN4,ADAM19,ADAMTS17,AHNAK2,ALDOC,APOBEC3G,ARHGAP29,CD24,CD302,CDCA4,CDCA7,CDCA7L,CDK2,CELSR1,CXCL8,EFNB1,EFNB2,FBLN1,FBP1,FGFR1,FLNA,FN1,FZD6,GABRA2,GADD45A,GAS6,GLI3,HIPK2,ICK,IFNGR2,IGBP1,IGF2,IGF2BP3,IGFBP4,IGFBP5,ITGA2,ITGB5,ITPKB,LAMB1,LPHN2,LRIG1,LRP4,MCAM,MMP14,PHKA2,PLAU,PROM1,RAB27A,RAP2A,RPS6KA3,S100A6,TCF19,THBS1,THSD1,TIMP1,TIMP3,TNC,TPD52L1,TRADD,TSPAN4,VIM,WWTR1
SAV1	0.084	other		1	0.00798		BIRC5,CTGF,SOX4,SPP1
C1QA	-0.308	other		1	0.0301		C5AR1,EGR1,F3,MAP2,SERPINE1
SERPINB2		other		1	0.023		BAX,CASP7,CASP8,CCNA2
SOD1	0.068	enzyme		1	1.27e-06	882 (16)	ADORA2B,ALDOC,APOE,ASL,ASS1,ATP1A1,ATP1A2,ATP6V1G2,BAX,BID,BUB1,CASP1,CASP3,CASP4,CDK4,CLU,CP,CRYAB,CYB561,DAO,DCC,DPYSL3,FGFR1,FOSL2,GCLC,GCLM,GPX3,GSTM1,GSTM5,HIVEP3,HMOX1,HSPB1,ICAM1,JUNB,KCNC4,LPL,MAOB,MET,NOS2,PCP4,PRDX6,PTGR1,SIRT1,SOD2,SPP1,TFRC,TNFAIP3
UGCG	-0.739	enzyme		1	0.0484		BAX,CASP3,ICAM1,SLC38A3
LGALS3	-2.161	other		1	0.00314	804 (17)	CCNB2,COL3A1,COL4A1,COL5A2,DUSP6,FN1,GFRA1,ICAM1,IGF1,IGFBP5,ITGA6,ITPR3,LMNB1,MSR1,MUC1,MYC,NOS2,PPARGC1A,PRDM1,SOCS3
VHL	0.003	transcription regulator		1.01	1.45e-05	817 (20)	ALDH1A1,BHLHE40,CTGF,CXCR4,E2F1,EGFR,F3,FILIP1L,FN1,FTL,GNG4,HMOX1,IER3,IFITM3,ITGA5,JADE1,LMNA,MMP14,MXI1,PCNA,QPRT,RAP1B,RPS6,RUNX1,SEC61G,SKP2,SLC16A3,SPARC,TAGLN,TFRC,TRAF1,TYMS,VEGFA,VIM
DLL4	-0.568	other		1.011	0.012		EFNB2,EPHB4,HES1,HEY1,HEY2,LYVE1,NR2F2
ADORA2A	0.109	g-protein coupled receptor		1.018	0.0185		AKT2,ALDOC,ATP1A2,ATP2B1,COL3A1,COL6A1,DUSP1,EEF2,EGR2,GABRB3,GNG7,GPI,HMOX1,IFITM3,KCNB1,NOS2,NR4A1,NTRK2,PCSK1,PDYN,PEA15,PPP1R1B,PTGS2,SPARC,VEGFA
miR-146a-5p (and other miRNAs w/seed GAGAACU)		mature microrna		1.024	0.0132		ATOH8,BCL11A,BIVM,BRCA1,CCL2,CCNA2,CD40,CDON,CDS1,CFH,CXCL8,CXCR4,FAM43A,FZD1,GRID1,IER5L,IL1R1,IL1RAP,IRAK2,KCNIP3,KIF24,LFNG,LRRTM2,LTF,MAPT,MICU1,MMP16,MR1,MYT1,NLGN1,NOS2,NOVA1,NRIP3,PLEKHA4,PM20D2,PRC1,PTGFRN,RFTN2,RIMS2,RUNX1T1,SDK1,SEPT3,SH3GL2,SLC10A3,SLC2A3,SLC38A1,SLCO3A1,SRSF12,SSTR1,ST8SIA4,STX3,TIMELESS,TMEM136,TMEM194A,TMEM257,TRIM14,VASN,ZC3H12B,ZNF367
miR-2110 (and other miRNAs w/seed UGGGGAA)		mature microrna		1.025	0.0145		ANKRD26,ANXA1,APOL4,ARPP21,ATP6V1G2,BCAM,CD38,CEP135,CNIH3,FCHSD1,FGFR1,FOXM1,GBP3,GPRIN1,GRIK1,IGF2BP3,ITGAX,KIAA1244,LRRC75A,LUZP2,MARCKSL1,PADI2,PAMR1,PRKCG,PYCR1,RASSF4,SEPN1,SLC2A10,SLC38A1,SMS,TTC3,ZNF609
miR-4533 (miRNAs w/seed GGAAGGA)		mature microrna		1.025	0.0093		AKAP6,AQP4,BCAS4,CDON,COL1A2,COL9A2,CTSB,EGR1,EHD2,ELFN2,EMILIN3,ERBB2,FGF12,GPR173,HTR2C,IGDCC4,IGFBP4,MYADM,NRIP3,OAS2,RPS24,SELL,SETD5,SPHKAP,TMEM173,TNR,WNT10B,ZC4H2,ZRANB1
miR-218-5p (and other miRNAs w/seed UGUGCUU)		mature microrna		1.028	6.46e-11		ACTN1,ADCY1,ADIPOR2,ADO,ADRB1,AK4,ANK1,ANKRD13B,ANKRD34A,ANTXR2,ARL3,ASIC1,ATAT1,BAI3,BCAT1,BCL11A,BICD1,BIVM,BRCA1,BRINP3,CADM2,CALN1,CALU,CASP3,CCDC24,CCDC64,CDCA7L,CDK6,CDS1,CHL1,CHST15,CHST8,CNOT2,COL1A1,CPEB2,CPNE8,CSMD3,CSNK1E,CTSB,DAAM1,DBNDD1,DCBLD2,DCC,DCN,DCX,DHTKD1,DUSP5,EBF1,EFNB2,EGFR,ELFN2,ELMO1,EPHA5,EPHA7,ERRFI1,FAM126A,FAM196A,FAM196B,FAM198B,FAM3C,FANCI,FCHSD2,FGF12,FLNC,FLRT2,F…
miR-491-5p (and other miRNAs w/seed GUGGGGA)		mature microrna		1.036	0.0402		ASB13,CAMK2B,CAPN5,CCBL1,CDCA4,COL4A3,CRISPLD2,CSMD2,DOK4,EHD2,ELN,EMILIN3,EYA2,FADS2,FAM222A,FAM43B,FHL3,FKBP5,GALNT2,GAS8,GDF10,GPD1,HMX1,HSPB6,IGF2,IQGAP3,ITGAX,KCNIP2,KCNMB1,KCNN3,KCNT2,KDM4B,KIAA1755,KIF21B,KLHDC8A,MARCKS,MDK,MEX3A,MMP2,MN1,MSN,MTAP,MTSS1,MYL9,NAT16,NFIB,NGFR,PADI2,PCSK5,PDGFRA,PDYN,PPP1R3B,PRR3,PTGS1,PTRF,PVRL1,RGMB,RIMBP2,RND2,RPS24,SEMA4G,SLAMF8,SLC30A3,SLC38A1,TCF7,TM4SF…
miR-216b-5p (miRNAs w/seed AAUCUCU)		mature microrna		1.039	0.0109		ABLIM1,ADAMTS9,AKAP6,ARL3,CDKL2,CELSR3,CLCN2,CLYBL,CNTN3,COL5A3,CPEB2,CSMD3,CUX2,DGCR2,DPYSL3,EBF1,ENAH,ENC1,F11R,FAM196A,FGF12,FGFR1,FRA10AC1,FZD5,GFRA1,GLIS3,KCNT2,KDM7A,LGR6,LRIG1,LRP4,MCM4,MSR1,NPAS2,NTNG1,P2RX7,PATZ1,PERP,POLR1D,PTCHD1,RAB11FIP1,RBM47,RBPMS,RPS6KA3,RUNX1T1,SDK2,SLC22A15,SLC35D1,SLC6A6,SMOC1,SPATS2L,UNC5D,UNC93B1,WDR92,ZMYND11
miR-3173-5p (and other miRNAs w/seed GCCCUGC)		mature microrna		1.041	0.0295		ABLIM3,ACP5,ADAM19,ADAMTS14,ADAMTS15,ADCYAP1R1,AKAP7,BDH1,C10orf10,C1QL3,CCDC3,CD276,CDCP1,CDHR1,CHST6,COL18A1,COL4A1,CYTH1,DHRS13,DIAPH1,DLC1,FAM131C,FAM196B,FAM222A,GNG7,GPSM1,GSDMD,HES6,ITPKA,KCNE3,KIF16B,KIF19,KIRREL3,LHFP,LIF,MICAL3,MLXIPL,MMP2,MMP24,MR1,MRVI1,MXI1,MYH9,NCAM1,NEU4,NKAIN4,NPNT,P2RX6,PAK6,PCDHA1,PCDHA10,PCDHA2,PCDHA7,PLAU,POLR1D,PTPN3,RASSF4,RPS24,RUNX1,S100A13,SEC31B,SLC16A3,…
miR-342-3p (miRNAs w/seed CUCACAC)		mature microrna		1.041	0.00347		ACVR2B,ADRB1,AK4,ATAT1,CCDC184,CD83,CDK6,CNR1,COL1A2,CUX2,DCX,DDX25,DGCR2,DNM3,EFNA5,FAM222A,FHDC1,FLNC,FOSB,FOSL2,GDA,GFRA1,GJA1,GRID1,HDAC7,HIPK2,ID4,IER3,IRF1,ITGB8,JMJD1C,KMT2A,LPPR4,LRRC4,MEX3A,NRIP3,OLFML2A,PDGFRA,PFN2,PLK2,PTRF,RAD52,RGS4,RICTOR,RPS6KA1,RREB1,RUNX1T1,SARM1,SDC1,SEC61G,SEPT3,SERPINE1,SLC5A3,SLCO1A2,SMIM10,SOX6,STK40,TMTC2,UBASH3B,VEGFA,ZAK,ZEB1,ZIC4
miR-376c-3p (and other miRNAs w/seed ACAUAGA)		mature microrna		1.043	0.00333		ABLIM3,ADAMTSL1,AJUBA,ALCAM,B3GNT9,CACNA1G,CBLN1,CCSER2,CYTH1,DLL1,DLX1,EMP2,FAM43B,FHDC1,FRY,FUT9,GRHL3,GULP1,IL1RAP,JMJD1C,KCNJ16,KLHL28,KSR2,LPHN3,MDM4,MSX1,NEUROD6,NFIB,NKD1,NR2F2,NR4A2,OPN3,PCLO,PDE5A,PDE8B,PDGFA,PIRT,PTPRB,RORB,SATB1,SBNO2,SDC2,SHANK2,SLC6A6,SLC7A11,SLC7A2,SOX4,SOX6,TGFB2,TMEM255A,TOX,USP43,ZCCHC12,ZNF681
miR-376a-3p (and other miRNAs w/seed UCAUAGA)		mature microrna		1.05	0.00014		ALDH1L2,BCL11A,BHLHE40,CASP3,CD44,CDH6,CDR2,CEBPB,CRISPLD1,CRISPLD2,CUX2,DSCAML1,EIF4B,ENAH,ENPEP,EVA1C,FGFR1,GAL3ST4,GLIPR1,GRIK2,GRIN3A,HES5,IGSF3,ITGB8,KCNT2,KHDRBS3,KIAA1549,KMT2A,LAMC1,MAN1C1,MASP1,MEGF11,MIS18BP1,MR1,MT1X,MT2A,MYH9,NDC1,NFKBIZ,PCSK5,PIK3R1,RAB11FIP1,RBMS1,RFTN2,SATB1,SGMS1,SLC15A2,SLC7A11,TET1,TRIM22,TRPM3,UST,WWTR1,ZMYND11
NKX2-1		transcription regulator		1.052	1.17e-05	319 (7)	AQP1,BDH1,CA4,CD74,CEBPA,CLU,COL9A1,CREB3L4,CYGB,DIO2,EMP2,ENC1,GLCCI1,HMGB2,HS2ST1,IER3,IGFBP6,LEF1,LSP1,LYZ,MAPT,MMP2,MREG,NKD1,OLIG2,PDGFRA,PDPN,PFN2,RAC2,RET,RNASE4,RRM2,SATB1,SCD,SCN7A,SERPINE1,TGFB2,THBS1,TOX,UGT8,VEGFA,WNT7B
THBS2	-0.68	other		1.053	0.00143	538 (7)	HES1,HES5,HEY1,MMP2
UPF2	0.575	other		1.054	0.0138		CLU,DSP,HEY1,KHDRBS3,PTGS2,PYGM,RCAN1,RERGL,TNFAIP3
ASAH1	-0.06	enzyme		1.054	0.00656		CCL5,CCNB2,CERS1,ELOVL2,ETS1,NR4A1,NR4A2,NR4A3,TSPO
DRD2	-0.133	g-protein coupled receptor		1.054	0.017		BAX,CCL2,CRYAB,FOSB,IGF1,IGFBP3,PCSK1,VEGFA
LIN28B		other		1.067	0.00978		BCL11A,EEF2,LGR5,MYCN,PROM1
CDK5	-0.245	kinase		1.067	0.0217		LPL,MAP2,NES,PPP1R1B,TNFAIP3
IRF9	0.211	transcription regulator		1.069	0.0032	314 (7)	CIITA,CXCL8,GBP1,IFIT2,IFIT3,IRF1,IRF7,MX1,OAS2,SOCS3
miR-4774-5p (miRNAs w/seed CUGGUAU)		mature microrna		1.071	0.027		ABCD2,AFAP1L1,ASF1A,BCCIP,EMX2,GNG12,KCNIP2,PLEKHG1,PPFIBP1,S100A10,SWAP70,TIMELESS,TMEM136
SNAI1		transcription regulator		1.071	0.0339		CDK2,CDK4,CXCL8,FN1,ID1,ITGA2,LEF1,MUC1,SDC1,SPARC,THBD,ZEB1
miR-3130-3p (miRNAs w/seed CUGCACC)		mature microrna		1.073	0.00141		ADIPOR2,ADO,ARPP21,CD38,CDC6,CELSR3,DPP10,EFNB2,FGFR3,FGFRL1,H6PD,HCN3,HVCN1,IFT22,IRF1,ITGAL,LPPR4,LRRTM3,MFAP4,NELL2,PCDHB9,POLR1D,PRSS35,RPL10,SERTM1,SLC25A48,SLC7A11,STBD1,TCF7,TMEM165,WNT7B
miR-3677-3p (miRNAs w/seed UCGUGGG)		mature microrna		1.079	0.0322		AKAP12,ANGPTL4,CGREF1,HCP5,ITPR1,KDM4B,MICAL3,RAB3D,RCAN1,TAGLN2,TMEM150C,TMEM229A,WDR86,ZC4H2
miR-4696 (miRNAs w/seed GCAAGAC)		mature microrna		1.08	0.00882		CCSER2,CDK1,CECR1,ENPEP,GBP3,GPR37L1,HEY2,IGFBP3,JADE3,JPH4,PDE1C,PRLHR,SERTAD3,SLC6A6,TIMP3,TRIM36
HLX	-0.211	transcription regulator		1.087	0.000538	472 (7)	BMP2,CCNB1,CD44,CTSS,CXCL8,CYP1B1,EGR1,HES1,ICAM1,MYC,PAPPA,PRDM1
miR-4294 (miRNAs w/seed GGAGUCU)		mature microrna		1.089	0.0248		ACSM5,ACSS3,ARAP3,C8orf4,DHTKD1,EBF1,ETV1,KATNAL2,LAMA2,LEPREL4,LOXL2,MN1,P2RX7,PIK3IP1,PLCXD2,PLOD1,PMP22,SDK2,SUSD4,SWAP70,TPX2,TTC39C,UACA,ZAK
APOB		transporter		1.091	0.0265		APOE,BIVM,ELAVL4,FASN,NPPA,RUNX2,SCD,SLC2A4
CDH1	-0.219	other		1.092	0.0119		BIRC5,CD44,CDH3,EGFR,ERBB2,GRIA1,IGFBP3,JUP,MCAM,MMP14,PIK3R1,S100A4,SKP2,SOX9,TPBG,VIM
mir-1		microrna		1.105	0.0427		ANXA2,CASP3,CEBPB,FN1,GJA1,HDAC4,IGF1,MET,SLC25A1,TAGLN2,VEGFA
miR-381-3p (and other miRNAs w/seed AUACAAG)		mature microrna		1.11	5.75e-05		ABI3BP,ACBD5,ACVR2B,ADIPOR2,AKAP12,AKAP6,ARHGAP20,ARHGAP29,ARX,ASPHD2,BCL11A,BHLHE40,BIRC5,BIVM,CADPS2,CCDC30,CCNA2,CD44,CEBPA,CNOT2,COL11A1,COL12A1,COL1A2,CORO1C,CPEB2,CPEB3,CRISPLD1,CUX2,DCBLD2,DCC,DIO2,DIP2C,DKK3,DLC1,DLL1,DNALI1,EBF1,EFNA5,EFNB1,EFNB2,ELOVL2,EMP2,EPHB4,ETS1,F3,FAM126A,FAM222A,FAM43A,FAM46A,FGF1,FILIP1L,FKBP5,FOXN2,FOXO1,FRS2,GABRB3,GAS1,GFRA1,GPR158,GRHL3,GRIA1,GRIN3A,GULP1,H…
THPO		cytokine		1.11	0.0273		AURKA,BAX,BIRC5,CCNA2,CCNB1,CD44,CEBPA,KMT2A,MDM2,MYC,RUNX1
miR-3144-5p (miRNAs w/seed GGGGACC)		mature microrna		1.11	0.00178		AMER2,APOL1,ARSD,ASB13,B3GNT7,BCAM,BDH1,CABP7,CACNG2,CAPN5,CC2D1A,CDCP1,CECR6,CELSR1,DTL,ECEL1,EMILIN3,F13A1,FAM189A1,GABBR1,GNG7,GPIHBP1,GRB10,HAPLN4,ICOSLG/LOC102723996,IGF2,KCNJ11,KIAA1755,KIRREL3,L1CAM,LIF,LRRC8A,MAPK4,MKI67,MKNK2,MMP24,MSX1,NAT16,NTRK2,PCDHGA1,PCDHGA10,PCDHGA11,PCDHGA3,PCDHGA5,PCDHGA9,PCDHGB1,PCDHGB3,PCDHGB4,PCDHGB5,PCDHGB7,PCDHGC4,PDK3,PLEKHA4,POC1A,PRDM16,PTPN9,PVRL1,PYCR1…
ASCL1	0.242	transcription regulator		1.115	1.22e-06		CIITA,DCX,DLL1,DLL3,DLX1,GRIK2,HES5,HEY2,KCNIP2,LAMP5,NES,NEUROD1,NEUROD6,PCSK6,PDGFRA,PDYN,RELN,RET,RORB,YAP1
PTCH1	1.048	transmembrane receptor		1.131	0.000866	544 (9)	DLL1,FOXF1,GADD45A,IGF2,MTSS1,MYCN,PDGFRA,PTCH1,PTCH2,SOX9
HBP1	-0.084	transcription regulator		1.131	0.0143		CTSB,H1F0,MYCN,PTGS2
PRDX2	0.099	enzyme		1.131	0.00654	711 (17)	AR,BAX,CCL2,FOXO1,ICAM1,PTGS2
FOSB	-1.083	transcription regulator		1.133	0.00174	654 (16)	CEBPA,CEBPB,FOLR2,FOSB,GRIA2,MMP2,MT2A,RUNX2,SERPINE1,TIMP1
SMARCE1	-0.113	transcription regulator		1.134	0.00881		BRCA1,CCNB1,CDK1,CENPE,CENPF,MYC,NPC2
miR-582-5p (miRNAs w/seed UACAGUU)		mature microrna		1.145	0.037		BTAF1,CD24,COL5A1,CRISPLD1,FPGT,GCLC,RNF135,ROBO2,TES,VANGL1,ZNF804A
miR-186-5p (miRNAs w/seed AAAGAAU)		mature microrna		1.148	0.000115		ACVR2B,AKAP12,ANKRD28,ANTXR2,ARX,ATP1A2,ATP9A,BCAR3,BCAT1,C1QL4,C9orf3,CA5B,CACNG2,CADM2,CAMK2B,CAMLG,CAPN5,CAST,CD109,CDK2,CDK6,CDKL2,CGNL1,CHST2,COL5A1,CPEB2,CPEB3,CXCL14,DCC,DLC1,DMD,DNM3,DSN1,EFEMP1,EFNA5,EMP2,ENAH,ENPEP,EYA1,FAM117B,FAM126A,FAM46C,FAM84A,FGF12,FGFR3,FNDC3B,FOXN2,FOXO1,FUT9,GFRA1,GNAI1,GNG12,GPR37,GPR85,GRIA2,GRIA3,GRIA4,GRIN3A,GSAP,H6PD,HMGN5,HSD17B6,ICK,IGF1,IGSF3,JAG1,JPH3…
MGP	-1.04	other		1.154	0.00798	356 (12)	JAG1,RUNX2,SPP1,TAGLN
miR-1275 (and other miRNAs w/seed UGGGGGA)		mature microrna		1.158	1.05e-05		ABHD6,AFAP1,AFF2,ANKRD13B,APC2,APLNR,ARHGAP31,ASS1,ATCAY,BCAM,C10orf25,C12orf75,C17orf96,C1orf106,C1QTNF1,CA10,CBLN1,CCDC101,CCDC184,CHAF1A,CLEC2D,COL1A2,COL8A2,CPLX3,CTBS,CTSB,DSCAML1,EHD2,ELFN2,ELOVL2,EMILIN3,ENTPD2,F2RL1,FAM196A,FAM50B,FAS,FBN1,FGF1,FHDC1,FILIP1L,FKBP5,FSTL1,FZD1,GPSM1,GRIK2,HAPLN4,HPSE2,HSPB6,IGF1,IGF2,IL13RA1,ITGA3,KATNAL2,KLHL28,KSR2,LEFTY2,LRRC1,LRRN2,MDK,MFAP4,MGST2,MKNK2…
ACVRL1	-0.266	kinase		1.163	7.21e-07	687 (19)	ANGPT2,CXCL8,CXCR4,EFNB2,ENG,ID1,JUP,LYVE1,MYC,PLAT,PLAU,PLAUR,SERPINE1,TAGLN,VEGFA,ZYX
HOXA10	-2.925	transcription regulator		1.168	3.74e-12		ADM,ALDH1A1,ALOX5AP,APOE,AQP1,ATP1A2,COL15A1,COL3A1,CYP2E1,EGFR,EGR2,EMX2,FCER1G,FN1,FZD1,FZD5,GAS6,GJA1,HLA-DQA1,HLA-DQB1,ID1,IGFBP3,IGFBP5,IL1R1,KLF10,LAMA2,LTF,LYZ,MSN,MYCN,MYLK,NCAM1,NCF2,NDRG2,NR4A1,PBX3,PCP4,PDPN,PIK3R1,PRKCD,PROM1,PROS1,RBP1,REM1,RNASE4,RPL37A,S100B,SAT1,SCD,SHD,SLC27A1,STK17B,THBD,TLX1,TNXB,TTC3,WNT10B,ZNF22
miR-4527 (and other miRNAs w/seed GGUCUGC)		mature microrna		1.168	0.0325		ALPK3,ARC,ATP2A3,CABP7,CEMIP,EBF4,EPHB4,EVC,FAM181A,GRIA4,HSF2BP,ID4,LCNL1,LTBP1,MAP2K3,NR2F2,PLP2,PRKX,PXDN,SIX1,SIX4,SLC2A10,TRIM67,ZNF93
DMP1		other		1.172	0.031		BMP2,CSDC2,CXCL8,F13A1,FGF1,RUNX2,S100B,SLC6A9,SOX10
NOV	-0.495	growth factor		1.177	0.000251	791 (18)	CCL2,COL1A1,CTGF,GREM1,HES1,HES5,ITGA2,MMP2,RUNX2,SERPINE1
NOG	2.422	growth factor		1.182	0.00107	710 (22)	BMP2,CTGF,FAS,LEF1,MYC,NCAM1,NGFR,NOG,PTCH1,PTGS2,RUNX2,SPP1,TNFRSF1A,VCAN,VEGFA
miR-542-3p (miRNAs w/seed GUGACAG)		mature microrna		1.183	0.00347		AHR,ALCAM,ANGPT2,ARHGAP36,BIRC5,CDON,CLU,COLGALT2,CREB5,CUX2,CXorf40A/CXorf40B,DCBLD2,DCX,DEDD2,DPP10,ENAH,ETS1,FBN1,FUT9,GALNT2,GLIS3,GPD1,GPRIN1,HAPLN4,HS2ST1,IRF1,ITGB8,KCNE4,LPPR4,LRRC2,MCMDC2,MEIS1,MMP24,MRVI1,MSN,MYH9,NAV1,NOVA1,PARP12,PELI2,PIK3C2B,PPP1R15B,PTGS2,PTPRT,RAD52,RPL22,RPS23,RUNX1T1,SDK1,SERPINB8,SLC2A3,SLC6A6,SORCS3,SPRED1,SYT6,TFRC,TIFA,TMEM237,TRIB2,TSPAN18,UNC5D,UNC80,ZNF618
miR-4776-5p (miRNAs w/seed UGGACCA)		mature microrna		1.189	0.0301		ABCD2,ARHGAP29,CBR1,CD44,COL4A1,CORO7/CORO7-PAM16,DTL,ENAH,FOXO1,FSTL5,GPR173,ICK,MAML2,PADI2,PAK1,PTGS1,REST,RNF175,TBC1D10A,TFCP2L1,TMEM248,TMPRSS5,TSPAN18
NR1H2	-0.195	ligand-dependent nuclear receptor		1.19	0.00076	761 (21)	ABCG1,ACE,APOE,AQP1,C3,CCL5,FASN,ITGAL,ITGAX,LPL,MRC1,NOS2,PLTP,PTGS2,SCD,SLC2A4,THRA,VEGFA
PKD1	-0.077	ion channel		1.194	1.54e-05		ACOX2,ADAM22,ALDH1A1,ALG6,ATP1A1,ATP1B2,BCAT1,CCDC109B,CLDN10,CPEB3,EGFR,EMILIN1,FGFR1,FGFR3,FOSB,FOXO1,GATM,GLI2,GPRASP1,GREM1,IER2,IFNLR1,IL17RB,JAKMIP1,KLHL28,LOX,LTBP1,NNMT,P2RX7,PTRF,QPCT,RADIL,RGS3,RPL37,SLC16A4,SLITRK5,SOX6,SPATA6,SSTR2,TENM2,VSTM2A,VWF,ZNF711
miR-4635 (miRNAs w/seed CUUGAAG)		mature microrna		1.195	0.012		DAP,MTTP,NCAM2,NFE2L3,RAD51AP1,SOGA3,TNFAIP3
miR-4793-5p (miRNAs w/seed CAUCCUG)		mature microrna		1.196	0.0354		ALDH2,ARHGAP11A,F11R,FERMT3,MR1,NR2E1,RPL32,SLC2A3,SLCO3A1,TLR2,TRAF1,UNC80,ZDHHC22
SERPINF1	-2.608	other		1.206	5.36e-05	798 (18)	BAX,BID,CEBPA,CRYAB,CTGF,CXCL8,CYBA,LOXL2,MYC,NOS2,OLIG1,OLIG2,PDGFRA,PPARGC1A,RLBP1,SOD2,SOX10,THBS1,VIM
miR-346 (and other miRNAs w/seed GUCUGCC)		mature microrna		1.212	0.02		ACVR2B,ADAMTS17,ARSA,ASPHD2,ATP1A2,CABP7,CALN1,CARHSP1,CAV2,CCDC101,CCDC24,CDS1,CHST15,CNOT2,CPLX3,DFNB31,DGKB,DKK3,EFEMP2,EGLN2,FRAS1,GPR173,IER5,KCNC4,KSR2,LIF,MASP1,MMD2,MMP24,NFIB,NIPAL3,NLGN2,NXPH1,OAS2,ODF2L,PFN2,PHC1,POLR2F,PPIL6,PTCHD1,RAB36,RHBDL3,RIMS2,SFRP4,SHANK2,SHISA7,SLC12A7,SNX10,SORCS3,SUMF2,TMEM169,TUFT1,ZNF609
HOXC8		transcription regulator		1.212	7.9e-05		ADAM19,ASS1,ELMO1,FZD2,GAS1,NQO1,PLAGL1,PMP22,SERPINF1,SLC16A3,SPP1,TAGLN
CD70		cytokine		1.214	0.0484		CD44,FAS,PRDM1,SELL
miR-544-3p (and other miRNAs w/seed UUCUGCA)		mature microrna		1.215	0.00133		ACSM5,ACVR2B,ADAM12,ADAMTS15,ADAMTSL1,ADO,AKT2,ALCAM,AMER2,ARHGAP20,ARHGAP31,ATOH8,BCL11A,BCR,C1R,CACNA1A,CACNA1G,CAMK2B,CDON,CDR2,CFAP44,CLASP2,CMKLR1,CNOT2,COL4A1,COL5A1,CORO1C,COX15,CPEB2,DGKI,DIO2,DNALI1,DOK4,DPP10,EFNB2,ENAH,EPHX2,ERMAP,FKBP5,FLRT1,FOXO1,FREM2,FUT9,GFRA1,GJC1,GNAL,GRAMD1C,HOXA10,IER5L,IGF2,KAT6B,KIAA1211,KIAA1755,KSR2,LHFPL2,LMO7,LPAR1,LRRC55,LYPD6,LYVE1,MAP1LC3A,MAP2,MDGA2,…
PTX3	-2.599	other		1.215	0.0214		CCL2,CCL5,CTGF,CXCL8,EGR2,F3,IGF1,TLR2
miR-4749-3p (miRNAs w/seed GCCCCUC)		mature microrna		1.232	0.00135		ABCB9,ABLIM3,ACTN4,ANGPTL4,ATF5,ATP1B2,C1QTNF1,CAMK2B,CAPS,CCDC120,CCDC69,CD109,CECR6,CFAP44,CGREF1,COL23A1,CYGB,DACT1,DLL3,DMTN,DPYSL3,EFEMP2,ELFN2,EMP2,ETV1,EVC,FAM110A,FAM198A,FGFBP3,FMOD,GAL3ST4,GPD1,GPR123,GPSM1,HAPLN3,HCN3,HELZ2,HOGA1,HPSE2,IFNLR1,KLHL25,LIF,MDFI,MEGF6,MEX3A,MKNK2,MMP14,MMP24,NCAM1,NKAIN1,NKD1,NMRAL1,NPNT,OLFML2A,P2RX6,PATZ1,PGF,RAB3D,RAMP3,RNF112,SARM1,SCRT1,SCRT2,SDC3,SNX…
TSC22D3	0.025	transcription regulator		1.233	0.00114	760 (19)	CCL2,CCL5,CEBPA,COL1A1,CXCL8,DUSP1,EGR2,ICAM1,PTGS2,RUNX2,TLR2
miR-194-5p (miRNAs w/seed GUAACAG)		mature microrna		1.234	0.0333		ACVR2B,ADAM22,AKT2,ARHGAP12,BCAT1,CA5B,CNR1,CTAGE5,DCBLD2,DNMT3A,DUSP9,EFNB2,ENAH,EPHA5,EYA4,FAM117B,FGFR3,FLRT2,FOXO1,FZD5,FZD6,GLI3,GLIS3,GRHL3,ID4,ITPKB,JMJD1C,KCND2,KCNJ11,KCTD8,KDM7A,LPHN2,LRRFIP1,MAP2,MAP7D3,MEX3A,NR2F2,PDGFA,PFN2,PHLDA1,PMEPA1,PPARGC1A,PPFIBP1,PRDM16,PRR7,PRTG,RUNX3,SAMD8,SATB1,SDC4,SEPHS1,SETD5,SHANK2,SIX5,SNX22,SOCS2,SOX6,SPATA6,SUFU,TEX30,TFRC,THBS1,TMEM136,TMEM150C,ZNF…
DKK1		growth factor		1.234	0.00872	734 (14)	ANGPT2,BIRC5,CD44,COL1A1,EPHB2,LEF1,MYC,RUNX2,SOX9,SPARC,TAGLN,TBX3,WNT10B
miR-130a-3p (and other miRNAs w/seed AGUGCAA)		mature microrna		1.239	1.54e-06		ACBD5,ADAM12,ADARB2,ADCY1,ADCY2,AKAP7,ANKRD28,AQP4,AR,ARHGAP12,ARX,ATP1A2,BAI3,BCAT1,BCL11A,BHLHE40,C12orf75,CAV2,CCSER2,CCT6A,CDKL2,CDS1,CHST15,CMYA5,CNOT2,CNR1,COL6A3,CPEB2,CPEB3,CPPED1,CREB5,CRISPLD1,CSMD1,DCBLD2,DIP2C,DLC1,DLG5,DLL1,EFNB2,ELK3,EMX2,ENAH,EOGT,EPHA7,EPHB4,FAM222A,FAM35A,FAM43A,FRZB,FSTL5,FUT9,FZD6,GALNT13,GDA,GJA1,GPR158,GRB10,GRIK2,GSE1,HES1,IGF1,IGFBP5,IGSF3,INHBB,IRF1,ITGA11…
HDAC1	-0.489	transcription regulator		1.249	4.33e-07	786 (22)	AKAP12,ANGPT2,ATF3,BAX,CCL5,CCNA2,CCNB1,CCNB2,CD44,CDC6,CDK1,CDK2,CEBPA,COL1A2,COL9A1,CTSK,CXCL8,EGFR,EGR1,FAS,FOXM1,HES1,ID1,ITGB4,LGR5,LGR6,LIG1,LMO2,MDM2,MT1G,MYC,MYH7,NCR3LG1,NFATC1,NKD1,NOS2,OSCAR,PDGFA,PLAU,PLK1,PPARGC1A,PTGS2,REST,RRM2,RUNX2,S100A9,SATB1,SIRT1,SLC35D1,SOX9,SPP1,TAGLN,TOP2A,TYMS
SOX11	0.235	transcription regulator		1.25	0.00237		BCL7A,BST2,CASP6,CCL5,CD24,CD58,CXCR4,EBF1,EGR1,FAS,ICK,IER2,IFIH1,ITGA4,LEF1,MYO1B,PDGFA,PRDM1,SKAP2
miR-3183 (and other miRNAs w/seed CCUCUCU)		mature microrna		1.252	0.0265		C17orf96,CALU,CMKLR1,CRB2,CYTH1,DIO2,ELFN2,FBLN5,GJA1,GRIA3,HPSE2,ID4,IGFBP5,KCNE4,LRRC16A,LYN,MAP4K5,NRXN1,ODF2L,PSMC3IP,RLBP1,SFRP4,SLC2A3,SMO,SOX9,ZNF618
mir-27		microrna		1.262	0.00249	819 (22)	BIRC5,BMP2,BMPR1A,EGFR,IGF1,MET,MSTN,MYH7,PKMYT1,PTGS2,RUNX1,SMAD9,SPRY2
miR-4755-5p (and other miRNAs w/seed UUCCCUU)		mature microrna		1.267	0.0066		ADCY1,ANGPT1,B3GNT5,CSF2RB,CXCL14,FAM126A,FAM13C,GLIS3,GYG2,HAPLN1,IGFBP5,KIAA1211,MTMR7,PERP,PPARGC1A,RASL10A,STIL,TCF12,TMEM237,YPEL4
mir-21		microrna		1.271	0.000112	814 (19)	ARNTL,C1R,CARD6,CASP4,CCL2,CD180,CDK6,COL3A1,DHX58,EGR2,ELN,FCGR2A,FGL2,GAS5,GBP3,ICAM1,ICOSLG/LOC102723996,IL18,IRF1,JAG1,MMP2,MYD88,NPAS2,OAS2,OAS3,PLAT,SOD2,SOD3,SPRY1,SPRY2,TIMP3,TLR2,TRAF1,TREM2,TYMP
miR-4290 (miRNAs w/seed GCCCUCC)		mature microrna		1.275	1.51e-05		ABCB9,ACE,ADORA1,ALDH1A3,BAI1,C10orf25,C16orf89,CACNB3,CCDC8,CCNF,CD44,CDON,CENPH,COL4A1,COL4A2,CORO1C,CSDC2,CYR61,DAP,DUSP4,DUSP9,ECM1,EEPD1,EHD1,ELF4,EPHA2,ETS1,FADS2,FAM181A,FGFR1,FKBP10,FRAT1,GATA2,GRB10,GRID1,IGFN1,INHBB,ITGA11,KCNIP3,KCNJ11,KCNK3,KIAA0040,KIAA0895L,KIFC1,KIRREL3,KLHL26,LRRTM4,LZTS1,MAML3,MEGF6,MEX3A,MTAP,MTFP1,MXD3,MYL9,NCAPH,NKAIN1,NNAT,NRIP3,NUTM2A/NUTM2B,PAPPA,PARVG,PCDH…
miR-219a-5p (and other miRNAs w/seed GAUUGUC)		mature microrna		1.28	0.000191		AFAP1L2,AHR,AKAP12,AKAP6,ALOX5,APC2,ARL4C,BCL11A,C4orf19,CACNB3,CADM2,CAPS,CC2D1A,CCNA2,CD164,CDH3,CDH6,CGNL1,CHD7,CLYBL,CNRIP1,CORO1C,CPEB2,CPEB3,DCBLD2,EFNB2,ELMOD2,EMR2,ENAH,EYA1,EYA2,FADS2,FCHSD2,FZD5,GATA2,GSE1,HES5,ITGA2,KCNH8,KIAA1549,LEF1,MAP7D3,MAPT,MCF2L2,MECOM,MKNK2,NAV1,NDN,NFIB,NOL4,NPAS2,NTNG1,PARD3,PARM1,PDGFRA,PHACTR2,PLXNC1,PPARGC1A,PRDM16,PTPRU,RASSF8,RBMS1,RBPMS,REPS2,REST,RNF1…
miR-3200-5p (miRNAs w/seed AUCUGAG)		mature microrna		1.29	0.0265		BCAT1,EGR2,ICK,PBXIP1,PLSCR1,SDC2,VEPH1,ZNF385B
SMAD6	-0.257	transcription regulator		1.294	0.00654	841 (18)	NOS2,PROM1,SERPINE1,SOX9,SPP1,TGFB3
miR-221-3p (and other miRNAs w/seed GCUACAU)		mature microrna		1.298	0.00408		ACVR2B,ANGPTL2,ANTXR2,CCDC64,CDON,CNOT2,CNR1,CPEB3,CPNE8,CUX2,CYR61,DCX,DDIT4,DIRAS3,EMX2,ESYT1,ETS1,FAM110B,FAM35A,FKBP9,FNDC3B,FOXN2,FPGT,FRS2,GLI2,GRB10,HIPK2,ICAM1,IGDCC4,IGF1,IGSF3,IL17RB,ITGA3,ITGB8,KIF16B,KIF20A,KSR2,LHFPL2,LPPR1,LRRTM2,MARCKS,METTL10,MEX3A,MRAP2,NOVA1,OSBPL3,PAK1,PBX3,PCDHA1,PCDHA10,PCDHA2,PCDHA7,PDGFA,PIK3R1,PLXNC1,PPP1R15B,PTCHD1,PTPN3,PVRL1,RAB18,RFX7,RGS6,RIMBP2,RND2,…
ACOX1	0.24	enzyme		1.301	7.23e-05	347 (7)	ADAMTS1,ANXA2,CBR1,CD63,COL4A2,CTBS,EGFR,FAH,FASN,GADD45A,HLA-DQA1,HLA-DRB5,IGF1,IGFBP2,IL1RAP,LGALS3,LGALS3BP,LPL,PALMD,PHLDA1,PIPOX,PLIN2,PLSCR1,QPCT,RGN,RPS24,SELENBP1,SERPINA1,SLC20A1,TAGLN2,TRPV2,UCP2,UGCG,UGT8
miR-4771 (miRNAs w/seed GCAGACU)		mature microrna		1.301	0.0443		AFAP1L1,ALDH5A1,C9orf3,CCDC96,CLGN,CREB3L4,CSMD2,DNAJA4,FAM126A,FAM129A,FAM222A,FGF1,FILIP1L,GRIN3A,IGFBP7,MAATS1,ODF2L,RPL15,RPL31,TRIM56,WWTR1
miR-3150a-3p (and other miRNAs w/seed UGGGGAG)		mature microrna		1.302	0.000279		ADCY2,ANKRD26,APLNR,ARHGAP9,ARPP21,ASIC1,B3GNT7,BCAM,BEST3,CASP8,CCDC9,CDCA5,CHAF1A,CLEC2D,DBNDD1,EVC,FAM222A,FHL3,FKBP10,FOXF1,GPD1,HES1,IER3,IGF2,ISLR,KCNMB1,LMNA,LTBP1,LTF,MARCKSL1,METTL7B,MN1,MRVI1,MXD3,MYCL,NAAA,NOVA1,OSBPL3,PADI2,PCDHGA1,PCDHGA10,PCDHGA11,PCDHGA3,PCDHGA5,PCDHGA9,PCDHGB1,PCDHGB3,PCDHGB4,PCDHGB5,PCDHGB7,PCDHGC4,PRLHR,PTK2B,PTRF,PVRL1,RPS24,SHC1,SLC9A1,SVIL,TLR2,TRIM67,TSPYL5,…
miR-1269a (and other miRNAs w/seed UGGACUG)		mature microrna		1.31	0.000228		CCDC170,CREB5,DACT1,ELMO1,EYA2,FOXO1,GOLGA8A/GOLGA8B,MAP2,MET,MINA,MXD3,MXRA7,MYO5B,NTRK2,OSGIN2,PLB1,PM20D2,REST,STK40,THSD4,TTF2,ZFPM2
mir-15		microrna		1.31	0.0217		BIRC5,CDK6,EGFR,FGF1,LATS2,PCNA,PTGS2,SIRT1,TFAP4,TIMP1,UCP2,WEE1
PSEN1	0.143	peptidase		1.31	0.00983	771 (19)	ABCG1,APOE,ARC,ATP1A2,BAX,C1R,C1S,C3,CAMK2D,CASP3,CCL5,CD74,CRYM,CTSC,CTSS,CTSZ,DCX,DLL1,DLL3,DSCAML1,DUSP1,EEF1G,EGFR,EGR1,EMP1,GAS5,GDI2,GJA1,H2AFJ,HES1,HES5,IGF1,IRF7,L1CAM,LFNG,LRP1B,MAP2,MAPT,MSR1,MYC,NCAM1,NOS2,PAK1,PCP4,PDGFRA,PEA15,PIK3R1,PLVAP,PRC1,PRDX6,PSEN2,PSTPIP1,PTGS2,RBPJ,RELN,RPGR,RYR3,S100B,SH3GL2,TNXB,TUBA1C,TUBB4B,TUBB6
SOX2	0.506	transcription regulator		1.314	5.22e-10	649 (9)	ABCC3,AHR,ALDH1A1,ANGPT1,BIRC5,BMPR1A,CHST15,COBLL1,COL1A1,CRABP2,CTGF,DKK3,DLX1,DSP,DUSP1,DUSP4,DUSP5,EFEMP1,EGFR,EMX2,EPHA2,FOXF1,FRZB,GBP3,GBP4,GJA1,GLI2,GLI3,GRHL3,H19,HES5,HHAT,HOPX,IER5,IER5L,IGF1,JAG1,KIF16B,LEF1,LHX2,LRRC4,MEIS1,MYCN,NDN,NOG,PCDH18,PDGFRA,PPL,PRDM1,SERPINA1,SOX6,TBX3,TEAD2,TGFB2,TGFB3,TIMP3,TNFRSF19,TWSG1,VEGFA,VIM,YAP1,ZIC2
RPSA	0.625	translation regulator		1.32	0.00124	647 (17)	CCL5,DUSP1,GBP3,GBP4,IL1R1,ITGA6,MMP2,NOS2,PTGS2,TRAF1
miR-4531 (miRNAs w/seed UGGAGAA)		mature microrna		1.32	0.00388		ACTN1,ADAMTS9,BMP2,CADPS2,CD276,DCHS2,DOK3,EYA1,KLRC4-KLRK1/KLRK1,NRSN1,PLAGL1,PLS3,SLC15A2,SP100,SPAG5
miR-4686 (miRNAs w/seed AUCUGCU)		mature microrna		1.323	0.00994		ADAM22,BIVM,CD302,CDCP1,CRISPLD1,CYBRD1,FGFRL1,PDIA4,PLEK,RUNX1T1,SLC22A15,SLC26A2,ZFPM2,ZNF347
ADRB		group		1.333	1.67e-07	690 (16)	ANGPTL4,ANXA5,ATF3,ATF5,BAX,BHLHE40,CASP3,CASP4,CASP6,CCNA2,CD40,CDK4,CDK6,CRYAB,DDIT4,DIO2,E2F1,FAS,GADD45A,GCLM,HMOX1,HSD3B7,ICAM1,IFIT3,JUNB,KLHL6,LTBP1,NOD1,NOS2,NPPA,NQO1,NR4A1,NR4A2,NR4A3,PCNA,PPARGC1A,SLC6A9,SLC7A11,TRAF1,WEE1,WNT7B
miR-502-5p (and other miRNAs w/seed UCCUUGC)		mature microrna		1.336	0.0202		ACSS3,ADAM12,AFAP1,APOBR,ARSD,CALU,DIO2,FILIP1L,FUCA2,HNRNPH3,KCNB1,MARC2,MREG,OSBPL10,PABPC1,PABPC3,PGM5,PROS1,SIRT1,TET1
miR-455-3p (miRNAs w/seed CAGUCCA)		mature microrna		1.34	0.036		ADCY1,ANKRD32,CDKL2,GBAS,GLCCI1,GPR85,IGFBP4,KCNK10,LRRC75A,MARVELD3,MASP1,MR1,NFIB,PARP9,PLAU,PTPN9,SERPINB8,SLC22A4,SLC26A2,STK17B,SUSD5,TRIM36,TSPAN18
miR-3175 (miRNAs w/seed GGGGAGA)		mature microrna		1.348	0.000126		ADCY2,AK4,ANKRD26,APLNR,ARX,ATAT1,B3GNT7,BGN,CACNG4,CC2D1A,CDCA5,CLEC2D,COL1A1,COL5A1,COL5A3,COL9A2,CYBRD1,DAAM2,DIO2,EFS,EHD1,EHD2,EPHB4,EVC,FADS2,FAM110A,FAM222A,FHL3,FKBP10,FKBP5,FOSL2,GPD1,GPSM1,HDAC7,HSF2BP,ISLR,ITPKB,KHNYN,LANCL2,LTBP1,LTF,MARCKS,MCMDC2,METTL7B,MN1,MPV17L,MRVI1,MSN,MTHFD2,NAAA,NLGN2,NOVA1,OGN,PADI2,PCBP4,PCDHGA1,PCDHGA10,PCDHGA11,PCDHGA3,PCDHGA5,PCDHGA9,PCDHGB1,PCDHGB3,PCDH…
BCL6	0.508	transcription regulator		1.35	0.00118	765 (18)	ALCAM,BAX,BCL3,CCL2,CD151,CD44,CIITA,COL1A1,DUSP6,FAS,FMOD,GADD45A,HAPLN1,IL13RA1,IL18,ITGA3,JUNB,LITAF,MGP,MYC,NOS2,PRDM1,RGS4,SDC1,SERPINE1,SOCS3,SOX6,SOX9,STAT6,TNFRSF14
miR-2861 (and other miRNAs w/seed GGGCCUG)		mature microrna		1.353	1.09e-05		ACADS,ADARB2,AFAP1,AFAP1L2,ALOX15B,ANGPTL4,ANKRD16,ARC,ARSA,BAI1,BAIAP3,BMP1,C17orf100,CACNA1H,CAP2,CCDC74A,CCDC74B,CCSER2,CHRNA4,CLU,COL11A2,CRYAB,DCHS1,DHX58,DIAPH1,DNMT3A,DPYSL4,DUSP26,EFEMP2,EFHD2,ELFN2,EMID1,EMILIN3,EPS8L2,ESYT1,ETNK2,FABP3,FAM189A1,FBXL7,GNB3,GPNMB,GPSM1,GSTM1,HCN3,IFIT3,ITGA3,KIAA1279,KIAA1755,KIF21B,L1CAM,LAMC3,MAFK,MAP3K6,MAP7D3,MAPK4,MMP24,MRVI1,MXD3,MYO7A,NCF2,NKAIN1,O…
miR-4734 (miRNAs w/seed CUGCGGG)		mature microrna		1.356	0.00855		ALOX15B,BCR,CACNA1A,CCBL1,CCNYL1,COL11A2,COL6A1,ECE1,EPHB4,FADS2,FXYD1,KCNK10,NFATC1,NINL,PDGFA,PHKA2,RASGEF1C,RDH13,SAMD9L,SDC1,SORCS2,SSTR2,YDJC
miR-1258-5p (and other miRNAs w/seed GCUGAGC)		mature microrna		1.361	0.0338		ABLIM1,ALOX5,C9orf3,CDCP1,CHST15,CREB3L1,CST3,DNAJC25,FBXL7,FUT9,GPI,GPIHBP1,GPR17,KHNYN,LRRC75B,LZTS1,MCC,NFKBIL1,OAS2,PARD3,PDYN,PTPN9,SLC12A7,SSTR2,TAX1BP3,TENM2,THRA,TOP2A,WFDC1,YIPF1
ANXA1	-2.693	enzyme		1.361	0.000182	749 (15)	ANXA1,ANXA2,ANXA4,CCL2,CXCR4,ITGB2,NOS2,PLA2G4A,PLAU,PTGS2,SELL,TIFA
26s Proteasome		complex		1.385	2.74e-05	772 (17)	ADARB2,AHR,AR,ATF5,BAX,BCL3,BMP2,CCL2,CXCL8,EGFR,FOXO1,GAS5,GRIA1,ICAM1,JUNB,MDM4,MLF1,MYCBP,PTGS2,RUNX3,SOCS3,STAT5A,TK1,UBD,VIM
miR-3944-5p (miRNAs w/seed GUGCAGC)		mature microrna		1.385	0.00258		AKR1C1/AKR1C2,AMER3,AQP1,ARHGAP18,COL4A6,CPPED1,EGLN2,EGR2,ENC1,FANCC,FANCD2,GNS,GPNMB,HSF4,IQGAP1,KIAA1549,KIF13A,KIRREL,LPHN3,MR1,MRAP2,MT1M,NOL4,OLR1,PODN,PPIL6,PTGS1,RAC2,RCAN1,RFX7,SEPHS1,SOGA3,ST8SIA4,SULF2,TGFB3,TJP2
ARRB2	0.026	other		1.387	0.00266	701 (18)	EGR1,F3,JUNB,MMP2,MYC,NFKBIZ,PTGS2,SERPINE1,VEGFA
miR-3176 (and other miRNAs w/seed CUGGCCU)		mature microrna		1.388	0.000701		ADAMTS14,AJUBA,AKAP7,AKR1C3,CEMIP,COL23A1,CTNNA3,DIAPH1,DIRAS3,FAM110B,FGFRL1,GPRIN1,GPRIN3,H6PD,HHAT,HS6ST3,IGF2BP3,ITGA5,ITGB5,KCNC4,KCNIP2,KCNK3,KIAA1211L,KSR2,LPHN3,LRRC55,LRRC8A,MAP3K6,MARCH8,OSMR,PARM1,PLOD1,RAC2,RAD52,RAMP3,RUNX1T1,SEPT3,SPN,SSH3,STC2,TENM1,TLCD1,TSPAN11,TTC39C,TXLNA,UNC79,VPS13D,ZBTB47,ZNF618
miR-33-5p (and other miRNAs w/seed UGCAUUG)		mature microrna		1.39	5.58e-05		ADO,AKAP12,AKAP2,ALPK3,ANKRD28,ARHGAP29,BAI3,BCL11A,CADM2,CALN1,CCNYL1,CD302,CDH6,CDHR3,CDK6,CPEB2,CREB5,CROT,CSMD1,DOK4,DPY19L1,DUSP6,EBF1,EEF1A1,ENC1,EPHA5,ETS1,FAM129A,FAM46C,FAM84A,FGF12,FRS2,GAS1,GLCCI1,GRIA3,GRIK2,GRIN3A,GSE1,HIPK2,KIAA1211L,LAMC1,LDHA,LINGO1,LRRC4,LY75,MDM4,METRNL,MTHFD2,NDN,NFE2L3,NOVA1,PALM2-AKAP2,PCDH18,PDGFD,PDGFRA,PFN2,PHACTR2,PIP4K2C,PLD5,PNMA1,PRTG,PTGFRN,RAP2A,RASS…
miR-210-5p (and other miRNAs w/seed GCCACUG)		mature microrna		1.396	0.0306		ABLIM1,ADCY2,ALDH5A1,ASIC1,BIRC5,CCNF,CDK6,CEP112,CITED2,COLEC12,COX15,CYB5D1,DAAM1,EOGT,ESYT1,F3,FAM208B,FKBP5,GSAP,H6PD,IRAK2,KCNK10,KLF10,LAMC1,LIMS2,MMP14,MNS1,MPV17L,MTPAP,MXRA7,NUDT19,PIK3IP1,PTCHD2,RASAL1,RELN,SAT1,SDC2,SLC1A1,TBC1D10A,TMEM169,TMEM220,ZFR2,ZNF276
miR-3618 (miRNAs w/seed GUCUACA)		mature microrna		1.397	0.0189		AQP1,CDK1,CYB5D1,CYP1B1,DGKB,DIP2C,DLG5,MDM1,MEIS1,MREG,NTN4,OPN3,RPL15,SEPT6,SUSD5,TRIM14,TRIM36
miR-34a-5p (and other miRNAs w/seed GGCAGUG)		mature microrna		1.398	1.53e-06		ABLIM1,ACVR2B,ADAM22,ADIPOR2,ADO,AFF2,AK4,AKAP6,ALCAM,ALG6,ARHGAP36,ASIC2,ASPHD2,ATF3,ATP1A2,BIRC5,CACNB3,CACNG2,CALN1,CAPN5,CDK1,CDK4,CDK6,CEP19,COL12A1,CORO1C,CPEB2,CREB3L1,CREB5,CSMD1,DAAM1,DCX,DGKI,DHRS13,DLL1,DPYD,DPYSL4,E2F1,EFNB1,EHD4,FAM117B,FAM46A,FKBP1B,FNDC3B,FOSB,FOXN2,FUCA2,FUT9,GABBR2,GABRA3,GAS1,GAS8,GDAP1L1,GFRA1,GLRA3,GPR158,GPR85,GRID1,HCN3,HS2ST1,HTR2C,ICAM1,IGFBP3,IKBIP,INA,IN…
miR-1913 (and other miRNAs w/seed CUGCCCC)		mature microrna		1.399	0.00173		ABCG1,ACACB,ADAMTS15,ADO,AEBP1,AKT2,ASF1A,ASIC1,BCL11A,BSCL2,C9orf24,CACNG2,CAPS,CCDC69,CELSR3,CERS1,CGREF1,CHST8,COL11A1,CRMP1,CSMD2,CYGB,CYP4F11,DPY19L1,DPYSL3,DUSP1,EFEMP2,EMP2,ETV4,FAM126A,FOXJ1,FRZB,GATA2,GBGT1,GPSM1,HELZ2,HIPK2,IER5,IL34,ITGAX,JPH3,KCNH3,KIRREL,KSR2,L1CAM,LCNL1,LGALS8,LGI4,MAP2K3,MMP14,MMP24,MRVI1,MXI1,MYBL2,MYL9,MYO1E,NCAM1,NEU4,NKAIN1,NMRAL1,ORAI1,PARM1,PATZ1,PCBP4,PCTP,P…
IKZF1	-0.367	transcription regulator		1.4	3.11e-05	375 (7)	ADAM19,AJUBA,AQP1,C1QTNF1,CDK6,EBF1,EMP1,FGFR1,FKBP9,FOXO1,HES1,IGF1,KIAA1211L,KIF23,KMT2A,LHFP,LHFPL2,LMO2,LYN,MMP14,MYC,MYO1B,NCAM1,NGFR,RUNX1,SELM,SERPINH1,SLC27A3,SULF2,TSHZ1,UACA,VWF,WNT10B
AHR	-0.842	ligand-dependent nuclear receptor		1.411	5.22e-22	986 (19)	ACTN1,ADAM19,ADIPOR2,ADM,ALDH2,ATOH8,ATP2B1,BAX,CASP8,CBR1,CCL5,CCNA2,CCNB1,CCNF,CD38,CDK1,CDK2,CDK4,CDKN2C,CEBPA,CGREF1,CHD7,CHST2,COL11A1,COL12A1,COL14A1,COL16A1,COL1A1,COL1A2,COL27A1,COL3A1,COL4A1,COL4A2,COL5A1,COL5A2,COL6A1,COL6A3,COL9A3,CYP1B1,DCN,DUSP6,E2F1,EFEMP1,EHD1,EMILIN1,EMILIN2,ENHO,ENPEP,FAS,FBLN2,FBLN5,FBN2,FN1,FZD7,GADD45A,GAS1,GAS6,GSTM5,HEY2,HP,IRF1,ITGA5,ITGA6,ITGA7,JAG1,JUNB,L…
miR-4743-5p (miRNAs w/seed GGCCGGA)		mature microrna		1.413	0.0365		ASIC2,CERS1,CSF2RB,FASN,FOXF1,FXYD1,GNG7,LY75,OLFML2A,PGF,PHF21B,PSD4,RASSF2,SCRT2,SIX5,SLC22A6,SLC35D1,SYT5,TMEM255A,TNFAIP8L1,TRIP10,ZBTB47
ARHGDIG	-0.064	other		1.414	0.00127		ALCAM,ANXA1,COL5A2,DUSP6,JUP,LPAR1,MARCKS,PALLD
histone deacetylase		complex		1.414	0.0111		CXCR4,CYR61,JUNB,NDRG2,NEUROD1,PLAT,PLAU,PPARGC1A,SLC7A8,SSTR2,THBS1
miR-507 (and other miRNAs w/seed UUUGCAC)		mature microrna		1.416	0.0369		DUSP10,KIAA1456,NELL2,PCLO,PLXDC1,POLR1D,SCN1A,SCN3A,STEAP3
miR-137-3p (and other miRNAs w/seed UAUUGCU)		mature microrna		1.417	0.000124		ABHD6,ABI3BP,ADCY1,ADCY2,ADO,ADRB1,AHNAK2,AHR,AJUBA,AKAP2,AKT2,ALPK3,ANGPTL2,ANKRD28,ARHGAP31,ATOH8,AURKA,B3GALNT2,BAI3,BCL11A,BTAF1,CACNA1G,CACNA1H,CADM2,CADPS2,CALN1,CCT6A,CD83,CDCA7L,CDH20,CDK6,CHD7,CHST9,CLASP2,CNTN3,COL5A1,CPEB3,CPNE8,CREB5,CSDC2,CSMD1,CSMD3,CTTNBP2,DCBLD2,DIP2C,DLGAP1,DPYD,DSP,DTX2,DUSP10,DUSP4,DUSP5,EFEMP2,EFNB2,EGR2,EHBP1L1,ELFN2,ELMOD2,ELOVL2,ENHO,EPHA5,EPHA7,EZH2,FAM117…
miR-2681-3p (miRNAs w/seed AUCAUGG)		mature microrna		1.417	0.017		ANXA5,CCDC34,CEP135,CNR1,KCNH1,NAMPT,RPS29,SULF1
TSC2	0.276	other		1.418	0.0111		ARC,BAX,BIRC5,CASP1,CASP9,E2F1,FAM129A,HK2,HMOX1,PDGFRA,SOD2
miR-150-5p (and other miRNAs w/seed CUCCCAA)		mature microrna		1.423	0.00573		ADAM19,ADIPOR2,ATAT1,CACNA1G,CALN1,CALU,CAST,CCDC170,CCL5,CD44,CEBPB,CXCL14,CYTH1,DCX,EFNB1,EGR2,EIF4B,EPHB2,FAM117B,GLIS3,IRAK2,ITGAX,KCNN3,KMT2A,LTBP2,MBTD1,MDM4,MGST2,MMP14,MMP16,MYADM,NDC1,NTRK2,PAPPA,PERP,PFN2,PIRT,PLP2,PRDM16,PTPRB,PVRL2,RASGEF1A,RASSF8,REPS2,RIMBP2,RNF165,RORB,SCD5,SGMS1,SLC2A4,SLFN11,SORCS3,SPARC,STOX1,TAPT1,TMCC1,TSPYL5,UNC5D,UST,VEGFA,ZEB1,ZNF25
miR-885-5p (miRNAs w/seed CCAUUAC)		mature microrna		1.431	0.0469		ARPP21,C9orf3,CPEB3,ECE1,FREM2,TMEM185B,WDHD1,ZNF367
miR-548d-3p (and other miRNAs w/seed AAAAACC)		mature microrna		1.432	0.0217		CCNYL1,ERBB2,FOXN2,SGOL2,ZNF28
Hdac		group		1.437	7.43e-10	778 (21)	ACVR2B,ADAMTS1,AHR,ARC,ATF3,BIRC5,BMP2,CRABP2,CXCL8,CXCR4,DKK3,DLL1,EDNRA,EGFR,EGR1,EMX2,ERBB2,EYA1,EZH2,GLI2,HLA-DRA,IGF1,IGFBP3,JUP,KLF10,LPHN3,LRP4,MMP14,MT1E,MT1F,MYBL2,MYC,MYCN,NPNT,NR4A1,PGF,PPARGC1A,ROBO2,SFRP2,SMO,SPP1,SPRY1,SPRY2,TBX3,THBS4,TIMELESS,WIF1
miR-96-5p (and other miRNAs w/seed UUGGCAC)		mature microrna		1.452	0.000775		ACVR2B,ADAM19,ADCY2,ADK,AHR,AIFM3,ALK,AMOTL2,ANTXR2,ANXA11,ARHGAP29,ARL4C,ARSJ,ATAT1,ATOH8,ATP9A,BAI3,BCL11A,BCR,C14orf169,CACNA1G,CADM2,CALCRL,CAPN5,CASP9,CD164,CEBPA,CELSR1,CLASP2,CMTM7,CNN3,COBL,COL5A1,CORO1C,CRISPLD1,CROT,CTSB,DCX,DGCR2,DIAPH2,DOK4,DTL,EBF1,EDNRA,EFNA5,EFNB2,ELMO1,EPHA3,ESYT1,F13A1,FAM110B,FAM117B,FAM188A,FAM43A,FAM60A,FN1,FOXO1,FREM1,FRS2,FUT9,GALNT2,GFRA1,GJC1,GNG12,GPR85,G…
miR-10a-5p (and other miRNAs w/seed ACCCUGU)		mature microrna		1.453	0.000994		ABCC3,ANK1,ARSJ,ATCAY,BCR,CADM2,CAMK2B,CDK6,CECR6,CHL1,CHST3,CSMD1,CYTH1,EFHC1,ELOVL2,EPHA2,EPHA5,FAM196A,FLRT2,FOSL2,FRS2,GRIK1,GRIN3A,HDAC4,IGDCC4,INHBB,ITGB8,ITPKC,KIAA1549,KLHL29,LHFPL4,LRRFIP1,MAP3K7CL,MDGA2,MDM1,MOB3B,MSR1,MYCBP,NAV1,NEK6,NR4A3,PDZD8,PEA15,PRTG,RAP2A,RIMS2,RNF112,RNF165,SDC1,SERPINE1,SERTM1,SHISA7,SIX4,SLC25A1,SLC41A2,SSX2IP,TENM2,TFRC,TMEM97,TPM4,TRIM36,TRMT2B,TXLNB,UNC5D,…
TLX3		transcription regulator		1.454	0.00628		GRIA2,GRIA3,GRIA4,GRIN3A,NEUROD1,RET,SST
miR-4436b-3p (and other miRNAs w/seed AGGGCAG)		mature microrna		1.456	0.0202		ACVR2B,ADK,ARSD,ASB13,BCAN,CAMKMT,CDH6,CDON,COL5A3,CYBRD1,DDIT4L,ETV4,FNDC3B,GPR179,GPR85,HLA-DPA1,ITGA11,JUP,LITAF,LTBP2,MGMT,NAMPT,NAT16,NCAPH,NQO1,PCDH15,PPM1M,PTGS1,RASSF2,RASSF4,RGMB,RIPK2,SH3GL2,SHCBP1,SLC20A1,SLC6A9,SMC4,ST3GAL1,TMEM169
miR-4487 (miRNAs w/seed GAGCUGG)		mature microrna		1.459	0.0107		ADAMTS14,ALDH5A1,AMER3,ASTN2,BAIAP3,CA10,CDHR1,CPLX3,CPT1B,DBNDD1,DOK3,EEPD1,FKBP5,FMOD,FREM1,HIPK2,HSPG2,ITGA5,ITPRIP,KCNC4,KHNYN,KIAA1324,LHFPL3,MXRA7,NOD1,PDLIM4,PLIN4,PMP22,RASSF4,RRM2,SLC13A5,SMOC2,STC2,SUFU,TSPAN11,TTLL12
POR	-0.357	enzyme		1.461	0.0306		ABCC3,AHR,ALDH1A1,ANTXR2,ANXA5,ATF5,BDH1,CD74,CIITA,ELOVL2,FADS2,FGF1,FOXC1,GSTM1,GSTM5,HLA-DMA,HLA-DQA1,HLA-DQB1,HLA-DRB5,HMOX1,IDI1,LGALS1,LPL,MAP3K6,SCD,SDC4,SERPINA3,TMEM176A,TMEM97,UBD,VEGFA
miR-1249-3p (and other miRNAs w/seed CGCCCUU)		mature microrna		1.462	0.0232		CBLN1,EPHB2,ERAP2,FAM84A,IGSF3,P2RX6,RGN,RGS6,SOX9,SULF2,VWA1
DUSP1	-0.694	phosphatase		1.468	0.0048	732 (19)	CCL2,CD40,CXCL8,DUSP1,NOS2,OLR1,PDGFA,PLAUR,PTGS2,SOD2,SYNPO,TGFB2,TLR2,ZFP36
miR-503-3p (and other miRNAs w/seed GAGUAUU)		mature microrna		1.473	0.0217		ADAM12,ARX,ATAD1,C1QL3,CECR6,CHL1,CNOT2,CPEB3,CPED1,CRISPLD1,FLRT2,FOXN2,GJC1,HNRNPA1,KHNYN,MCTP1,MINA,PAPPA,PBX3,PLSCR1,PTPRT,RGS20,RHPN2,SBK1,TMCC1,TMEFF2,TMEM255A,ZNF248
miR-1272 (miRNAs w/seed AUGAUGA)		mature microrna		1.48	0.0265		DNALI1,OAS3,OPN3,OSBPL11,SLC35D1,SPARC,TRAF5,ZNF28
AGTR2		g-protein coupled receptor		1.48	0.000397	719 (18)	ANGPT2,BAX,CDK4,COL3A1,FASN,FN1,NOS2,NPPA,OLR1,PIK3R1,ZEB1
miR-4325 (miRNAs w/seed UGCACUU)		mature microrna		1.494	0.0376		AKAP2,ANKRD16,ANTXR2,FAM20C,FAM222A,FHL2,KDELR2,LRRC1,NCEH1,NPTX2,NTRK2,PALM2-AKAP2,PCDH20,RPL15,SPEF2,SPRED1,TMEM255A,UGP2,ZNF804A
COL9A1	-0.884	other		1.501	0.00654		COL12A1,FMOD,FN1,HSPG2,TGFBI,THBS4
mir-30		microrna		1.501	0.000738		CTGF,ITGA2,MYBL2,NPPA,PRDM1,RUNX2
p70 S6k		group		1.51	0.00087	581 (11)	BAX,CASP9,CDK4,EEF1A1,EEF2,FASN,ICOSLG/LOC102723996,SCD,VIM
miR-642a-5p (miRNAs w/seed UCCCUCU)		mature microrna		1.516	0.0124		ADAMTSL1,AFAP1L1,ALPK1,BDH1,BRINP3,CACNG2,COL12A1,CP,DLX1,EEF2,EMX2,EPHB1,FAM46A,FLRT1,FZD5,GPR173,HPSE2,INA,INADL,KCTD8,MARCH1,MOB3C,MSRB2,NKD1,PLAT,PLP2,PPARGC1A,PVRL1,RGS3,RGS4,RND2,SLC5A3,SLC7A2,SLITRK1,STEAP3,TNFSF13,ZNF25
KRAS	0.102	enzyme		1.518	7.47e-13	838 (20)	AHR,BDH1,BGN,BIRC5,CASP1,CASP3,CD44,CD74,CDH3,CEBPB,CLU,COL1A1,COL3A1,COL4A1,CRYAB,CXCL8,DNMT3A,DUSP4,DUSP5,DUSP6,E2F1,EEF1A1,EFEMP1,ELN,EPHB4,ETV1,F3,FAH,FBLN2,FBN1,FRAT1,FSTL1,GADD45A,GJA1,GPC5,HLA-DRB1,ID1,IER3,IFITM3,IGF2,IGFBP2,IRF1,LOX,MCAM,MDM2,MMP2,MX1,MX2,MYC,MYCN,MYLK,NCAM1,NKD1,NOS2,NQO1,OAS1,PAK1,PALLD,PCOLCE,PDPN,PGAM2,PLAGL1,PLAT,PPFIBP1,PRC1,PRKCD,PTGS2,PTK2B,REST,RNASE4,RPS6,RPSA,…
miR-558 (and other miRNAs w/seed GAGCUGC)		mature microrna		1.52	0.0214		ADAM12,BCR,CALN1,CGREF1,CYB5D1,ECT2,FLNC,GBP4,GJC1,HMGB2,IL13RA1,LEFTY2,LOXL3,LYVE1,MYT1,OLFML2A,PIK3IP1,PLIN4,PTER,SLAMF8,SLC35D1,SOD2,SUFU,TMCO4,TMEM209,TMEM255A,USP43,ZFYVE20,ZNF217
miR-4424 (miRNAs w/seed GAGUUAA)		mature microrna		1.52	0.0217		ATP2B1,CREB5,LRRN1,ODF2L,SPRED1
DCN	-1.398	other		1.52	1.72e-07	899 (19)	BAX,BGN,CASP3,CASP8,COL1A2,CTGF,DUSP1,ENG,ERBB2,FBN1,HLA-DQA1,HLA-DQB1,ICAM1,MET,MMP2,NOS2,SDC1,SEMA3A,SERPINE1,THBS1,TIMP3,VEGFA
miR-1295b-5p (and other miRNAs w/seed ACCCAGA)		mature microrna		1.534	0.0201		ADCY1,B3GALTL,CBLN1,COX15,GALM,JPH3,KDM7A,LLGL2,MRAP2,MYCN,MYOT,NQO1,PCSK5,PDLIM7,PROM1,RBMS1,ROBO2,RPL32,SLC1A1,SMC4,SPEF2,TMBIM1,TMEM194A,TSFM,TYSND1,UST,ZDHHC23
LAMC1	-1.42	other		1.536	0.0301		EGR2,FN1,IGF2,TGFB2,VIM
miR-702-5p (and other miRNAs w/seed UGAGUGG)		mature microrna		1.541	0.0145		BID,CDRT4,CPPED1,CSNK1E,ERICH3,FBLN1,FBXL7,FKBP5,GJA1,HPSE2,KIAA0040,MASP1,MR1,SEPT3,SEPT6,SMIM3,UBASH3B
MST1	1.268	growth factor		1.542	0.00769	779 (18)	BIRC5,CTGF,FAS,IL18,MSR1,PTGS2,SOX4,SPP1
miR-3910 (miRNAs w/seed AAGGCAU)		mature microrna		1.555	0.0127		CCL2,CDON,CNTN1,EPHA3,FRS2,FRZB,GALNT13,ITPR3,KLHL28,MECOM,NR4A3,NUDT19,OSBPL3,PALMD,PXDN,TRIM36,ZEB1
miR-637 (and other miRNAs w/seed CUGGGGG)		mature microrna		1.563	0.000452		AFAP1,AMOTL2,ANTXR2,ARC,ARSA,ARX,ATAT1,B3GNT7,C1orf106,C1QTNF1,CACNG4,CC2D1A,CCDC120,CCDC3,COL4A1,COPZ2,CORO6,CTSS,CYB561,DFNB31,DMTN,DPY19L1,DUSP9,EPHB4,FBLIM1,FCHSD1,FRAS1,GPI,GPR17,GPSM1,HSPG2,ICOSLG/LOC102723996,KCNIP2,KCNMB1,KLHDC8A,LHFPL2,LRRC16B,LRRC75A,LRRC75B,LZTS1,MAPK4,MARVELD1,MCC,MGP,NAV1,NDRG2,NGFR,NKAIN4,NR4A1,PAPPA,PCDHGA1,PCDHGA10,PCDHGA11,PCDHGA3,PCDHGA5,PCDHGA9,PCDHGB1,PCDHGB3,…
miR-181a-5p (and other miRNAs w/seed ACAUUCA)		mature microrna		1.565	0.000501		ABI1,ABI3BP,ACVR2B,ADAMTS1,ADAMTSL1,ADARB2,ADCY1,ADM,ADO,AFAP1,AKAP6,AKAP7,ANK1,ANXA11,ARL3,ARSJ,ASIC1,ATP2B1,BAI3,BCR,BHLHE40,CA5B,CBLB,CCDC184,CCDC64,CDKL2,CDON,CEBPA,CELSR3,CEP135,CHD7,CNOT2,CNR1,COL16A1,COL5A1,CRISPLD1,CYR61,DCAF16,DCBLD2,DDIT4,DGCR2,DIP2C,DMTN,DNAJA4,DUSP10,DUSP5,EGR1,EGR2,ELAVL4,ELN,EMX2,ENAH,EPHA5,ETS1,FAM3C,FAM46C,FGFR3,FHDC1,FRS2,GALNT4,GDPD1,GLCCI1,GLI2,GLIS3,GPSM1,GRB1…
miR-653-5p (miRNAs w/seed UGUUGAA)		mature microrna		1.568	0.0155		ACVR2B,AK4,ANTXR2,ATP2B1,BCAT1,C12orf75,CAMK2B,CASP7,CITED2,CPXM2,CROT,DCC,EGR2,FAM84A,FBN1,FMOD,FUT9,GRIA3,GRIK2,HS2ST1,KIAA0226L,LYPD6,MEIS1,MLF1,MTTP,MXD3,MYCL,NFIB,NOVA1,OSBPL11,PADI2,PPM1L,PRDM1,REPS2,RIMS2,SPON1,SPRY2,TPBG,TRIM5,TXLNB,WAC,ZEB1,ZFPM2,ZMIZ1
miR-329-3p (and other miRNAs w/seed ACACACC)		mature microrna		1.582	0.00436		ABLIM1,ADAMTS9,AK4,AKAP2,AKT2,BAIAP3,BCL7A,C9orf64,CADPS2,CDCA4,CHST15,CNTN3,CRMP1,DCX,DPYSL3,DUSP10,E2F1,FAM198A,FBN1,GDPD1,GLRA3,GRIK2,INHBB,ITPR1,KCNC4,KDELR2,KHNYN,L1CAM,LHFPL3,LMO2,LRAT,MCAM,MEGF10,MICAL3,MYCL,MYLK,NLGN2,NOG,NPNT,PALM2-AKAP2,PAPPA,PCDHA1,PCDHA10,PCDHA2,PCDHA7,PCGF2,PDE5A,PEA15,PMEPA1,PRDM16,PRR7,PTPN9,PTPRC,RASSF2,RBPMS,RGMB,RIMBP2,RNF165,SH3GL2,SLC26A2,SLC5A3,SLC6A6,SSX2IP,…
Rb		group		1.59	3.8e-06	684 (15)	ARX,BIRC5,CCL2,CCNA2,CDC6,CDK1,CDK2,DLX1,DUSP10,E2F1,ECT2,EZH2,FOXM1,H19,HERC5,MYBL2,MYC,PCNA,PLK1,POLD1,RBBP8,SOD2,TOP2A,TYMS
mir-145		microrna		1.596	0.0292		CCNA2,CDK6,COL5A1,EGFR,MUC1,MYC,NFATC1,SOD2,SOX9,TAGLN
miR-1343-5p (and other miRNAs w/seed GGGGAGC)		mature microrna		1.596	0.000647		ACTN4,APLNR,AQP4,ARPP21,BAI1,C10orf2,CD248,CDHR3,CDR2,CELSR3,COL1A1,COL5A3,CSDC2,CSMD2,CSRP1,CYGB,DAAM2,DKK3,EHD2,ELN,ENC1,ETNK2,ETV4,FAM20C,FAM222A,FAM57B,FHL3,GALNT13,GPD1,GSTM5,KCNMB1,KDELR1,KHNYN,KIRREL3,KLHDC8A,LRRC25,LTF,MDM4,MFAP4,MN1,MRVI1,MSN,MXD3,MYCL,NAAA,NAT16,NGFR,NOS2,NTRK2,NWD1,PADI2,PCDHGA1,PCDHGA10,PCDHGA11,PCDHGA3,PCDHGA5,PCDHGA9,PCDHGB1,PCDHGB3,PCDHGB4,PCDHGB5,PCDHGB7,PCDHGC4,P…
SMAD5	0.072	transcription regulator		1.6	0.00495	650 (17)	BMP2,CTGF,GATA2,ID1,PDGFA,RUNX1,RUNX2,SERPINE1,VEGFA
miR-3166 (miRNAs w/seed GCAGACA)		mature microrna		1.603	0.0177		AFAP1L1,ALCAM,B3GALTL,BAIAP3,BCL11A,CAMK2B,CSMD2,EYA1,FAM126A,IER3,KDELR2,KLHL23/PHOSPHO2-KLHL23,LRRC16A,LRRC55,NAT14,OAS3,PCDH20,PEA15,PXDN,RASAL1,RPL15,RPL22,RPL31,SKAP2,SSBP2,STK17B,SUPT3H,TUBB6,UNC5D,WWTR1
INHA		growth factor		1.609	2.27e-09	591 (12)	ADAMTS1,BAX,BCAN,CDK4,COL1A2,COL3A1,COL4A6,COL6A1,CTGF,CYP1B1,CYR61,E2F1,EGFR,EMILIN2,ESPL1,F11R,FGFR1,GJC1,IGFBP4,IL1R1,INHBB,ITGA3,KIF24,LAMC3,LMNA,LTBP1,MATN2,MMP2,MYC,MYL9,MYO7A,PIK3IP1,PIK3R1,PRSS23,PTGS2,SERPINE1,SFRP4
SCD	0.981	enzyme		1.621	0.007	964 (23)	ACACB,ANGPTL4,ATF3,CEBPB,CPT1B,CXCL8,DIO2,FASN,GADD45A,LPL,NOS2,PPARGC1A,SLC27A1,UCP2
TAB1	0.381	enzyme		1.629	0.00854	668 (17)	CCL5,CFB,CXCL8,GBP1,IFIH1,IRF7,PTGS2,SERPINE1,XAF1
miR-4662a-5p (miRNAs w/seed UAGCCAA)		mature microrna		1.632	0.0215		A2ML1,C1RL,CASP8,CCNA2,GINS1,HRH1,MSN,NCAM2,PCDHB9,SCN3A,SLC22A15,SPON1,SPRED1,TC2N
CBX7	0.116	other		1.633	0.0328		BMP2,CTSS,CXCL8,CYP1B1,PAPPA,PRDM1
SPTLC2	-0.023	enzyme		1.633	0.00654		COL1A1,CTGF,MMP2,NPPA,THBS1,TIMP1
SATB1	0.791	transcription regulator		1.646	0.0313		ACTN1,CD40,CORO6,DNMT3A,DUSP4,EPSTI1,ETS1,F5,FAM110A,FAM129A,FOSB,GNG4,HBB,HELZ2,HLA-DMB,HVCN1,IL17RB,IRF7,MYCL,NR4A2,PIK3IP1,PTGS2,RGS1,RPLP0,RUNX1,SELL,TMEM2,TRIM22,VIM,XAF1
miR-4455 (miRNAs w/seed GGGUGUG)		mature microrna		1.65	0.0137		ADAMTS9,ATCAY,BTN2A2,CA5B,CACNA1A,CAMK2B,CUX2,EDNRA,EHD2,ELMO1,FBXL7,FERMT3,FGFRL1,FHL2,FRZB,GNG4,GPR123,GRIK2,HAPLN4,INHBB,ITGA11,KIAA1211,LRRC32,MFAP4,MOB3C,MYL9,PACSIN3,PAPPA,PODN,PVRL1,RASGEF1A,SLC12A8,TBX15,TP53I11,ZC3H12B,ZMIZ1
miR-3189-3p (miRNAs w/seed CCUUGGG)		mature microrna		1.652	0.0101		ACOT11,C2orf27A/C2orf27B,C9orf3,CALN1,CD248,CD74,CMKLR1,CRB2,DOK4,FGF1,FGF12,GPR158,GPR173,HEYL,IGFN1,IL1RAP,KLHL29,LMO2,LYN,OSCAR,PAAF1,PVRL2,RASSF5,RBP1,S1PR3,SIX4,SLCO2A1,SNED1,TMBIM1,TNFAIP2,USP43,XAF1,ZNF609
miR-4326 (miRNAs w/seed GUUCCUC)		mature microrna		1.656	0.00461		ADAM28,ANTXR2,ARPP21,C17orf96,CA5B,CACNG2,CALU,CNRIP1,DCHS2,EPHA3,FN1,FSTL1,MEGF10,PLAT,PNPLA4,PPM1M,SP100,TPX2,TTC3,ZNF292,ZNF737
miR-3150b-3p (and other miRNAs w/seed GAGGAGA)		mature microrna		1.664	0.0392		ADAMTSL1,ANKRD26,ATP2B1,CFAP44,CNGA3,DNM3,DOK3,ENPEP,GDPD2,GFRA1,HLA-DQA1,IGFBP5,IQGAP1,JPH4,LMNA,MAP7D3,MTAP,NAV1,NMNAT2,PSD2,RYR3,TNFRSF14,TRANK1
miR-1910-5p (miRNAs w/seed CAGUCCU)		mature microrna		1.666	0.037		ABLIM1,ARSJ,BIVM,C1RL,CALU,CDKL2,CDS1,DLC1,GLIS3,GPR158,GPR183,IGFBP4,LCP2,LGALS8,NFIB,PCLO,SERPINB8,SLC15A2,SLC22A4,SRPX2,TACR1
ACKR2	-0.069	g-protein coupled receptor		1.667	0.0138		CCL5,DHX58,IFI44,IFIT2,IFIT3,IRF7,OAS1,OAS2,OAS3
GAPDH	-0.272	enzyme		1.667	0.0258		C2,CCL2,DUSP1,FCER1G,IFIT2,OAS1,OAS2,OAS3,SPP1
miR-126a-3p (and other miRNAs w/seed CGUACCG)		mature microrna		1.668	0.00731		DIP2C,EFHD2,KANK2,MICAL3,PLK2,PTPN9,RGS3,RNF165,SLC41A2,SPRED1,VEGFA
miR-4489 (miRNAs w/seed GGGGCUA)		mature microrna		1.669	0.0148		ADAM19,ADAM22,AEN,ARC,ASIC1,ASIC4,ATOH8,BCAM,C1QTNF1,CARD6,CCDC103,CDON,CLYBL,DUSP4,EFNB2,F5,FCHSD1,FOXJ1,FZD5,GPR173,HRH1,HSPB6,IGFBP3,KCNIP3,KIAA1244,KIF21B,KLHL4,MAPT,MSN,NAV1,NID1,NWD1,OLFML2A,PLAUR,PRPS2,SBK1,SLC2A4RG,SLC30A3,SMOC1,SOX10,ST3GAL1,TLCD1,ZC4H2
PTPN6	-0.509	phosphatase		1.671	0.0325		BAX,CD44,CDK4,ITGB2,LYN,MYC,NCF2,TIMP1
NUPR1	0.413	transcription regulator		1.673	4.13e-14	708 (11)	ABHD15,ADAM22,ADM,AEN,AKAP12,ALDH5A1,ALDOC,ANK1,ANKRD32,ARHGAP11A,ASIC1,ASPM,ATF3,AURKA,B3GNT5,BLM,BRCA1,BRINP3,BUB1,BUB1B,CASC5,CCDC9,CCNA2,CCNB2,CCNF,CD63,CDCA8,CDK2,CDK4,CEBPB,CENPL,CITED2,CNPY4,COL1A2,COL3A1,CREB5,CROT,CXCL8,CXCR4,CYR61,CYSTM1,DHTKD1,DPY19L2P2,DSN1,DUSP5,EPB41L4A-AS1,EPHA7,ESPL1,ETS1,ETV1,FAM111A,FAM114A1,FAM115C,FANCD2,FCHSD2,FGF1,FHL2,FUCA1,FZD8,GABBR1,GADD45A,GINS1,GSTA4,G…
PSEN2	-0.678	peptidase		1.674	0.0219		BAX,CASP3,CD74,CTSC,CTSS,CTSZ,DLL1,EGFR,EMP1,GAS5,GJA1,HES5,PDGFRA,PRC1,PSEN2,PSTPIP1,PTGS2,TNXB
HMOX1	-0.976	enzyme		1.675	5.05e-07	698 (19)	ABCG1,ANGPT1,ANGPT2,AQP1,CASP3,CCL2,COL1A1,CXCL8,CYP2E1,ENG,FGF1,GCLC,HMOX1,ICAM1,ID1,IGF1,MAPT,MSR1,NOS2,NR4A2,PROCR,PTGS2,RELN,SPARC,TGFB2,THBD,THBS1,THBS2,TYMP,VEGFA,ZFP36
miR-203a-3p (and other miRNAs w/seed UGAAAUG)		mature microrna		1.687	4.88e-07		ABLIM3,ACVR2B,ADAMTS15,ADAMTS17,ADARB2,ADK,AFAP1L2,AFF2,AHR,AK4,AKAP6,AKT2,ANKRD13B,ANTXR2,ANXA4,ARNTL,ATP2B1,B3GALNT2,B3GNT5,BCL7A,BIRC5,C12orf75,C8orf4,CABP7,CAPS,CDH10,CDH6,CDHR3,CDK6,CDKL2,CFAP44,CITED2,CLASP2,CORO1C,COX15,CPNE8,CTSS,DCC,DCX,DGCR2,DGKB,DIO2,DLG5,DUSP5,EBF1,ECHDC2,EDNRA,ELMOD2,ENAH,EPHA3,ERICH3,ETV1,EYA4,F2RL1,FAM114A1,FAM117B,FAM126A,FAM155A,FAM198B,FAM84A,FGL2,FKBP5,FLRT2,FM…
NPR1	-0.214	enzyme		1.697	2.52e-06	615 (15)	ABCC8,ACE,COL1A1,COL3A1,FN1,KCNJ11,MMP2,MYH7,NPPA,RCAN1,RGS4,SLC9A1,TGFB3
miR-4529-5p (miRNAs w/seed GGCCAUC)		mature microrna		1.698	0.0207		ADAM19,ATP1B2,CDH23,CHST3,COX15,DGCR2,EEF1A1,EGR1,FADS2,FAM198A,FBXO17,IL13RA1,IL1RAP,LRRC2,LZTS1,MARCKS,MR1,OPHN1,PAK1,PIP4K2C,PIRT,PLEKHG1,PTPN3,RASSF4,SDK1,SEZ6L,SLC39A8,SNED1,TMEM2,TSPAN18,UNC5D,VCAN,VWF,ZNF248,ZNF300
PDLIM2	0.186	other		1.715	1.04e-08	520 (8)	C4orf19,CEMIP,CITED2,CRISPLD2,CXCL8,F2RL1,FBP1,FHDC1,FSTL1,FXYD6,GSTM1,IFI44,IFIT3,IGFBP3,LGALS3BP,MDM1,MECOM,MYL9,NAV1,NUDT11,OAS3,PHLDA1,PHLDA3,PTPLAD2,RASGEF1A,RTN1,SH3GL2,SLC10A4,SLC43A3,SMOC1,SPOCD1,STC2,TAGLN,ZNF300
UXT	0.167	other		1.721	0.00208		BUB1,CCNA2,CDC6,CXCL8,F5,FKBP5,GTSE1,PMEPA1,SEC24D,TLR3,TNFAIP3
miR-624-3p (miRNAs w/seed ACAAGGU)		mature microrna		1.724	0.011		BIVM,CADPS2,DIRAS3,ECM2,GDA,GNAI1,MCC,NFIB,OGN,PCLO,PLEKHA7,PTPLAD2,SEMA6D,SLC38A1,ZNF28
miR-4787-5p (and other miRNAs w/seed CGGGGGU)		mature microrna		1.726	0.00141		ACTN4,ATP1A2,CELSR1,CHRNA4,CLYBL,CTXN1,DTYMK,FADS2,FAM196A,FAM57B,FAS,FASN,KDM4B,KSR2,LZTS1,MEGF6,MKNK2,MSX1,NKD1,OLIG2,PLK4,PLXDC1,PVRL2,RGS11,SAPCD2,SCRT2,SLC11A1,SOD3,TMEM2,WTIP,ZNF618
miR-182-5p (and other miRNAs w/seed UUGGCAA)		mature microrna		1.728	5.34e-07		ABLIM1,ACVR2B,ADAM19,ADAM22,ADAMTS9,ADCY2,AHR,AJUBA,AKAP7,AMOTL2,ANTXR2,ANXA11,ARHGAP29,ARL4C,ATAT1,ATOH8,ATP9A,BAI3,BCL11A,CADM2,CALN1,CAPN5,CASP9,CD164,CDH4,CDK6,CEBPA,CELSR1,CEP135,CHL1,CITED2,CMTM7,CNGA3,COL11A2,COL5A1,CORO1C,CREB3L1,CSNK1E,CYB561,CYP1B1,DCX,DGCR2,DIAPH2,DOK4,DSCAM,EBF1,EFNA5,EFNB2,ELMO1,EPHA3,EPHA7,EPHB1,ESYT1,F13A1,FAM110B,FAM117B,FAM188A,FAM43A,FAM60A,FBN1,FN1,FNDC3B,FOSL2…
SPARC	0.638	other		1.731	0.000435	832 (20)	AKR1C3,BARD1,BHLHE40,BLM,BRCA1,CDH3,CEBPD,CHAF1A,CHAF1B,COL1A1,COL1A2,CPT1B,FN1,GBAS,GPD1,HSF4,LEF1,LYVE1,MMP2,PCGF2,SERPINE1,SLC7A11,SOX9,SPARC,TRIM5,VIM,ZHX2
miR-129-1-3p (and other miRNAs w/seed AGCCCUU)		mature microrna		1.741	0.00372		ARHGAP31,B3GNT7,CDCA7L,COLGALT2,CSRP1,DGKI,DOK4,DYRK3,ELOVL2,FPR3,FRS2,HS2ST1,LHFPL2,MAN1A1,MCM8,MYO1B,NMNAT2,P2RX7,PYGL,RPGR,TMEM136,TXLNB
CDKN2A	-0.125	transcription regulator		1.743	2.35e-11	793 (21)	AK1,ASF1B,BARD1,BAX,BIRC5,BLM,C3,CAPG,CCL2,CCL5,CCNA2,CDCA4,CDCA5,CDCA7L,CDK1,CDK2,CDKN2C,CEBPB,CEBPD,CHAF1A,CITED2,CTGF,CXCL14,DUSP1,E2F1,EBF1,EEF1A1,EGR1,EZH2,FAM111A,FANCA,FGFR1,FHL2,GTSE1,HMGB2,IGF2BP3,IGFBP5,ITGB5,KANK2,KIFC1,LEF1,MCM4,MCM8,MDM2,MDM4,MELK,MKI67,MMP2,MYBL2,MYC,MYCN,P4HA2,PBX3,PCNA,PDGFA,PLAGL1,PLK1,PMEPA1,PPFIBP1,PTK2B,RAB27A,RAD51AP1,RRM2,S100A6,SERPINE1,SKP2,TCF19,TGIF1,TK1…
miR-4481 (and other miRNAs w/seed GAGUGGG)		mature microrna		1.743	0.0088		ADO,AMOTL2,ATP1A2,CACNA1G,CD44,COL6A1,CREB3L1,EMP2,FANCA,FBLN1,FBXL7,GRIA3,HPSE2,ICOSLG/LOC102723996,KCNMB1,KDM4B,KDM7A,KIAA0040,KIAA0319,KIAA0895L,KLHL26,MOB3B,MOB3C,MR1,NCAM1,NTNG1,PATZ1,PDK3,PEA15,PPP1R15B,PTPN9,PYGM,RAB18,RBP1,SERPINB8,SNX22,TNFRSF12A,ZC4H2
miR-4676-5p (and other miRNAs w/seed AGCCAGU)		mature microrna		1.744	0.0419		CADM2,COL9A3,CSMD3,GCLC,HS2ST1,KCNJ5,KLHL29,KLHL6,MDM4,MRVI1,NCAPH,NFKBIZ,PSMC3IP,SLC7A7,SNED1,STIL,WEE1
miR-1273g-5p (miRNAs w/seed GUGGUUG)		mature microrna		1.746	0.00886		CALD1,CAMK2B,CAV2,CCDC3,COL23A1,EFEMP1,FAM60A,GRIN3A,GSTM1,JAG1,LIMS2,LRRC1,METTL21B,MMP2,PAK1,PCTP,PLXDC1,SLC41A2
miR-3657 (and other miRNAs w/seed GUGUCCC)		mature microrna		1.756	0.00901		ABLIM3,ADAMTS14,ALDH1A3,ALPK1,ANK1,ANKRD13B,ASCC1,BAX,C10orf105,C19orf66,C5orf49,CD276,CHAF1B,CIITA,CTSS,DDIT4,EFS,FGFRL1,ITGA11,LZTS1,MASP1,MTTP,NLGN1,NLGN2,NPAS2,NR4A2,PCTP,PDLIM3,PLB1,PTRF,RND2,RRAGD,SIGLEC14,SPARC,TTC39C,ZBTB42
NGFR	-2.159	transmembrane receptor		1.761	0.00238	792 (20)	CCNA2,CDK2,DMD,GRIA2,GRIA3,NCAM1,NGFR,PCNA,PLAT,SERPINE1
miR-4713-3p (miRNAs w/seed GGGAUCC)		mature microrna		1.77	0.000621		ANKRD26,APLNR,ATP2B1,B3GNT9,C1QL3,CD83,CDK2,CDON,ENHO,ETNK2,EVA1C,FAM115C,FSTL1,GPI,GSTA4,HCP5,HLA-DMA,HMGN5,ICOSLG/LOC102723996,KCNN3,KDELR1,LRRC32,MTAP,MYCBP,NCAM1,ODF2L,OGN,PHC1,PRKD2,PYCR1,RPS6KA1,SHISA7,TFCP2L1,TK1,UCP2,VANGL2,ZNF275,ZNF711
miR-3594-5p (and other miRNAs w/seed CCAGGGC)		mature microrna		1.772	0.00326		ABCA7,ACADS,ADORA1,AFAP1,AFF2,ARC,ARSD,ASIC1,ATP2B1,B3GNT7,BCAR1,BCR,BTN2A2,C1orf85,C9orf3,CCDC69,CDCA8,CDCP1,CERS1,CHRNA4,CNRIP1,COL5A1,CPXM2,CSDC2,CYTH1,DCHS1,DEDD2,DHRS13,DNASE1L1,DYNLT3,E2F1,EMP1,ETV4,EVC,FAM126A,FKBP5,FLRT1,FMOD,FRY,GRB10,HAPLN4,HES6,HPS1,HSD3B7,ITPKB,JAK3,KANK2,KCNE1L,KDM4B,KHNYN,KIAA0895L,KIAA1045,KIAA1324,KIAA1549,KLHDC8A,MEGF11,MRC2,MRVI1,MSN,MYH7,NOD1,OLFML2A,PDK3,PGF,P…
RBPJ	0.658	transcription regulator		1.788	3.92e-07	666 (15)	BMP2,CD44,DLL1,DUSP1,ETS1,FGF1,FGF11,GDF10,HES1,HES5,HEY1,HEY2,IGF1,IGF2,IL18,INHBB,JAG1,LEF1,LEFTY2,LFNG,LIF,MAP2K3,MDK,MSTN,MYC,NEUROD1,NFATC1,PGF,PRDM1,RUNX3,SDC1,SOX9,TGFB2,TGFB3,TNC,VEGFA
miR-485-5p (and other miRNAs w/seed GAGGCUG)		mature microrna		1.797	0.032		ADCYAP1R1,ADIPOR2,AFAP1,AKAP12,ANKRD34A,ARSA,ATOH8,ATP1A2,BAIAP3,C17orf96,C7orf31,CADM2,CAPN5,CAV2,CLTCL1,CROT,DCHS1,DCTD,DOK4,DPYSL3,EFHC1,EMILIN3,ERMAP,ETNK2,GABRB3,GFRA1,GLIS3,GLT1D1,GNAL,GNS,GPI,GPR173,GRIA3,HHAT,HIPK2,IGFBP3,IRF1,ITGA3,ITGAL,ITPRIP,KCNJ11,KCNK10,KCNK3,KIAA1549,LRP4,LYPD6,MAN1A1,MARVELD1,MCTP1,MDM2,MDM4,MICU1,MMP14,NFATC4,NIPAL3,NKAIN4,NMNAT2,NOVA1,NSUN5,NUCB1,NWD1,OAS1,PAK1,…
miR-3661 (and other miRNAs w/seed GACCUGG)		mature microrna		1.806	0.00838		C1orf106,C1orf94,CFH,DAP,DLX1,ELMO1,FGF11,FZD5,HIPK2,HLA-DPA1,HLA-DQB1,KIF23,KLHL6,MAP7D3,MICAL3,OAS2,OLFML2A,PAK6,PARP9,PHLDA1,PIK3IP1,PPM1M,PSD2,REXO2,RUNX1T1,SP100,TBX3,TGFB3,TGIF2,TMEM165,TXLNA,VOPP1,ZFYVE20,ZNF292
miR-193a-3p (and other miRNAs w/seed ACUGGCC)		mature microrna		1.806	0.0414		AJUBA,ALOX5,ATOH8,CALU,CERS1,CRB2,DIO2,DOK3,EIF4B,ETS1,ETV1,FAM84A,FGF1,FHDC1,FOXN2,GABBR1,GAS1,GSE1,H2AFJ,HHAT,IGFBP5,IGSF3,IRF1,KCNH8,KIAA1045,LAMC1,LRP4,LRRC8A,MMD2,MMP14,MMP16,MYCN,NOVA1,OSMR,PLAU,PLXNC1,PPARGC1A,PTPN9,RBMS1,RUNX1T1,SEPN1,SEPT3,SEPT6,SIX4,SKAP2,SLC30A7,ST6GALNAC5,TAPT1,TGFB2,THNSL1,TRIB2,TSPYL5,TXLNA,USP53,ZNF248,ZNF385B,ZNF618
ZNF217	-1.301	transcription regulator		1.807	0.000342		ADM,CCL2,COL8A1,CREB5,CXXC4,HAPLN1,IGFBP3,KLHL4,MYC,MYCN,MYO1B,NLGN1,NMNAT2,OLIG2,PIPOX,PLAT,RCAN1,RGS20,SEMA3A,SOCS2,ZHX2
RBM5	0.345	other		1.813	0.139		ANXA1,CDK2,ICAM1,IFITM3,MYO1B,PLK4,SERPINH1,TRAF1,UCP2
miR-320b (and other miRNAs w/seed AAAGCUG)		mature microrna		1.814	1.17e-05		ABCG1,ACVR2B,AK4,AKAP2,AQP1,AQP4,ATP2A3,B3GALNT2,BCAT1,BMPR1A,C12orf5,C1QL3,CACNG2,CALD1,CALN1,CBLN1,CCDC152,CD97,CDH20,CDK6,CECR6,CHST8,CLASP2,CPEB3,CREB5,CSNK1E,CTSB,CXCL14,CYBRD1,CYTH1,DCBLD2,DCC,DIP2C,DLX1,DMD,DPYSL3,E2F1,EFS,EIF4B,EMILIN2,ENAH,ENPEP,ETV1,EYA4,FAM117B,FAM155A,FLNC,FOXM1,FRAS1,FUT9,GLIS3,GLRA3,GNAI1,GNS,HAPLN1,HDAC4,HEY1,HIPK2,HOXA10,HS2ST1,HSPB6,ID4,IGF1,IGF2BP3,IRAK2,KAT6B,K…
miR-495-3p (and other miRNAs w/seed AACAAAC)		mature microrna		1.815	0.000459		ACVR2B,ADAM12,ADAMTSL1,ALCAM,AMOTL2,ANTXR2,ARC,ARHGAP12,ARHGAP20,B3GALNT2,BAI3,BCL11A,BIVM,C14orf169,C17orf96,CADPS2,CCNA2,CD109,CD164,CDCA7,CDK6,CFAP44,CHD7,CLDN10,CNOT2,CNR1,COL5A1,CPEB2,CPEB3,CPNE4,CREB5,CSNK1E,DACT1,DDIT4,DGKB,DLC1,DLL1,DMD,DPP10,EBF1,EMX2,ENAH,EPHA3,EPHB2,ETS1,F11R,FAM114A1,FAM43A,FGFRL1,FKBP5,FOXC1,FOXO1,FRA10AC1,FRAS1,FZD8,GABBR2,GAL3ST4,GAS1,GLI3,GLIS3,GNG12,GNG4,GPD1,GRI…
mir-155		microrna		1.829	0.103		CCL2,CCL5,CEBPB,CXCL8,DUSP5,EGFR,HK2,IL13RA1,MYD88,NOS2,PTGS2,SERPINE1,SOCS3,WEE1
miR-512-5p (miRNAs w/seed ACUCAGC)		mature microrna		1.834	0.0265		C2,CASC5,CENPF,DIO2,DNAJC12,FAM60A,GJA1,GPC5,GPNMB,MSN,NFKBIZ,SLCO2A1,SOD2,TNFSF13,TOX3,ZNF300
DIO3		enzyme		1.841	0.0032		ABCC8,ABCD2,ALDH1A1,COL6A1,FXYD6,IER5,ITGA7,KCNJ11,NEUROD1,PYGL
NME1	0.007	kinase		1.841	2.52e-05	679 (22)	BAX,BOP1,CDK4,CTGF,FZD1,L1CAM,LPAR1,MET,METTL1,MMP14,MMP2,NETO2,PABPC1,PTN,SERPINE1,SMO,TIMP1
miR-6967-5p (and other miRNAs w/seed AGGGAGG)		mature microrna		1.853	0.0407		ABCB9,ANKRD45,APLNR,ATAT1,AURKA,BACE2,CD276,CD44,CDCA5,CDCA8,CDHR1,CMKLR1,CMYA5,DACT1,DDR2,ELMO1,HES6,HOXA10,IGFBP4,ISLR,ITGA11,JPH4,KCNC4,KCNK3,KLRC3,KSR2,L1CAM,MSN,OAS2,OSBPL3,PHB2,PPM1M,RASSF5,RGS11,RHBDL3,RND2,RTKN,SDC4,SEMA4G,SERPINA1,SGMS1,SLC2A3,SLC2A4,SLC30A7,SLC6A9,SLC7A8,SLC9A1,SUFU,TMEM106C,ZNF518B
miR-4723-5p (and other miRNAs w/seed GGGGGAG)		mature microrna		1.853	0.00262		AFAP1,ANKRD13B,APLNR,ARHGAP31,ARX,ATCAY,ATP9A,BMP1,C17orf96,C1orf106,C1orf85,C1QTNF1,CAMSAP3,CBLN1,CCDC184,COL1A2,COL9A2,CPLX3,CSF2RB,CTSB,DKK3,DNASE1L1,DYX1C1,ELN,EMILIN3,ENTPD2,FADS2,FAM110A,FGFRL1,FHDC1,FOXC1,FXYD5,GALNS,GBP4,GPD1,GPSM1,HAPLN4,HEYL,HMP19,ID1,IFNLR1,IGDCC4,IL13RA1,ITGA3,KATNAL2,KCNJ11,KCNK3,KSR2,LAMC3,LAMP5,LHFPL2,LRRC16B,LRRN2,MAP2K3,MCC,MDK,MEX3A,MKNK2,MMP24,MN1,MYL12A,NAT16,…
LRP1	-0.416	transmembrane receptor		1.854	0.000866	725 (18)	C1R,C1S,COL3A1,MMP2,MRC2,PLIN2,PTGS2,SERPINF1,SERPING1,WNT10B
mir-205		microrna		1.858	0.13		EGLN2,RUNX2,VIM,ZEB1
miR-3918 (miRNAs w/seed CAGGGCC)		mature microrna		1.866	0.0213		ABCA5,ACSM5,ADCYAP1R1,ADK,AK1,ALPK3,APOBR,AQP1,ARC,ARSA,B3GNT7,BCR,CACNA1H,CACNG3,CCBL1,CDHR1,CDON,COL11A2,COL6A1,COL8A2,CPPED1,CRB2,CSDC2,DIAPH1,DNASE1L1,EDNRA,ERBB2,ETNK2,FADS2,FGFR3,GPR173,KCNJ5,KIAA0895L,KIAA1522,KIF16B,KIF20A,LAMA4,LEPREL4,LHFPL4,LTBP2,LZTS1,MMP14,MYL9,NCAM2,OAS2,OLFML2A,PGF,PHLPP1,PIK3C2B,POC1A,POLR2F,POLR2L,RET,RGS6,RHPN2,RRAGD,SBK1,SLC27A1,SLC2A10,SLC41A2,SLC9A1,SMOC1,SPA…
miR-1266-5p (and other miRNAs w/seed CUCAGGG)		mature microrna		1.869	0.0102		ADORA1,AMER2,ANKRD28,APOL4,CALU,CDCA8,CDHR1,CHST15,COL4A2,COL6A1,DIAPH1,DPYSL3,FGF11,FOXC1,GPX3,HPS1,ITPKC,LITAF,MASP1,MMP14,MUC1,MYADM,NAV1,NEK11,OAS1,OLIG2,PADI2,PIPOX,PRMT5,PTPRT,RPL37,SBK1,SEPT6,SLC13A3,SLC35D1,SNED1,SOD3,STIL,TRIP13
miR-339-3p (miRNAs w/seed GAGCGCC)		mature microrna		1.874	0.011		ADAMTS14,ARX,BAI1,CECR1,DUSP9,FAM222A,GLI3,GPRC5C,KLHL29,LFNG,LOXL2,MICAL3,PICK1,PRDM16,SCRT2,SOD3,TXLNA
PRKG1	-0.604	kinase		1.89	0.071		COL1A1,COL3A1,CTGF,FN1,SERPINE1,TAGLN,THBS1
NR4A1	-0.692	ligand-dependent nuclear receptor		1.89	2.46e-06	955 (27)	ADIPOR2,ADM,AKR1C1/AKR1C2,APOD,APOE,ATF3,COL16A1,COL1A1,COL6A1,COL6A2,CRABP2,E2F1,ELK3,FASN,FBP1,GPD1,GSTM5,HMOX1,ICAM1,KCNIP3,LPL,MAPK8,MARCKSL1,MDM2,NEUROD1,NR4A2,NR4A3,PCNA,PGAM2,PHKG1,PYGM,RAMP3,RPS6KA1,SAT1,SCD,SLC2A4,SLC37A2,STARD10,TGFB3,UBE2C,UCP2
NR1H3	0.229	ligand-dependent nuclear receptor		1.9	0.0304		ABCG1,APOC2,APOD,APOE,ARL4C,CCL5,FASN,FBP1,ITGAL,LPL,NOS2,PLTP,PPARGC1A,PTGS2,SCD,SLC2A4,VEGFA
miR-3158-3p (miRNAs w/seed AGGGCUU)		mature microrna		1.904	0.0435		ANTXR2,CASC5,CDK6,DIO2,DNALI1,EFEMP2,FAM110B,ITGA4,LGALS8,LRRTM2,MKX,NCF2,PDGFD,PDYN,PHLDA1,PUS3,RANBP17,RBPMS,RIMS2,S1PR3,SLC7A10,ZIC5
GNB2L1	0.594	enzyme		1.912	0.00183	727 (20)	ADCYAP1R1,BAX,COL1A2,FOXM1,MDM2,MYC,PTCH1
miR-1973 (miRNAs w/seed CCGUGCA)		mature microrna		1.915	0.0201		AFAP1,COL5A1,FBLN7,FGFRL1,HOGA1,HSPB6,LRRFIP1,MSR1,RHOJ,RREB1,TBX15,THNSL1,TRAF1
TAF4	0.146	transcription regulator		1.922	6.53e-08		ABI1,AR,CDH3,CTGF,DCN,EGFR,ETS1,FMOD,GAS1,GAS5,GAS6,GREM1,HOPX,ITGA6,LRRC16A,LUM,MAFK,MAP3K6,MMP2,OAS1,OLFML3,PBK,PDGFA,PPARGC1A,PTN,RUNX1,SPP1,TGFB3,THBS1,THBS2,VAV3
miR-204-5p (and other miRNAs w/seed UCCCUUU)		mature microrna		1.922	6.93e-05		ADAM12,ADARB2,ADCY1,AFAP1,AK4,AKAP2,ANGPT1,ANGPTL2,ANXA11,ARHGAP29,ARL4C,ARPC1B,ARX,ATP2B1,B3GNT5,BCAT1,BCL11A,BCL7A,BMP1,BMPR1A,C12orf5,CACNG2,CAMK2D,CCDC120,CCDC8,CELSR3,COL5A3,CORO1C,CPNE8,CREB5,CSF2RB,CTSC,DCC,DCX,DEDD2,DLG5,DPYSL3,ECE1,EFEMP2,EFNA5,EFNB1,ELMO1,EPHA5,EPHA7,EPHB2,FAM117B,FAM126A,FBN2,FOXC1,FRAS1,FRMD5,FRS2,GABBR2,GABRB3,GALNT4,GLIS3,HAPLN1,HMX1,HS2ST1,IER5L,IGF2BP3,IGFBP5,ISM1…
miR-4675 (and other miRNAs w/seed GGGCUGU)		mature microrna		1.925	0.0209		ABI3,ALDH1L2,CABP7,CDCA4,COL8A2,CYB5R2,DCAF16,DNAJA4,ENTPD2,FAM43B,FXYD6,GAS8,ICOSLG/LOC102723996,IGFBP4,IL1R1,IQGAP1,JADE1,KCNIP3,LRRC32,LRRC8A,LYPD6,MAN1C1,MMD2,OLFML2A,PCBP3,PHF11,PIK3IP1,PLEK,PLK2,PPM1M,PVRL1,SDC3,SEZ6L,SIGLEC9,SLC13A3,SLC22A15,SLCO3A1,STK40,SUFU,TMEM194A,TSPAN18,TTYH2,ZNF609
PTEN	0.278	phosphatase		1.932	2.27e-12	819 (18)	ACAA2,ADM,AKR1C3,ANGPT1,ANGPT2,ANXA1,AR,AURKA,BAX,BCL3,BIRC5,C3,CA2,CASP7,CCL5,CCNB1,CCNB2,CD40,CDC20,CDK4,CDK6,CEBPB,CITED2,CKS2,CNN3,CSNK1E,CSRP1,CTSB,CTSZ,CXCL8,CXCR4,CYB561,CYP27A1,DUSP1,EFNB2,EGFR,EGR2,ETS1,F3,FAS,FASN,FES,FOXM1,FOXO1,GPX3,HEXB,HLA-DMA,HOXA10,ID4,IDI1,IFI30,IFNGR2,IGF2,IGFBP2,IGFBP3,IGFBP5,IGFBP6,ITPR3,JAG1,LGALS3,LRRFIP1,MAFK,MAPK8,MDM2,MET,MKI67,MMP14,MMP2,MT2A,MYBL2,MYC,N…
miR-626 (and other miRNAs w/seed GCUGUCU)		mature microrna		1.933	0.0219		ABCG1,AKT2,BCL11A,CCDC69,CDHR3,CEP19,DUSP4,FRAS1,IGFBP5,KCNJ16,KIAA1549,LILRA2,LRRC4,MAPK4,MMP16,MYO5B,NFE2L3,NR4A3,PRDM1,SAMD9,SOX9,STAT6,THNSL1,TMCC1,TRAF1,VCAN,ZCCHC24
miR-593-3p (miRNAs w/seed GUCUCUG)		mature microrna		1.935	0.0039		ALOX5AP,CCNYL1,DPYD,ELFN2,FOXC1,IGSF3,ITPRIP,KCNH1,MAP7D3,MCC,PAPPA,SEZ6L,SHISA7,SLC35D1,SLC38A1,ST3GAL1,TCF7,TMEM231,VASN
mir-29		microrna		1.936	1.69e-05	837 (16)	ADAM12,ADAMTS9,AR,CDK6,COL1A1,DNMT3A,ELN,FKBP5,IGF1,ITGA11,LPL,MMP2,NID1,OLR1,PIK3R1,PMP22,RUNX2,THBS1
FOXA3		transcription regulator		1.939	1		CD40,PPARGC1A,PRDM16,SLC27A1
miR-663b (miRNAs w/seed GUGGCCC)		mature microrna		1.94	1.36e-05		AFAP1,AKAP2,AMT,AMZ1,ARC,ATCAY,C1QL1,CABP7,CACNA1A,CALU,CC2D1A,CDC42EP3,CDCA5,CERS1,CHRNA4,COL4A6,DCX,DOK4,ECE1,EEPD1,EFS,FAM181A,FAM189A1,FAM50B,FANCC,FREM1,FSTL1,GALNT13,GDF10,GNS,GPIHBP1,HEYL,KDM4B,KDM7A,KIF13A,KSR2,LEFTY2,LPHN2,MEGF6,MGMT,MMP14,MMP2,MYLK,NCAM2,NPTX1,OLFML2A,ORAI1,PALM2-AKAP2,PDGFRA,PHLDA1,PLA2G5,PQLC3,PTER,PYCR1,RGS9,RHBDL3,RPS6KA1,RUNX2,S1PR3,SBK1,SEMA6B,SERPINA1,SLC12A8,SLC…
IGHM		transmembrane receptor		1.941	0.43		CCL5,CDK4,FAS,LGALS3,MYC
mir-146		microrna		1.961	0.00583	627 (14)	CCL2,CD40,CXCL8,DUSP1,EGFR,IRAK2,MMP2,MYD88,NLGN1,PTGS2,RUNX1
mir-23		microrna		1.963	0.0402		LOC102724788/PRODH,PTK2B,RUNX2,SOD2,SPRY2
PIAS3	-0.156	transcription regulator		1.963	0.023		HP,NFATC1,OSCAR,SERPINA3
miR-4423-3p (miRNAs w/seed UAGGCAC)		mature microrna		1.968	0.00742		ABCD2,ARHGAP29,CDCA7L,CEP135,COLGALT1,CTNNA3,DIAPH1,DOPEY1,FAM46C,FZD7,GJA1,GOLGA8A/GOLGA8B,GPRC5C,HEY1,KIF24,LRRTM2,MSR1,PDSS1,PRC1,RASL11B,RYR3,SEC24D,SLC35D1,TCF12,TMEM257,TPPP3,YAP1
miR-343 (and other miRNAs w/seed CUCCCUU)		mature microrna		1.969	0.00135		ADRB1,ASIC1,B3GNT7,CASQ1,CELSR3,COL11A1,DUSP6,EFEMP2,EGR1,EMX2,EPDR1,EPHA7,EPHB1,GDPD2,H1F0,KCNK10,KLHL4,LMNA,LTBP1,MEX3A,RAP2A,SEPT6,SLC2A3,SPTLC3,STC2,TBX15,TGFB3,THBS1,TRAF1,ZDHHC22
miR-3072 (and other miRNAs w/seed GCCCCCU)		mature microrna		1.969	0.000636		ADARB2,ADORA1,AIFM3,AQP1,ASIC4,ATP9A,BMP1,C21orf58,C2orf27A/C2orf27B,C9orf24,CCNF,CHST15,CLU,COL4A3,CORO7/CORO7-PAM16,CSMD2,DFNB31,DGCR2,EGLN2,FAM57B,FBLN1,FBN3,FOXJ1,FRAS1,GALNT2,GAS1,HDAC4,HMX1,ID1,IGF2,ITGA2,ITGB4,ITPKA,JAK3,KIAA1045,KIF21B,LGALS8,LITAF,LRRC4,LRRFIP1,MAP2K3,MAP7D3,MBTD1,MDFI,MEX3A,MICAL3,MMP14,MRVI1,MYL9,MYO1B,NCR3LG1,NKAIN1,NLGN2,NR2E1,NR4A2,NSUN5,PAK6,PCBP4,PEA15,PFN2,PHKG1,…
miR-711 (miRNAs w/seed GGACCCA)		mature microrna		1.97	0.0404		ACVR2B,APOC2,BID,CD44,CDK6,CPXM2,DUSP5,ELFN2,ELMO1,GATA2,IL13RA1,KANK2,KSR2,LIF,LRP4,LRRC32,LZTS1,MX2,NAAA,NXPH4,PDYN,PTPN9,RASSF4,RET,RGS11,RUNX3,SEL1L3,SLC11A1,SLC41A2,STAT6,TGIF2,TMEM248,TRIM67,VWA1,ZBTB42,ZFYVE20
miR-27a-3p (and other miRNAs w/seed UCACAGU)		mature microrna		1.972	5.74e-11		ABCB9,ACE,ACVR2B,ADAM19,ADAMTSL1,ADORA2B,AFAP1,AK4,ALDH1L2,AMOTL2,ANK1,ANTXR2,ARL4C,ARSJ,ARX,ASIC1,ATF3,ATP2B1,B3GNT7,BCAN,BCL11A,BCL3,BCL7A,BEND7,BMPR1A,C17orf96,C8orf4,CA10,CACNA1A,CACNG2,CALD1,CALU,CAMK2D,CBLB,CCDC120,CCNA2,CCNYL1,CDH6,CDK6,CDR2,CDS1,CECR6,CEMIP,CEP135,CHD7,CHST2,CNN3,CNR1,COL11A2,COL5A1,COLGALT2,CPEB3,CSDC2,CYP1B1,CYTH1,DCC,DCHS2,DCX,DUSP5,ECE1,EDNRA,EEPD1,EFNB2,EGFR,ELFN2,EL…
mir-34		microrna		1.974	0.00907	154 (7)	CDK4,CDK6,EFNB1,EMP1,LEF1,MDM4,MET,MYCN,RUNX2,SIRT1,SLC30A3
ITGB1BP1	-0.235	transporter		1.976	0.00798	238 (7)	DLL1,HES5,HEY1,HEY2
miR-3200-3p (miRNAs w/seed ACCUUGC)		mature microrna		1.979	0.00824		CCDC96,CNGA3,DACT1,FAM196A,FBN1,FPR3,GLIPR1,KIAA0319,LYVE1,MAP4K5,MATN2,NAMPT,REPS2,RSPO2,SMOC2,SYN3,ZNF28
COL18A1	-1.02	other		1.98	7.99e-09	752 (19)	CCL2,CDKN2C,DDIT4,EFNB2,EGFR,EPHB1,EPHB2,EPHB4,ETS1,F2RL1,F3,FGFR1,FN1,HK2,ICAM1,ID1,IL18,ITGB2,JUNB,LDHA,MAPK8,MMP2,MXI1,MYC,NOS2,PLAU,PTGS2,SERPINE1,THBS1,TNFRSF1A,TNFRSF21,VEGFA,VWF
COL4A3	-0.73	other		1.98	3e-08	603 (15)	COL1A1,COL1A2,COL3A1,COL4A1,COL4A2,CTGF,FN1,ITGA2,LAMA1,LAMB1,LAMC1,MMP14,MMP2,PTGS2,TIMP1
miR-4764-3p (miRNAs w/seed UAACUCC)		mature microrna		1.98	0.0344		COL9A2,EPDR1,EYA4,HLA-DRB1,KAT6B,LAMB1,RAP2A,SFRP4,TBC1D1,TC2N
mir-135		microrna		1.982	0.00978		CASP1,HOXA10,IL1R1,MTSS1,SPP1
CXCR3		g-protein coupled receptor		1.982	0.13		COL1A1,FN1,HMOX1,TNC
JAK3	-0.595	kinase		1.982	0.457		BAX,CDK2,CDK4,CDK6,IRF1
TAS1R3		g-protein coupled receptor		1.982	0.0344		CEBPA,DDIT4,SLC1A5,SLC7A11
EIF4EBP1	0.249	translation regulator		1.987	0.213		CEBPA,CEBPD,IRF7,PPARGC1A
HEXIM1	-0.014	transcription regulator		1.987	0.0914		ANGPT1,ANXA1,COL1A1,LOXL2,TGFB2,VIM
miR-141-3p (and other miRNAs w/seed AACACUG)		mature microrna		1.997	0.000426		ADRB1,AKAP2,AKR1C1/AKR1C2,ARNTL,ATAT1,ATF5,B3GNT5,BAX,BHLHE40,CADM2,CALU,CDC42EP3,CDK6,CDON,CFAP44,CLASP2,COL4A6,CORO1C,CRMP1,CSNK1E,CYP1B1,DCC,DCX,DDIT4L,DLC1,DPY19L1,DTL,EGR2,ELAVL4,ELMOD2,ENAH,EPHA2,EPHA5,EPHA7,FAM188A,FAM46C,FAM84B,FKBP5,FOXC1,FOXJ1,FRA10AC1,GJC1,GLCCI1,GLI2,GNG7,GPD1,GPRC5C,GRIN3A,HDAC4,HIPK2,HS2ST1,IGDCC4,IGF2,ITGA6,JAG1,JMJD1C,KAT6B,KIAA1211,KIAA1217,KIF17,KMT2A,LHFP,LRP1B…
TOPBP1	0.119	other		1.999	0.0484		BAX,GADD45A,IGFBP3,MDM2
CLEC4G		other	Activated	2	0.0344		CDK2,CDK4,CDK6,RUNX3
LARP1	-0.091	translation regulator	Activated	2	0.00032		PABPC1,RPL32,RPS20,RPS6
EEF1A2	-0.479	translation regulator	Activated	2	0.0344		CYBA,ITGAL,ITGB2,NCF1
NEUROG2		other	Activated	2	0.0301		DCX,DLL1,NEUROD1,RND2,YAP1
BNIP3L	0.293	other	Activated	2	0.00112		ANK1,AURKA,CCNA2,CENPE,CENPF,CST3,E2F1,FANCD2,GADD45A,ITPR3,MYBL2,NUF2,PTK2B,RRM2,TFRC,TOP2A
GFAP	-0.103	other	Activated	2	0.00144	369 (7)	CD44,ITGA2,ITGA6,ITGA7,LAMA1,VIM
DAXX	0.168	transcription regulator	Activated	2	0.184		CASP3,CASP8,HSPB1,SERPINE1
ALDH1A2	-0.065	enzyme	Activated	2.025	1.4e-08	534 (7)	ALDH1A1,ALDH1A3,ATF3,BGN,CD44,COL1A2,COL3A1,CTGF,CYR61,IGFBP4,NPPA,PCOLCE,SPARC,SPP1,TGFBI,TIMP1,TIMP3
miR-3191-3p (miRNAs w/seed GGGGACG)		mature microrna	Activated	2.028	0.000283		ADAM12,AMER2,BCAM,C1QL4,CALU,CAMK2B,CAPN5,CDCA4,CDHR1,CECR6,CNIH3,COL4A2,CPT1B,FBLN1,FBLN2,GJB6,GPRIN1,GPX3,ICOSLG/LOC102723996,IGF2,KIAA1045,LIF,LIMS2,MKNK2,NIPAL3,NLGN2,PRDM16,PRKCG,SAPCD2,SEPN1,SERTM1,SLC1A5,STPG1,TBKBP1,TTC38,VANGL2,VASN,WNT7B,ZFR2,ZNF275
miR-1207-3p (and other miRNAs w/seed CAGCUGG)		mature microrna	Activated	2.029	0.0491		ABI3,ANKRD65,CDCA8,CENPU,CHST6,COX15,DEDD2,FOSB,GPRASP1,GREM1,LYZ,MAOB,MMP24,MRC2,MYCL,NOL4,PDPN,PLIN2,RELL2,RPS23,SLC25A48,ST8SIA4,TXLNA,ZFR2
miR-1268a (and other miRNAs w/seed GGGCGUG)		mature microrna	Activated	2.03	0.0111		ADAMTS17,ANKRD13B,ARHGAP11A,ATCAY,CA5B,CACNG3,CAMLG,CCDC125,CCNF,CPT1B,CSMD3,EEPD1,EFNB1,EHD2,EOGT,FAM43B,GDF10,GLI3,GPR123,GPR37L1,HAPLN4,HELZ2,HOGA1,IGFBP3,ISM1,KCNE4,LZTS1,MCF2L2,MDM2,PADI2,PDCD11,PDE6B,PODN,PSD4,RAB3D,TENM3,TMCO4,TMEM209,TMEM229A
miR-22-3p (miRNAs w/seed AGCUGCC)		mature microrna	Activated	2.03	0.000861		ACVR2B,ADCY1,AKAP6,ALDH5A1,ARSD,C17orf96,CACNG3,CD97,CEBPD,CENPV,CHD7,CIITA,CTSC,CYR61,DDIT4,DGKI,DNM3,DPP10,DPYSL3,DUSP10,EMILIN3,EMP1,EPC1,ETV1,FBN2,FREM2,FSTL1,FTL,FUT9,GABBR2,GABRB3,GALNT4,GATM,GFRA1,HDAC4,HSPG2,HTR2C,IL13RA1,ITGA5,ITGB8,KAT6B,KCNE1L,KCNH1,KCNK10,KHNYN,KIAA0040,KIAA1211L,KIRREL3,KMT2A,KSR2,LAMC1,LCNL1,LGALS1,LIF,LRRC1,LRRC16A,LRRN2,MECOM,MEX3A,MMP14,MMP24,MR1,MTHFD2,MYCBP,MYC…
GJA1	-0.939	transporter	Activated	2.042	0.000576	810 (18)	CCL2,CD40,FGFR3,FOXO1,GJA1,ICAM1,NOS2,SKP2,THBS1,VEGFA,VIM
miR-147a (miRNAs w/seed UGUGUGG)		mature microrna	Activated	2.053	0.00882		CNIH3,FGF11,GPR123,IKBIP,METTL21B,MSR1,PCP4,RBM47,SBK1,SERTM1,SLC13A5,ST8SIA4,TLX1,TMEM185B,VEGFA,ZNF618
miR-532-5p (and other miRNAs w/seed AUGCCUU)		mature microrna	Activated	2.073	0.0292		ADAM22,ARSJ,CAST,CCDC64,CDK1,GBP1,GSAP,MCTP1,NCF2,PARD3,RASSF5,RUNX3,SMIM10,SRSF12,XK
miR-1289 (miRNAs w/seed GGAGUCC)		mature microrna	Activated	2.093	0.0291		ALOX15B,ALOX5,AMT,ATP1A2,C8orf4,CAMKMT,CD58,CENPN,DPP10,DUSP1,DUSP4,EFNA5,FXYD6,IER5L,IGFBP5,KANK2,LY75,NCAPG2,NIPAL3,NLGN2,NUDT11,OSCAR,P2RX7,PCSK6,PERP,RUNX2,SCD5,SEMA4G,SEPT6,SERINC5,SUSD4,TPX2,UACA
miR-3180-3p (and other miRNAs w/seed GGGGCGG)		mature microrna	Activated	2.111	6.35e-05		ACE,ACVR2B,AFAP1,AK1,ALOX15B,AMH,ANKRD65,APOE,BCAM,BEGAIN,C10orf105,C1QL4,C1RL,CABP7,CCDC102A,CDC123,CDH23,CDHR1,CERS1,CHRNA4,COL5A1,CORO6,CTXN1,DDIT4,EFNA5,EHBP1L1,FAM43A,FAM43B,FAM84A,FKBP9,FXYD1,FXYD6,FZD2,GAS1,GRB10,HELZ2,HEYL,HIP1R,HIPK2,IFIT5,IGFBP6,INA,L1CAM,LFNG,LINGO1,LSP1,MARVELD1,MEIS1,MICAL3,MMRN1,NBEAL2,NGFR,NPTX2,PHB2,PIK3C2B,PLIN4,PODXL2,POLR2F,PVRL2,RCN3,SCRT1,SLC25A1,SLITRK1,SLIT…
miR-375-3p (and other miRNAs w/seed UUGUUCG)		mature microrna	Activated	2.116	0.0048		ADIPOR2,AHR,ARL4C,C7,CAST,CCDC176,CEMIP,CLCN2,CPNE8,CPPED1,DIP2C,ELAVL4,ENAH,FOXF1,FRAS1,GRIK2,ITPKB,KCNE3,KIAA1524,LDHB,MAL2,MEIS1,MYC,NME5,NXPH4,PDE5A,PDGFA,PDK3,PHF21B,PHLDA1,PIPOX,PRDM16,PTPN3,RASSF8,RBM47,RGS16,SLC7A11,SOX6,SRRM3,SSTR1,SVIL,TCF12,UST,WDR92,YAP1,ZRANB1
miR-543-3p (and other miRNAs w/seed AACAUUC)		mature microrna	Activated	2.121	0.000795		ACVR2B,ADARB2,ADCY1,AKAP2,AKAP6,AKAP7,ANGPT2,ANTXR2,ARHGAP11A,ARHGAP29,ARX,ASF1A,ATP2B1,BAI3,BCL7A,BHLHE40,CEP135,CHPF2,COL16A1,COL5A1,CPEB2,CREB5,CRISPLD1,CYR61,DCC,DCX,DIP2C,DLX1,DPYSL3,EEF1A1,EGR1,ELAVL4,ENAH,EYA1,EYA4,FAM117B,FAM222A,FAM46C,FGF12,FLRT2,FNDC3B,GFRA1,GJC1,GREM1,GRIK2,HAPLN1,HEY2,HIPK2,HMGB2,HOXA10,HS2ST1,ICK,ID4,IGFBP3,INADL,ITGB8,KCNE3,KCNH1,KCNH8,KCTD8,KIAA1522,KIF4A,LAMP5,LE…
HCAR2		g-protein coupled receptor	Activated	2.121	0.0008		IQGAP3,KIF20A,NMI,PLK1,PLK4,PTGS2,SLC37A2,WEE1
NELFB	0.077	other	Activated	2.121	1.15e-05		ATF3,COL6A1,CTGF,GADD45A,MKNK2,RPLP0,RPS3,VEGFA
mir-193		microrna	Activated	2.121	0.00567	370 (7)	ACTN4,CCL2,CD151,MAPT,PLAU,SULF1,SYNPO,VEGFA
miR-4525 (and other miRNAs w/seed GGGGGAU)		mature microrna	Activated	2.122	0.00135		ABHD6,AFAP1,ANKRD13B,APLNR,APOBEC3C,ASS1,BEGAIN,C17orf96,C1orf106,C1QTNF1,CALU,CASQ1,CBLN1,CTSB,DFNB31,DSCAML1,ENTPD2,FGF1,FILIP1L,FUCA2,GNG7,HK2,HMGN5,HSPB6,IGF1,KSR2,LRRC1,MASP1,MFAP4,MKNK2,MMP24,MSS51,NOS2,OSBPL3,PIPOX,PTPRR,PVRL2,RGS11,RTN4RL1,RUNX3,SDC3,SEPN1,SEPT6,SHISA7,SLC13A3,SLC7A8,SLC9A1,SPA17,TACR1,TMCC1,TNFAIP2,TSPAN11,WNT7B,ZNF275
RBL1	-0.534	transcription regulator	Activated	2.124	1.02e-05	355 (15)	CASP4,CASP6,CCNA2,CDC6,CDK1,CDK2,DUSP10,E2F1,F3,FAS,HES1,MCM2,MET,MT1G,MYBL2,MYC,MYCN,PCNA,PLK1,RRM2,SKP2,TYMS,ZEB1
miR-1285-3p (and other miRNAs w/seed CUGGGCA)		mature microrna	Activated	2.136	0.0462		AKT2,ANKRD16,ASXL3,B3GNT7,BIRC5,CD109,CENPH,CMKLR1,CREB5,DMTN,EFHC1,EMP2,FMOD,FOXM1,GABRA3,GAS8,GLUD1,GMPR,GPI,GPR37L1,H6PD,ICAM1,ITGAL,ITPKB,JADE1,KCNB1,KCNJ16,LRRC16A,LRRN2,LRRTM3,MDM4,MICAL3,MYBPC1,NUDT19,PHACTR2,PLCB1,PLOD1,PVRL1,REM1,RGS11,RHBDL3,RINL,RPL31,SLC38A3,SLC7A14,SNX22,SPHKAP,SUSD5,TCTN2,TEAD3,TMEM176B,TMEM97,TRIM16L,TSPAN11,VIM,WDR78,YAP1,ZNF609
miR-335-5p (and other miRNAs w/seed CAAGAGC)		mature microrna	Activated	2.137	0.0126		ACOT11,ADAM19,AKAP2,ARHGAP18,CALU,CASP7,CCL5,CCNF,COL5A2,DAAM1,DCX,DGKB,EBF4,EFNA5,EFNB1,ELFN2,ENAH,ENPEP,F13A1,FAM84B,FANCA,FKBP1B,FRS2,IRF1,ITGB8,JUP,KDELR1,KLHL28,KSR2,LDHB,LPAR1,LPHN2,MAP2,MDM4,NMNAT2,NR4A3,NRXN1,OSBPL3,PALM2-AKAP2,PGF,PMEPA1,PTPRB,RGN,RPRM,SEPHS1,SLC37A2,SSX2IP,TCTEX1D1,TMEM136,TMEM194A,TRIM67,ZRANB1
DACH1	0.328	transcription regulator	Activated	2.137	0.00583	656 (12)	EFEMP1,EGR1,FGFR1,ID1,IER2,IGFBP3,PTGS2,RELN,SERPINE1,STC2,TNFAIP3
miR-1587 (and other miRNAs w/seed UGGGCUG)		mature microrna	Activated	2.141	3.41e-07		AQP1,BEND7,CABP7,CDH6,COL5A3,CRISPLD1,DAP,DNAJA4,ENTPD2,GAS8,GLIS3,HELZ2,ICOSLG/LOC102723996,IGFBP4,IL1R1,JADE1,KCNE3,KCNIP3,KIAA1045,LRRC32,LYPD6,MAN1C1,MARCH1,MARVELD1,NID1,PCDHGA1,PCDHGA10,PCDHGA11,PCDHGA3,PCDHGA5,PCDHGA9,PCDHGB1,PCDHGB3,PCDHGB4,PCDHGB5,PCDHGB7,PCDHGC4,PLK2,PPM1M,SDC3,SLC22A15,SOWAHA,STK40,TAGLN,TLX1,TMBIM1,TMEM216,TMEM248,TMEM97,TNC,TNFAIP3,TSPAN11,TSPAN18,TTYH2,ZNF250,ZNF609
miR-4269 (and other miRNAs w/seed CAGGCAC)		mature microrna	Activated	2.142	0.0148		ABLIM3,ACOT11,AEN,ALDH1L2,ARSA,CAMK2B,CDK1,CREB5,DCX,FCHSD1,FOXO1,FZD1,GALNS,GALNT4,GREM1,HEBP1,IGDCC4,JPH3,KCNJ11,LANCL2,MAP2,MCC,NCAPH,NWD1,PPIF,PXDN,RASSF5,SAMD8,SERINC5,SH3BGR,SPRED2,TMEM185B,TSPAN11,ZAK,ZDHHC12,ZEB1
miR-200b-3p (and other miRNAs w/seed AAUACUG)		mature microrna	Activated	2.143	0.000156		ACVR2B,ADCY2,ADIPOR2,AKAP2,AKT2,AMOTL2,ANKRD28,ARHGAP20,ARL3,ASF1A,CALU,CCNA2,CCNYL1,CDC42EP3,CDH6,CDK2,CDON,CDR2,CHST2,CITED2,CLASP2,CNN3,COL4A3,CORO1C,CPED1,CREB5,CYP1B1,CYTH1,DACT1,DCBLD2,DCX,DDIT4,DDIT4L,DLC1,DNMT3A,DPY19L1,DUSP1,EFNB2,ELAVL4,EMP1,EPS8L2,ERRFI1,ETS1,FAM46C,FAM60A,FGF12,FHOD1,FN1,FNDC3B,FOXF1,FOXN2,FREM1,FREM2,FRS2,FSTL1,GABBR2,GALNT2,GATA2,GDI2,GJC1,GLCCI1,GLI3,GPR158,GPR173,…
miR-625-5p (and other miRNAs w/seed GGGGGAA)		mature microrna	Activated	2.146	0.00011		ADRB1,AFAP1,APLNR,BCL7A,BEGAIN,C12orf75,C17orf96,C1orf106,C1QTNF1,CA10,CADM2,CASQ1,CCDC101,CCDC184,CETN2,CHAF1A,COL1A1,COL8A2,CRYZ,CSMD2,CTBS,CTSB,CTSS,ELOVL2,EMILIN3,FAM196A,FAM50B,FAS,FBN1,FHIT,FKBP5,FSTL1,GAL3ST4,GRIA4,HAPLN4,HDHD3,HPSE2,IGF1,IGF2BP3,IL13RA1,ITPRIP,KATNAL2,KIAA1045,KLHL28,KSR2,LEFTY2,MCC,MDK,MEX3A,MGST2,MKNK2,MMP24,MRC1,NDRG2,NLGN2,PCDHGA1,PCDHGA10,PCDHGA11,PCDHGA3,PCDHGA5,PCD…
miR-216a-5p (miRNAs w/seed AAUCUCA)		mature microrna	Activated	2.154	0.0225		AJUBA,ARL3,BCAT1,CADM2,CAPN5,CAV2,CD93,CELSR3,CEMIP,CLYBL,CSMD3,CUX2,DGCR2,DIO2,DPY19L1,EIF4B,EPHA5,FGF1,FZD5,GFRA1,GNG12,HTR2C,KDM7A,KIAA0101,KIF21B,KLHL6,LAMC1,MAL2,MARCKS,MCC,MEX3A,MMP16,NPAS2,OLIG2,PDE5A,PDK3,PQLC3,PRDM16,PTPRT,RPS6KA3,SCD,SIPA1L3,SLC35D1,SMPD3,SPEF2,SSX2IP,STEAP3,TCTN1,TMEM209,TMEM255A,UACA,VANGL2,ZEB1
ATG7	-0.144	enzyme	Activated	2.157	0.00194	562 (17)	CASP3,CASP7,CXCL8,GSTM5,NQO1,RCAN1,SOCS3,TNFRSF1A
NKX2-3		transcription regulator	Activated	2.171	1.47e-10		ADM,ANGPT2,ANGPTL4,APOBEC3G,BMP2,C19orf66,C8orf4,CASP1,CBS/LOC102724560,CCNB2,CD38,CRYAB,CXCL8,DANCR,DDX60L,DHX58,EIF4B,F2RL1,FAM198B,FAM46A,FAR2,FBN2,FBXO6,FLRT2,GBP1,GMPR,GNG12,HCP5,HELZ2,HEY1,HEY2,MAP2,MCMDC2,MCTP1,MMRN1,MT1M,MYD88,NETO2,PARP10,PARP12,PARP9,PLCB1,PLEKHA4,PLSCR1,PTGS2,RPL23,RPS23,RPS29,SAMD9,SAMD9L,SEMA3A,SRPX2,TCTEX1D2,TMEM100,TMEM158,TNFAIP8L1,TRIM22,TRIM5,TTC3,TYMP,UACA,UNC9…
STUB1	0.108	enzyme	Activated	2.181	0.000744	850 (19)	BIRC5,CASP3,CCNA2,CDK1,ERBB2,FOXO1,JUNB,MAPT,NPPA,PCNA,TAGLN,VEGFA
miR-647 (miRNAs w/seed UGGCUGC)		mature microrna	Activated	2.191	0.00377		ABHD6,ALCAM,BMP1,CA10,CDH20,CDHR1,CHST15,CHST3,CHST6,CLEC7A,CNOT2,CPEB2,DCX,DNAH5,DNALI1,EFEMP1,EFNA5,F13A1,FBXO17,FGFBP3,FN1,GINS2,GRIA2,IFIT2,IL1RAP,ISM1,LAIR1,NETO2,ODF2L,PAK6,PCGF6,PTPRB,RHOJ,RNF165,RUNX2,SEPT3,SSC5D,STIL,SYT6,TMEM159,TMEM257,TNFAIP2,TUBB6,WWTR1,XAF1
NEUROG1		transcription regulator	Activated	2.197	5.63e-15		AMIGO2,ASS1,BEX1,C1S,C3,CEMIP,CFH,COL3A1,DCX,DSP,FABP3,FAM198B,FN1,GREM1,LGR5,LRIG1,MARC2,MEST,MFAP4,NOG,P4HA2,PAPPA,PLK2,PPIC,PXDN,S100A4,SERPINF1,SLC43A3,SQRDL,SULF1,TACR1,THBS1,TMEFF2,TMTC2,TRIM22
CAT	-0.181	enzyme	Activated	2.2	3.55e-05	769 (18)	ADM,BAX,CCL2,COL1A1,CXCL8,CYP1B1,GCLC,HLA-DRA,HMOX1,NOS2,PTGS2,SERPINE1,THBS1,TIMP1,TNC,VIM,XAF1
mir-373		microrna	Activated	2.213	0.00599	602 (9)	ANGPTL4,CDK2,CSDC2,CXCL8,SERPINE1
miR-4763-5p (miRNAs w/seed GCCUGCC)		mature microrna	Activated	2.216	0.00205		ACSF2,ADAMTSL1,AIFM3,AKT2,ALDH5A1,ANKRD65,ATCAY,B3GALNT2,B3GNT9,BDH1,CACNB3,CCDC170,CCDC3,CDRT4,CERS1,CHST3,CLASP2,CLEC2D,CMKLR1,CNIH3,COL11A2,COL23A1,COL4A6,COL9A2,CTSS,DGKB,DOK3,EFNB1,EGLN2,EHD2,EMILIN3,F2RL1,FADS2,FANCC,FBLIM1,FERMT3,FGL2,FRY,FXYD6,GABBR2,GPI,HMX1,HOGA1,HOPX,HRH1,IFT22,IGDCC4,INADL,ITPKB,KCNF1,KCNIP2,KCNK3,KIAA0226L,KIAA1755,LGALS8,LMNA,LPPR1,LRRC75A,LRRC8A,MAML3,MAP1LC3A,MARC…
ELK3	-0.948	transcription regulator	Activated	2.219	0.00978	375 (7)	EGR1,ERBB2,HMOX1,NOS2,SERPINE1
NAB2	-0.55	transcription regulator	Activated	2.219	0.0252		ALOX5AP,BCAR1,F3,FN1,ID4,PLAU
NDUFA13	-0.08	enzyme	Activated	2.233	0.0217		CCNB1,CDK1,MCM4,MYBL2,TK1
miR-874-3p (miRNAs w/seed UGCCCUG)		mature microrna	Activated	2.234	0.0257		ADAM19,ARL4C,BDH1,CCDC184,CDCP1,COL18A1,CSMD2,CYTH1,DCX,DIP2C,DLGAP1,DMTN,DSCAML1,EIF3H,FAM114A1,FGF1,FOSL2,FZD5,HAPLN1,HIPK2,HOMER2,HTR2C,IL1R1,KCNE3,KCNH3,KIAA1324,KIF17,LPAR1,MAPT,MARCH9,MEGF11,METTL7B,MLXIPL,MMP2,MMP24,MXI1,MYO7A,NFATC1,PAAF1,PCDH15,PLD3,PPP1R1B,PRDM1,PTCHD1,PTGFRN,RAB3D,RARG,RASGEF1A,RASSF4,RGS4,RGS6,RUNX1T1,SEMA3D,SEPT3,SLC11A1,SLC4A11,SLC8A3,TENM1,THRA,TRAF1,TSPAN18,TUB,TU…
Pde		group	Activated	2.236	0.00336		HMOX1,NR4A1,NR4A2,NR4A3,PTGS1
WWC1	-0.114	transcription regulator	Activated	2.236	0.00599	130 (5)	BMP2,CTGF,FGF1,RASSF4,VIM
RHO		g-protein coupled receptor	Activated	2.236	5.05e-06		AQP1,CASP3,CD44,CD74,CEBPB,CEBPD,COL1A2,CTSS,DPYSL3,FBLN1,HK2,HMGB2,KCNB1,LAMB2,NCAM1,NID1,PCOLCE,PDE6B,S100A6,SERPING1,TNFAIP3
miR-143-3p (and other miRNAs w/seed GAGAUGA)		mature microrna	Activated	2.245	0.000534		ADCYAP1R1,AFAP1L2,AKAP6,ATOH8,CACNA1A,CALN1,CCDC184,CD44,COL1A1,COL5A1,COL5A2,COL5A3,CPEB2,CREB5,CTGF,DCX,DGKB,DNMT3A,EFS,EMP1,FAM111A,FAM60A,FGF1,FHDC1,FNDC3B,FOSL2,FRS2,GATM,GDF10,GLI3,GNS,HDAC7,HIPK2,HK2,HLA-DOA,HTR2C,IFIT3,IGFBP5,INADL,ITGA6,ITGB8,KATNAL2,KCNH8,KCNK10,LMO7,MARCKS,MDM2,MGP,MSR1,MYBL2,NFATC1,NOVA1,NRSN1,PDGFRA,PLAU,PLK1,PRC1,PTGS2,RARG,RICTOR,RNF165,SAMD8,SDC3,SERPINE1,SEZ6L,SI…
miR-1827 (and other miRNAs w/seed GAGGCAG)		mature microrna	Activated	2.259	0.00143		ADCYAP1R1,AFAP1L2,AKR1C1/AKR1C2,APOBEC3C,ARSD,ASIC1,C10orf2,C9orf3,CCDC120,CCDC125,CCDC8,CENPH,CGNL1,COBLL1,CPXM2,CSRP1,DLGAP1,EFEMP2,ETS1,FAM114A1,FAM117B,FAM46A,FAM60A,FANCD2,GAL3ST4,GFRA1,GPRIN3,HEY1,HJURP,IGF1,KCND2,KIAA1324,MAP7D3,MDM2,MDM4,MPV17L,MSS51,MXRA7,MYC,MYCL,NETO2,NRIP3,NUDT19,PARVB,PDPN,PIPOX,PLIN4,PSD2,PSPH,RAB36,RAD52,RBP1,RDH10,SCD5,SERPINH1,SFR1,SLC17A7,SLC2A4,SLC4A3,SLC9A1,SO…
miR-4273 (and other miRNAs w/seed UGUUCUC)		mature microrna	Activated	2.281	0.0265		AKAP2,DNASE1L1,FAM221A,IL1RAP,ITGA7,KATNAL2,NOG,PALM2-AKAP2
miR-4667-5p (and other miRNAs w/seed CUGGGGA)		mature microrna	Activated	2.284	7.7e-06		ASIC1,ASIC4,C2,C4orf19,CACNG4,CALN1,CC2D1A,CCL2,CDO1,COL5A3,CRISPLD1,CYBRD1,DNALI1,DOK3,ELN,EOGT,FBLN1,FGFR1,FOXJ1,FRAS1,GBP1,GPD1,GPR17,GPRIN1,HSF2BP,ICOSLG/LOC102723996,IFT22,ITGA5,KCNIP2,KCNK3,KDELR1,KIAA0319,KIAA1755,KLHDC8A,KSR2,LHFPL2,LYPD6,LZTS1,MBOAT7,NLGN2,PADI2,PCDHGA1,PCDHGA10,PCDHGA11,PCDHGA3,PCDHGA5,PCDHGA9,PCDHGB1,PCDHGB3,PCDHGB4,PCDHGB5,PCDHGB7,PCDHGC4,POLR1D,POLR2F,PPIF,PPP1R1B,PR…
mir-10		microrna	Activated	2.302	0.00513	825 (18)	BAX,CCL2,CD40,CYR61,E2F1,EPHB2,ERBB2,FGFR3,GJA1,HTATIP2,IGF2,MKNK2,MYD88,RAP2A,RPS6KA1,TBC1D1,VEGFA
miR-1915-3p (and other miRNAs w/seed CCCAGGG)		mature microrna	Activated	2.306	0.000675		ABCA7,ADAMTS14,ADCYAP1R1,ADORA1,ALDOC,BCR,C10orf105,CACNG2,CAPN5,CARHSP1,CCL2,CCNF,CD109,CD44,CECR6,CEMIP,CERS1,CNTN1,COL8A2,CORO7/CORO7-PAM16,CPXM2,CYP4F11,DCHS1,DNASE1L1,DPYSL3,DUSP26,ECE1,EEPD1,EFEMP2,ENG,ETNK2,FAM35A,FAM64A,FHDC1,FN1,GINS2,HDAC7,HELZ2,HEYL,HLA-DMA,ICOSLG/LOC102723996,ITGAL,KCNE1L,KCNIP3,KCNJ5,KIAA0226L,KIF13A,KIF17,KLHL25,LRRC8A,LZTS1,MEGF6,MICU1,MLXIPL,MMP24,MXI1,MXRA7,NAT14…
TOB1	-0.543	transcription regulator	Activated	2.309	0.0156		AMOTL2,CCNA2,CDK2,HJURP,IKBIP,MIS18BP1,PCBP4,PHLDA3,RPRM,TWSG1,UBE2T,WDHD1
Immunoglobulin		complex	Activated	2.319	2.92e-06	747 (17)	ADM,BCL3,CBS/LOC102724560,CCL2,CCL5,CD83,CDK2,CDK4,CDK6,CIITA,CRISPLD2,CSF2RB,CTSZ,CXCL8,CYP1B1,CYP2E1,DUSP1,EGR1,EGR2,F3,FAS,FCER1G,FCGR2A,FOSB,GMPR,HMOX1,ICAM1,ICOSLG/LOC102723996,IFI30,IL17RB,IRF1,ITGAX,MAPT,MICAL2,MMP2,MYC,NAMPT,NCF2,NFATC1,NOS2,PDGFA,PLSCR1,PTGS2,RRBP1,S100A9,SAT1,SLC11A1,TIMP1,TLR2,TNFSF13,TYMP,UBD,VCAN,ZBTB16
miR-4474-3p (miRNAs w/seed UGUGGCU)		mature microrna	Activated	2.328	0.0182		ADARB2,ADIPOR2,ADPRH,CHST2,COL3A1,COL5A1,CTSB,DAO,EGFR,EPHA3,FOXO1,GLI3,GNAI1,IL1RAP,LRAT,METTL21B,MTPAP,MXRA7,PDE6B,PIK3R1,RASSF8,SERTM1,SMPD3,TM4SF1,TMEM51,VANGL2,ZFR2,ZNF385B
miR-4656 (and other miRNAs w/seed GGGCUGA)		mature microrna	Activated	2.331	1.97e-05		AMER3,ARC,BRCA1,CABP7,CCNF,CDH6,CMKLR1,COL5A3,COL6A1,CRISPLD1,ENTPD2,FANCC,FBN1,FBXO17,FGF1,GAS8,HRH1,ICOSLG/LOC102723996,IL1R1,ITM2C,KIAA1045,LPPR4,LRP4,LRRC32,LRRC8A,MATN2,MKX,NGFR,NMNAT2,P4HA2,PARVG,PCDHGA1,PCDHGA10,PCDHGA11,PCDHGA3,PCDHGA5,PCDHGA9,PCDHGB1,PCDHGB3,PCDHGB4,PCDHGB5,PCDHGB7,PCDHGC4,PSD4,RREB1,SAPCD2,SDC3,SEPN1,SERPINE1,SHC2,SLC22A15,SLC43A3,STK40,TAGLN,TCF12,THSD4,TMBIM1,TMEM216,…
miR-219b-5p (and other miRNAs w/seed GAUGUCC)		mature microrna	Activated	2.332	0.0275		CNIH3,CNOT2,DAAM1,DNM3,FAM129A,FANCD2,H2AFJ,HS6ST3,ITGB2,NAMPT,OSMR,PDLIM1,PHLDA1,PNMA1,PTN,SKAP2,SLC25A48,TSFM
GLIS2	0.36	transcription regulator	Activated	2.333	0.000119	413 (7)	C3,COL1A1,CTGF,LTBP2,MGP,MMP14,SERPINE1,SPARC,VIM
miR-4472 (and other miRNAs w/seed GUGGGGG)		mature microrna	Activated	2.342	0.034		ACSF2,ADARB2,ALDH1L2,ANKRD13B,ANKRD34A,ATP2A3,BCAN,BCL7A,C10orf105,C1RL,C5AR1,CCDC3,CD180,CDCA4,COL5A3,CREB3L1,DAO,DGCR2,DSCAML1,EBF4,EFNB1,EHD2,ELAVL4,EMILIN3,ETV4,FZD2,GALNT9,GPIHBP1,GPR173,GPSM1,HDAC7,HLA-DMA,IGF2,ISYNA1,ITGA5,KANK2,KCNK3,KIAA0040,LAMC3,MCC,MEX3A,MRC2,MSN,MXRA8,NCAPH,NGFR,NKAIN4,OSBPL10,PCGF2,PDLIM3,PHLDA3,PVRL1,RAB36,RPS24,SBK1,SCRT1,SEMA4G,SEPT6,SETD5,SLC10A3,SLC4A2,SLC7A8,S…
miR-744-5p (miRNAs w/seed GCGGGGC)		mature microrna	Activated	2.348	0.0225		ADAMTSL1,APC2,BEGAIN,CACNA1H,CLYBL,CORO7/CORO7-PAM16,CYTH1,EBF4,ECEL1,EDNRA,EPHA2,FAM43B,FAM84A,FBLN2,FBXW9,FKBP9,FLNA,GAS8,H6PD,IGF2,KIF26A,MAFK,MYH9,MYT1,NALCN,NBEAL2,PADI2,PHKA2,PHLDA1,PLIN4,PODXL2,RBPMS,RCN3,RFC2,RGS16,RTN4RL1,SCRT1,SHISA7,SOD3,SOX3,TCF7,TRIM36,ZFR2,ZIC4,ZMIZ1
miR-4283 (miRNAs w/seed GGGGCUC)		mature microrna	Activated	2.35	0.000746		ABI3,ACE,ADIPOR2,ADORA1,AEN,AMER3,APC2,APOBEC3C,ARC,ASIC1,ASIC4,ATOH8,BCAM,BIRC5,C7orf31,CCDC64,CCNF,CLEC2D,CLYBL,COL5A3,CTXN1,DBNDD1,ELFN2,EPHA2,ERICH3,F5,FAM115C,FCHSD1,FOXJ1,FRAS1,GALNS,GNAL,GPR173,GRID1,GSTK1,HRH1,IGFN1,ITGAL,JADE1,JAG1,KCNC4,KCNIP2,KCNIP3,KIF16B,KIF21B,LCNL1,LZTS1,MAP2K3,MATN2,MMP14,MX1,MXD3,MYCL,MYO16,MYOF,NEK11,NID1,OLFML2A,PIP5K1B,PLAUR,PLK3,PRSS27,RAB36,RASSF4,RGR,RRBP1,…
MEOX2		transcription regulator	Activated	2.365	0.0038	700 (17)	ANGPT1,CCL2,CXCL8,F3,ICAM1,ID1,ID4,ITGB5,MMP14,PCNA,TNFAIP3,TRAF1
GATA3		transcription regulator	Activated	2.368	0.197		ADM,ANGPTL4,BCL11A,CCL5,CDKN2C,CHST2,CRABP2,EBF1,GRHL3,LOX,NPPA,PCNA,PPL,PTGS1,RCAN1,RET,RUNX3,S100A9,TJP2,VIM,ZIC2
FOXA1		transcription regulator	Activated	2.368	0.0224		ANXA1,BMP2,CD58,COL18A1,DSCAM,ELK3,FNDC3B,FSTL1,JAG1,KDM4B,LHFP,LYN,MGP,MYC,MYL9,NES,NR4A2,RPRM,SOX9,SST,TAGLN,TCF7,THBS3,TNFRSF12A,WNT7B
miR-23a-3p (and other miRNAs w/seed UCACAUU)		mature microrna	Activated	2.376	1.05e-05		ABI3BP,ACSS3,ACVR2B,ADAM19,ADCY1,AFF2,AKAP12,ALDH1L2,ALG6,ANTXR2,ANXA2,ARHGAP20,ASF1A,ATAT1,B3GNT5,BCL11A,BTAF1,CA2,CALCRL,CASP7,CBLN1,CDC6,CEBPA,CHD7,CHL1,CHST15,CHST3,CLASP2,CNOT2,CNR1,COL11A2,COL4A1,COX15,CPEB2,CRISPLD1,CTAGE5,CTSC,CYBRD1,DCBLD2,DIP2C,DLGAP1,DLX1,DNAJC12,DNM3,DPP10,DTL,DUSP5,EBF1,EFNA5,EGLN2,ELF4,ELK3,ELOVL2,EMR2,ENAH,ENC1,EOGT,EPHB2,ETV1,FAM117B,FAM46A,FAM46C,FANCI,FAS,FBN1,F…
mir-320		microrna	Activated	2.38	5.7e-06		AQP1,AQP4,BIRC5,HSPB6,IGF1,TFRC
miR-185-5p (and other miRNAs w/seed GGAGAGA)		mature microrna	Activated	2.383	4.38e-05		AKR1C1/AKR1C2,AMIGO2,ANKRD34A,ANKRD45,ARL3,BAI1,BCAT1,BTN2A2,C10orf105,CA10,CACNG4,CALN1,CAMK2D,CDH23,CDK6,CECR6,CFAP44,CNPY4,CPEB2,CSMD2,CTSK,DAP,DGKB,DLC1,DNAJC25,EBF1,EFNB1,EIF4B,ENAH,ENC1,EPHB2,FAM114A1,FAM222A,FOSL2,GINS1,GNG12,GRIA1,HEY2,IGFBP5,ITM2C,KANK2,KCNN3,KIAA0895L,LAMP5,LIMS2,LRRC16B,LRRFIP1,LYN,MCHR1,MEX3A,MX2,NCAPH,NFIB,NMNAT2,NPNT,NRSN1,PADI2,PAK6,PAPPA,PARP9,PCDHA1,PCDHA10,PCDHA…
miR-4508 (and other miRNAs w/seed CGGGGCU)		mature microrna	Activated	2.389	0.00845		ADAM19,ANXA11,CACNA1A,CACNG3,CC2D1A,CLYBL,DBNDD1,FBLN5,FGFRL1,FMNL1,GSTM1,IGFBP5,ITGA4,MARVELD1,MICAL3,NCF1,NNAT,PLXND1,PSTPIP1,PVRL1,RASGEF1C,RGS6,SBK1,SEMA3D,SLC43A3,SPEF1,ST8SIA5,VANGL2,VWA1,ZFR2
WWOX	0.299	enzyme	Activated	2.392	0.0252		COL1A1,ITGA3,RUNX2,TIMP4,TK1,VEGFA
ADM	-1.649	other	Activated	2.397	0.0702		ACE,ADM,BAX,CASP8,FN1,ICAM1,NOS2,PTGS2,RAMP3,SPP1
miR-4633-3p (and other miRNAs w/seed GGAGCUA)		mature microrna	Activated	2.399	0.0322		ANKRD32,C12orf5,CPXM2,DDIT4L,DIO2,DPYD,FAM126A,FGF12,KLHDC8A,LAMC1,PCDH15,PTCHD1,SECTM1,SLC26A2
miR-615-5p (and other miRNAs w/seed GGGGUCC)		mature microrna	Activated	2.412	2.51e-05		ABI3,ADAMTS14,ADCYAP1R1,ADORA1,AJUBA,AMH,AMOTL2,AMZ1,ANK1,APC2,APOL4,ARC,ATCAY,ATOH8,BCAR1,BHLHE40,BMP1,BRCA1,C1QL4,CAPS,CCDC120,CCDC24,CD151,CELSR3,CHST15,CORO6,CSRP1,DFNB31,DGCR6/LOC102724770,EHD2,ETNK2,FADS2,FAM189A1,FBLN1,FGF11,FN1,GLIS3,GNG7,GPX3,HAPLN4,HK2,ID1,IGF2,IGFBP5,IQCA1,ITGA7,KCNK3,LIG1,LINGO1,LPAR1,LRP1B,MBOAT7,MICU1,MMP24,MYCL,NCAM1,NCR3LG1,NKD1,NLGN2,NTRK2,PADI2,PAK1,PDE5A,PIK3IP…
SCGB1A1		cytokine	Activated	2.413	0.0138		C3,COL4A1,FN1,ITGB2,PTGS2,SELL
SLPI	-0.786	other	Activated	2.414	0.0768		CCL5,CD40,CTSS,ICAM1,IGFBP3,LOX
ADA	0.191	enzyme	Activated	2.414	0.0333		ADORA1,ADORA2B,COL1A2,SERPINE1,SPP1,TIMP1,VEGFA
NCOR1	0.019	transcription regulator	Activated	2.415	0.457		BCL3,CCNA2,CEBPA,DUSP1,IGFBP3,LYZ,MT1X,PMEPA1,PRKCD,PTGS2,SERPINF1
miR-4716-3p (and other miRNAs w/seed AGGGGGA)		mature microrna	Activated	2.415	0.00232		ACTN4,AK4,AKT2,C10orf105,CCDC184,CD83,CD93,CDCA7,CHST15,COL1A1,CSMD2,DGKI,DIAPH1,EFNB1,EFS,ELN,FAM57B,FOSB,FZD7,GABBR1,GPR173,GSTM1,HAPLN4,HSPB6,HSPG2,ITM2C,KATNAL2,LYN,MAPT,MASP1,MEX3A,MKRN3,MMP2,MN1,MTAP,MX2,PERP,PHLPP1,PLEK,PPIF,RASL11B,RLBP1,SAMD8,SCRT1,SEPT6,SERPINA1,SLC35D1,SPAG1,STC2,SYNC,TBX3,TGFBI,TNFAIP2,USP53,USP54,WEE1,ZC4H2
miR-3919 (miRNAs w/seed CAGAGAA)		mature microrna	Activated	2.42	0.031		BICD1,CAMK2D,CDS1,GRAMD1C,ID4,IGF2BP3,PTER,SERTM1,WWTR1
CD80		transmembrane receptor	Activated	2.425	0.275		BAX,CASP3,CASP8,CBLB,FAS,ICAM1
miR-3064-5p (and other miRNAs w/seed CUGGCUG)		mature microrna	Activated	2.427	0.00159		ACACB,ADCY1,ANKRD13B,ANKRD36,BGN,CA10,DAP,DKK3,DUSP4,EIF4B,EVC,FBXO17,FGF11,FZD5,GSTM5,HHAT,HIP1R,HPSE2,IL1R1,IL34,ITGA3,MEGF6,MMD2,MYD88,OAS2,OAS3,P2RX7,REPS2,RPS24,SAMD9L,SHROOM3,SNX22,TCF7,TGFB2,TIFA,TMEM248,TNFRSF19,TXLNA,UCP2
miR-205-5p (and other miRNAs w/seed CCUUCAU)		mature microrna	Activated	2.432	0.000132		ACACB,ADAMTS9,ANGPT2,ATP1A1,BRCA1,CALCRL,CALU,CENPF,CHN1,CPEB2,CUX2,DCHS1,DNM3,DOK4,DUSP5,E2F1,ENC1,ERRFI1,EVA1C,FAM126A,FAM155A,FAM196A,FAM84B,FOXF1,GFRA1,GLIS3,GRAMD1C,GSE1,HNRNPH3,IL1R1,IRF1,ITGA5,JADE1,JADE3,JPH4,KIF26B,KMT2A,LAMC1,LHFPL2,LIMS2,LPAR1,LPCAT2,LRP4,LY75,LYPD6,MARCKS,MYO5B,NEK6,NFIB,NKD1,NSUN5,PCDH20,PHYHIPL,PLCB1,PLEK,PPP1R15B,PRDM16,PTCHD1,RAB11FIP1,RBM47,RBMS1,RGS6,RPS6KA3,RUN…
USP18	-0.105	peptidase	Activated	2.433	0.0138		IFITM3,IRF1,IRF7,MX1,OAS1,SOCS3
NLRP12		other	Activated	2.433	0.324		BCL3,CASP1,CXCL8,CXCR4,ICAM1,NOS2
miR-4443 (miRNAs w/seed UGGAGGC)		mature microrna	Activated	2.443	0.0322		ARHGAP31,BCL11A,CCDC34,CLTCL1,CREB5,CUX2,ECE1,EFHC1,ESYT1,ETNK2,FAM188B,FAS,FBLN1,GPX3,KCNC4,KCNIP3,KIF24,LTBP2,MCAM,METTL7B,MOB3C,NOD1,P2RY1,PATZ1,PRPS2,S100B,SLC25A48,SMO,SUMF2,THBS1,TMEM100,TTC38,USP51,WDHD1,YDJC,ZNF488,ZNF540
miR-344d-3p (and other miRNAs w/seed AUAUAAC)		mature microrna	Activated	2.443	0.00708		ABLIM3,ACTN4,ACVR2B,ADIPOR2,ADM,ATP1B2,BCL11A,BHLHE40,C12orf5,C12orf75,CALN1,CCNA2,CCSER2,CDC42EP3,CDON,CEBPB,CELSR1,CHD7,CLDN10,CNOT2,COL4A1,COX15,CPEB2,CPEB3,CREB5,CYBRD1,DACT1,DCC,DFNB31,DGKB,ELFN2,ETS1,FHDC1,FOSB,FOXF1,FZD1,FZD2,FZD5,FZD8,GATA2,GLIS3,GRHL3,GRIA2,HAPLN1,IGF1,IGSF3,IQCA1,IQGAP1,ITPKB,KDM7A,KLHL29,KSR2,LOXL3,LPHN2,LRRC4,LRRTM2,LUZP2,MCAM,METTL10,MEX3B,MMP14,MYH9,MYT1,NAMPT,NFIB,…
Nr1h		group	Activated	2.446	3.62e-06	771 (24)	ABCD2,ABCG1,ACE,APOC2,APOD,APOE,BCL3,C2,C3,CCL5,CD40,CXCL8,ECE1,EDNRA,FASN,FGF1,HLA-DOA,ICOSLG/LOC102723996,IFIH1,ITGAL,ITPR1,LPL,MARCKSL1,NFKBIZ,NOS2,PLTP,PPARGC1A,PTGS2,RGN,RUNX3,SBNO2,SCD,SLC2A4,THBS1,TIMP3,ZBTB16
miR-550a-5p (and other miRNAs w/seed GUGCCUG)		mature microrna	Activated	2.449	0.00825		ADCY1,ADPRH,AEN,ALDH5A1,ANKRD13B,ANKRD34A,ARHGAP31,ARSA,ARSD,BCCIP,CACNB3,CCDC3,CCDC69,CDCA7,CHST6,EEPD1,GJC1,GLIS3,HOGA1,HS6ST3,MAN1A1,MKNK2,MTMR7,MYO1E,PCDH18,PDGFRA,PLAUR,RPP25,SGOL2,SLAMF8,SLCO3A1,TGIF2,TNR,TTC39C,USP54,ZNF488
miR-2355-5p (miRNAs w/seed UCCCCAG)		mature microrna	Activated	2.461	0.00536		ABI3BP,ACTN4,ADORA1,AFF2,AK4,AQP4,AR,ASPHD2,C10orf10,C17orf96,C21orf58,C7orf31,CCDC3,CDC123,CDCA5,CYP1B1,CYTH1,DAAM2,DLC1,E2F1,EPHA2,EYA1,FBXL7,FGF1,HCP5,ISM1,JUP,KCNE3,KIAA1755,KLHL23/PHOSPHO2-KLHL23,LEFTY2,LRRC75A,LY75,MB21D2,MEX3A,MYCL,NFATC4,NFE2L3,NR4A3,PALMD,PARP9,PBXIP1,PHB2,PIFO,PRKCG,RFC2,RHBDL3,RND2,RUFY3,SDK2,SHF,SLC17A7,SLC1A4,SLC1A5,SLC5A6,SPON1,STAC2,SYNC,TBKBP1,TP53I11,TRPM4,WNT10B
miR-503-5p (miRNAs w/seed AGCAGCG)		mature microrna	Activated	2.465	0.00548		ACVR2B,ADAMTS1,AK4,ANKRD13B,ARHGAP20,BMPR1A,CCNF,CCNYL1,CDCA4,CLYBL,CPEB2,CPEB3,CREB5,CYB561,CYB5D1,EFNB2,EPHA7,EYA1,FAM189A1,FAM196A,FCHSD2,FGFR1,FHDC1,FRY,FUCA1,HIPK2,HNRNPA1,HSPG2,IGF1,IRAK2,KCNK10,KIAA0226L,KIF23,KLHL26,MOB3B,MOK,MYLK,MYO7A,NAV1,NKD1,NMNAT2,OMG,OSCP1,PAPPA,PARM1,PCDHA1,PCDHA10,PCDHA2,PCDHA7,PHACTR2,PI4K2B,PIK3R1,PLAGL1,PTPN3,PTPRR,PVRL1,RICTOR,RREB1,RUNX1T1,SEMA6D,SLC13A3,SLC…
BCL3	-1.127	transcription regulator	Activated	2.465	0.0593		CCL5,CD40,CXCL8,FABP3,HLA-DQB1,ICAM1,ID1,IRF1,PLAUR
CD28		transmembrane receptor	Activated	2.48	0.0422		AHR,ANXA1,BHLHE40,C2,CASP3,CASP6,CASP8,CBLB,CDK2,CDK4,CDK6,CENPF,CXCL8,CXCR4,EGR2,FCER1G,GBP1,GPR37,GTPBP4,H19,HIVEP3,HLA-DQB1,HNRNPA1,HOMER2,IGFBP5,IGFBP6,IL1R1,IL1RAP,IRF1,ITGA4,KDELR2,LSP1,LTBP1,MICA,MMP2,MMRN1,MSR1,MYC,NAMPT,NFATC1,NR4A1,ORAI1,PHB2,PPA1,PTGS2,RPL30,RPL6,SLC5A3,SOCS2,SOCS3,TCF7,TFRC,THBS1,TNFAIP3,TWSG1
miR-4740-5p (miRNAs w/seed GGACUGA)		mature microrna	Activated	2.492	0.0172		ADORA1,AFAP1,AMT,EHD4,METTL21B,MINA,MSR1,MXRA7,MYO5B,NTRK2,PDK3,RDH10,REST,STK40,STPG1,THSD4,VWA1,ZFPM2
DICER1	0.222	enzyme	Activated	2.494	4.51e-12	915 (20)	ANGPT2,ANGPTL4,APOBEC3G,APOD,C10orf10,CAMK2D,CASP3,CD44,COL18A1,CPEB2,CRYM,CXCL8,CXCR4,CYR61,DHRS2,EGR1,EGR2,ENG,EPHA3,ERBB2,GBP3,H19,HES1,ICAM1,IGF2,IGF2BP3,LHFP,MAP2,MICA,MYC,MYH7,NFATC1,NGFR,PBX3,PELI2,PLAU,PMP22,PRKCD,PROCR,PROS1,RET,RTN1,RUNX1,SERPINA1,SERPINE1,SERPINF1,SFRP4,SOCS3,SPARC,SPRY2,SYNPO,THBS1,TM4SF1,VIM
TCF3	0.183	transcription regulator	Activated	2.502	2.25e-05	607 (15)	ABCC8,ACACB,ARSA,ATF3,AURKA,BID,BUB1,CA2,CASP3,CASP6,CCNA2,CCNB1,CCNB2,CDK6,CDKN2C,CGREF1,COL1A1,CPT1B,EBF1,ECT2,FGFR3,FOXO1,GADD45A,GATA2,GRIA1,KIAA1524,KIF2C,KIF4A,LEF1,LMO2,MKI67,MYC,MYCN,NDN,NEUROD1,NPPA,NR4A3,NTRK2,NUSAP1,PLK4,PTGS1,PTPRU,RAB33A,RASSF4,RGS16,RPS3A,SOCS3,TOP2A,TOX,TYMS,ZP3
miR-4308 (and other miRNAs w/seed CCCUGGA)		mature microrna	Activated	2.504	0.00945		BCCIP,CALU,CDRT4,CEMIP,COL23A1,CPLX3,CRB2,DCX,DPYSL4,DTL,EPHA5,ETNK2,FAM3C,FKBP9,FMOD,FOSL2,GALM,ITGA5,ITPKC,ITPRIP,JUP,KCNJ11,KIRREL3,LIMS2,LZTS1,MMD2,PDCD11,PDIA4,PEA15,PKD2,PRDM1,PTPRT,PVRL1,RAB3D,RHOJ,RIN1,SARM1,SCRT1,SDK2,SHISA7,SLC17A7,SLC22A15,SLC47A2,SMOC1,SOWAHA,TJP2,TMCO4,TRIP13,TXLNA,ZNF618
NR4A2	-1.209	ligand-dependent nuclear receptor	Activated	2.509	0.0138		ACVR2B,ADM,COL16A1,COL1A1,COL6A1,COL6A2,CPT1B,CXCL8,ETV1,NOS2,RET,SLC39A8,TGFB3,TSFM
GATA6		transcription regulator	Activated	2.515	0.284		CRABP2,EMX2,GRHL3,LGR5,MYH7,MYLK,NPPA,PPL,PRDM1,TAGLN,TGFB2,WNT7B,ZIC2
CDKN1A	-0.315	kinase	Activated	2.528	3.63e-15	683 (14)	ASPM,AURKA,BAX,BIRC5,BRCA1,BUB1,BUB1B,CASP3,CCL2,CCNA2,CCNB1,CDC20,CDC6,CDK1,CDK4,CENPF,CHAF1B,CRYAB,CTGF,CTSB,CTSK,CYR61,DTL,DUSP1,EDNRA,FANCI,FAS,FN1,FOXM1,HJURP,HMGB2,IL1R1,ITGB5,JAG1,KIAA0101,KIF20A,KIF2C,KNTC1,LGALS3,LGALS3BP,MCM2,MCM4,MIS18BP1,MKI67,MSX1,MTTP,MYBL2,MYC,NUSAP1,PBK,PCNA,PLK1,PLK2,POLD1,PRC1,PTPRC,RPA3,SERPINE1,SHC1,SKP2,SMC4,SOD2,SOX9,SPAG5,TNFSF13,TOP2A,TPX2,TYMS,UBE2C,UBE2S…
miR-541-3p (and other miRNAs w/seed GGUGGGC)		mature microrna	Activated	2.547	0.0218		ACACB,ADAMTS17,ADAMTS7,ADARB2,ALOX15B,ALPK3,AMER3,APC2,ARC,ASIC1,BCL7A,BMP1,C1QL1,CACNG4,CCDC74A,CCDC74B,CD276,CDC6,CDCP1,CNPY4,COL6A2,COTL1,CRABP2,DNAJA4,DOK3,EFNB1,EHD2,ELN,FCHSD1,FOSL2,GPR17,GSDMD,HDAC7,HPS1,IGF2BP3,ITM2C,ITPRIP,JPH4,KIAA1244,KIF17,KIF21B,LOXL3,LZTS1,MTPAP,MTSS1,MYT1,NTRK2,PBX3,PCDHB9,PEA15,PPM1M,PPP1R1B,PTRH1,RAB11FIP1,RCOR2,SERPINE1,SLCO3A1,SMOC1,SPATA33,STK40,TMCO4,TPM2,TRI…
miR-196a-5p (and other miRNAs w/seed AGGUAGU)		mature microrna	Activated	2.549	0.00742		ABCB9,AFF2,ANXA1,AQP4,ARHGAP20,ATP1A2,B3GNT7,BCAT1,BCL11A,CECR6,COL14A1,COL1A1,COL1A2,COL3A1,EBF1,ELF4,ELMOD2,EPHA3,EPHA7,EYA4,FAM110B,FLRT1,FOXO1,GYG2,IGDCC4,IGF1,IGF2BP3,IGFBP3,KCNE3,KLHL23/PHOSPHO2-KLHL23,KLHL4,LAMA4,LGALS8,LRIG3,LRP1B,LRRTM3,NRXN1,NTN4,OSMR,P2RY1,PBX3,PDGFRA,PLN,PPP1R15B,PRTG,RGS6,RICTOR,RPS27A,RSPO2,S100A9,SCRT1,SCRT2,SEMA3A,SPRED1,TEAD3,TMEM194A,TOX3,TRANK1,TSPAN18,TUB,ZMYN…
miR-4641 (miRNAs w/seed GCCCAUG)		mature microrna	Activated	2.554	0.0391		ABCD2,AMT,ATOH8,CD44,CFAP44,CTSC,CUEDC2,ECE1,FBXL7,FMOD,FOSL2,GDF10,KLRC4-KLRK1/KLRK1,LAMA4,MAPT,MR1,MTAP,MYCBP,NMNAT2,NR4A2,RAB3D,RGS20,SDK2,SIX4,SLC13A3,SLC13A5,SLC37A2,TOP2A,VAV3,WDR90
miR-340-5p (miRNAs w/seed UAUAAAG)		mature microrna	Activated	2.555	2.54e-06		ABCD2,ABI1,ACE,ACVR2B,ADAMTS1,ADIPOR2,AHR,ALCAM,ALDH1A3,ANGPT1,ANKRD28,ARHGAP29,ARL4C,ASF1A,ASIC4,ATAD1,ATP2B1,B3GALNT2,BAI3,BCL11A,BEGAIN,C12orf75,CABP7,CADM2,CALD1,CALN1,CAST,CCDC64,CD109,CDON,CHD7,CHL1,CNN3,CNTN3,COBL,COLGALT2,CORO1C,CPEB3,CPNE8,CREB5,CSMD3,CXCL14,DAAM2,DCC,DCX,DIAPH2,DIO2,DLC1,DLGAP1,DLL1,DMD,DNAJC25,DSCAM,ECM2,EFNB1,EFNB2,EGR1,ELAVL4,EMP1,EMP2,ENAH,ENC1,EPHA3,ETV1,F2RL1,F3,F…
SFTPA1		transporter	Activated	2.558	0.000148	787 (15)	AKR1C1/AKR1C2,ANGPTL4,ANKRD35,CDH10,COL1A1,CTGF,CYP1B1,CYR61,ECM1,EGR1,FOSB,FZD8,LOX,LRIG1,MRC1,MYC,NAMPT,PHLDA1,PLIN2,SERPINE1,SFRP2,ST3GAL1
miR-3083-5p (and other miRNAs w/seed GGCUGGG)		mature microrna	Activated	2.564	1.11e-05		ABHD6,ABLIM3,ACP5,ADCY1,AMOTL2,ANKRD34A,ARL3,ARSA,ASIC1,ATOH8,BGN,C1RL,C7,CABP7,CC2D1A,CDCA5,CGREF1,CHST3,CMTM5,CORO1C,CPPED1,CTSB,DFNB31,ECE1,EEPD1,EFHD2,EHD1,EHD2,EMILIN3,ENG,EPHB4,FANCD2,FCGR2A,FLNA,FLNC,GALNT9,GLI3,GPI,GPR17,GPR173,HLA-DOA,HPS1,HRH1,HSPB6,IGDCC4,IGFBP5,IL1R1,INA,ITGA2,KCNB1,KCNE3,KCNE4,KCNIP2,KCNIP3,KIAA1045,KIF21B,KIF24,KLHL25,L1CAM,LCNL1,LIF,LMNA,MAP2K3,MAPT,MARCKSL1,MARVEL…
miR-4753-5p (miRNAs w/seed AAGGCCA)		mature microrna	Activated	2.565	0.0219		ABI1,CDK2,CPNE8,DCBLD2,DNALI1,EFHD2,ENAH,EYA1,GRAMD1C,KIAA0895L,KIAA1324,KIAA1522,LMNB1,LZTS1,PARP9,PDK3,RAB27A,RCAN1,RHOJ,SDC2,SFRP4,SHC1,SLC41A2,THSD4,TNFAIP3,UACA,ZNF300
FBN1	-1.155	other	Activated	2.578	6.45e-06	774 (12)	COL1A2,COL3A1,COL4A2,COL6A3,CTGF,CYR61,FBN1,LTBP1,MMP2,SERPINE1,TIMP3
miR-3194-5p (miRNAs w/seed GCCAGCC)		mature microrna	Activated	2.582	0.0126		ABCA7,ABCB9,ABLIM1,ABLIM3,ADAMTS17,AHNAK2,AMOTL2,ANK1,ANKRD45,ARC,ARSD,ASS1,CACNB3,CDH4,CDHR1,CELSR1,CHRNA4,CHST3,COL18A1,CRB2,CSMD3,CTSZ,DGCR2,DOK4,DUSP26,DUSP9,ELFN2,EMILIN3,ENTPD2,F11R,GALNT9,GAS8,GPSM1,HIVEP3,HLA-DOA,HS2ST1,IFIT3,IGF2,IRF1,KCNF1,KCNIP3,KIAA1549,LAMP5,LSP1,MASP1,MCC,MGP,MLXIPL,MMP14,MOB3C,NFATC4,NFKBIZ,NKAIN1,NTAN1,OLFML2A,PDLIM7,PLCXD2,PROCR,RGS6,RND2,SAMD8,SAPCD2,SARM1,SERTA…
PTPN1	-0.154	phosphatase	Activated	2.6	0.142		ARID5A,DUSP1,FASN,LHX2,MET,NOS2,PIK3R1,PLAGL1
miR-4651 (and other miRNAs w/seed GGGGUGG)		mature microrna	Activated	2.602	3.43e-07		ADAMTS15,ADARB2,ADCYAP1R1,ADPRH,AK1,ANKRD13B,ANXA5,APC2,AR,ASIC1,ATCAY,ATP1B2,BCAM,BMP1,BMP2,C10orf25,C1QTNF1,C5AR1,CABP7,CCDC64,CD109,CD83,CELSR3,CIITA,COL11A2,COL15A1,COL20A1,COL5A3,COL6A2,COL9A2,CSDC2,CSRP1,CST3,DCAF16,DCX,DNASE1L1,DSCAML1,EEF1A1,EFHD2,EFNA5,EFNB1,EGFR,EHD2,ELF4,ELN,ENG,ENTPD2,FADS2,FASN,FCHSD1,FGFRL1,FZD7,FZD8,GABBR1,GDAP1L1,GNG4,GPX3,HAPLN4,HCP5,HELZ2,HIP1R,HLA-DRA,HSPB6,HSP…
NRIP1	0.124	transcription regulator	Activated	2.605	0.00453	648 (10)	ACAA2,ACACB,CCNB2,CDC6,CDK1,COX7A1,CPT1B,FASN,LDHB,OPLAH,PPP1R3B,PTGS2,PYGL,SCD,SLC25A20,TK1
SOCS3	-1.98	phosphatase	Activated	2.65	0.0858		ATF3,CD40,EGR1,ICAM1,IFIT2,IRF1,MX1,NOS2,NPPA,OAS1,OAS2,SOCS3,STAT5A,STAT6
miR-3151-5p (and other miRNAs w/seed GUGGGGC)		mature microrna	Activated	2.709	0.0278		ABI3,ACTN4,ADCYAP1R1,ANKRD13B,ARAP3,ARC,ASIC1,ATOH8,BCAN,CABP7,CCDC120,CCDC9,CD74,CENPN,CPLX3,CRMP1,CSDC2,CSRP1,DSCAML1,EBF4,ECE1,EMILIN3,F5,FAM43B,FBXL7,FERMT3,FZD2,GBAS,GPSM1,HELZ2,HRH1,HSPB6,ICAM1,IGF2,KCNK3,KCNMB1,KDELR1,KIAA1045,KIAA1244,KIF21B,KLF10,LAMB2,LRRC32,MAOB,MAP2K3,MAPK4,MDK,MEIS1,MEX3A,MEX3B,MRVI1,NCAPH,NEK11,NPTX2,OAS3,OSCAR,OSGIN2,PAK6,PVRL1,RAB36,S100A10,SEMA4G,SEPT3,SETD5,SLFN…
FOXP3		transcription regulator	Activated	2.722	0.00074	834 (23)	ANXA1,BRCA1,CHAF1A,DDB2,DUSP4,DUSP6,ERBB2,EZH2,FGL2,LATS2,LIG1,MAPK8,MMP2,PLAGL1,POLD1,PRDM1,RGS1,SATB1,SELL,SKP2,TNFAIP3,VEGFA
miR-92a-3p (and other miRNAs w/seed AUUGCAC)		mature microrna	Activated	2.724	0.000293		ABI3BP,ADAM19,ADAMTS9,ADAMTSL1,ADM,ADO,ADRB1,AFAP1,ALPK3,ANGPTL2,ARHGAP29,AURKA,BAI3,BCL11A,CACNA1H,CADM2,CALN1,CBLN4,CCSER2,CCT6A,CDCA7L,CDK6,CEBPA,CHCHD10,CNOT2,CNR1,COL1A2,COL5A1,CPEB2,CPEB3,CPNE8,CSMD1,CSMD3,CTTNBP2,DACT1,DCC,DCX,DDIT4,DKK3,DLG5,DPP10,DPYD,DSC2,DSCAML1,DTX2,DUSP1,DUSP10,DUSP5,DYNLT3,EGR2,ELFN2,FAM110B,FAM117B,FAM196A,FAM20C,FAM84A,FBN1,FBN2,FHL3,FNDC3B,FOSL2,FOXN2,FRS2,FRY,FS…
miR-3152-5p (miRNAs w/seed UUGCCUC)		mature microrna	Activated	2.724	0.0011		ADRB1,AURKA,CAMLG,CASP3,CASP9,CAST,CD24,CDK6,CSPG5,DHX58,EYA4,FAM110A,FAM129A,HCP5,HEBP2,LRRC55,PCLO,PPARGC1A,QPCT,REST,SLC22A15,SLCO1A2,SMC4,SORBS2,TC2N,TRMT2B,TSPAN18
miR-1293 (and other miRNAs w/seed GGGUGGU)		mature microrna	Activated	2.745	0.000731		ACACB,ACTN4,AMZ1,ASCC1,ATF5,CAPN5,CD276,CD302,CGNL1,COBL,COL23A1,FLNA,HSPG2,KCNE3,LPCAT2,LYPD6,MASP1,MCMDC2,MDM4,MICU1,MKI67,MSN,PALLD,PATZ1,PCTP,PLCE1,PLXND1,PPM1L,RAB3D,RASGEF1C,RGS6,ROBO2,RPP25,SLCO3A1,SORCS2,STX3,TCF7,TIMP1,TSPAN11,TTYH3,ZDHHC22,ZFR2,ZMIZ1,ZMYND10
miR-4733-3p (and other miRNAs w/seed CACCAGG)		mature microrna	Activated	2.786	0.0497		ADAMTS1,ALPK3,APOL4,B3GNT7,BMP1,C12orf5,CNPY4,CTSC,DYNLT3,GLUD1,GPIHBP1,KCNC4,KIAA1045,KLHL6,LITAF,MYO1E,PPL,PTRF,RPL10,SBK1,SHISA7,SOCS3,STK40,SWAP70,SYDE1,TFCP2L1,TRAF5,ZFPM2,ZMYND11
miR-539-5p (miRNAs w/seed GAGAAAU)		mature microrna	Activated	2.794	0.000297		A2ML1,ACVR2B,ADM,AFAP1,AHR,AJUBA,AKAP2,ANGPT2,ANGPTL2,B3GNT7,BCL11A,C10orf105,CADPS2,CAMK2D,CCDC30,CD276,CDCA7L,CDH6,CDHR3,CHST15,CLASP2,CNN3,CNR1,COL4A3,CREB5,CXCL14,DACT1,DCX,DGKB,DPP10,DPY19L1,EMP1,ENAH,EPHA7,EYA4,F11R,FAM114A1,FAM117B,FAM155A,FAM84A,FBLN7,FBN1,FBXL7,FKBP5,FRAS1,FRAT1,FREM1,FRS2,GABRB3,GAL3ST4,GRIA1,HDAC4,HEY2,HS2ST1,HS6ST3,HSPB1,IGDCC4,ITGA2,ITM2C,KCND2,KCNK10,KCNN3,KIAA1244,…
miR-4437 (miRNAs w/seed GGGCUCA)		mature microrna	Activated	2.797	0.0474		ADCY2,ALPK3,APOBEC3C,BCAN,C1RL,C21orf58,CCDC96,CCNB1IP1,CDC42EP3,COL4A6,CTSS,DSN1,EGFR,ENG,FBLN1,FHDC1,GBP4,GNG12,GRIA1,GTSE1,HPS1,IRF1,ITPKB,KCNE3,KIF13A,LPHN2,MARCH1,MICAL3,MMP16,NAAA,NDC1,NEK11,P2RX7,PCSK6,PRDM1,PTGFRN,PVRL2,QPRT,RGMB,RINL,SBK1,SERPINE1,SETD5,SGOL2,SHCBP1,SPN,SPRED1,SULT1A1,TCF19,TMEM231,VWF,ZFR2,ZNF292
DNASE2	-0.298	enzyme	Activated	2.8	0.00266		CP,DHX58,GPNMB,IFIT3,IL18,IRF7,OAS1,OAS3,SLAMF8
ADAMTS12	0.19	peptidase	Activated	2.813	0.00367		ALDH1A3,CHI3L1,LGALS1,MGP,S100A6,S100A9,SOX9,TAGLN,TNFAIP2
miR-494-3p (miRNAs w/seed GAAACAU)		mature microrna	Activated	2.816	0.00234		ADARB2,ARHGAP36,ATF3,BCAN,BHLHE40,CAMK2D,CAST,CBS/LOC102724560,CDK6,CDKL2,CDS1,CNR1,CNTN3,CPED1,CRISPLD1,CYSTM1,DBX2,DCBLD2,DLGAP1,DPYSL3,DSCAML1,EFNB2,ENAH,ENC1,F11R,FAM196A,FBN1,FGL2,FSTL5,FZD2,GABRA5,GALNT2,GLI3,GLIS3,GPNMB,GPR158,GRIK2,GULP1,HLA-DQA1,HMOX1,HMP19,HS2ST1,IGDCC4,INHBB,JUP,KIAA0226L,KIAA1045,KIAA1522,KIAA1549,KLHL6,LAMP5,LANCL2,LEFTY2,LIF,LMO1,LRP1B,LUM,LUZP2,MCC,MDGA2,MDM2,MYOF,…
miR-133a-3p (and other miRNAs w/seed UUGGUCC)		mature microrna	Activated	2.817	4.71e-05		ABCD2,ADARB2,AFAP1,ALDH5A1,ALPK3,ANKRD28,ANKRD46,AQP1,ARHGAP12,ARL3,ARSJ,ARX,B3GNT9,BCL11A,C17orf96,C1QL1,CAPN5,CASP9,CAV2,CDCA8,CECR6,COL1A1,COL5A3,CORO1C,CREB5,CTGF,CUX2,DAAM2,DUSP5,EEF1A1,EGFR,EIF4B,ELMO1,EMP2,ENAH,ENC1,ENPEP,EPHA7,EPHB4,ESYT1,EYA1,EYA4,FAM117B,FAM43B,FAM46A,FAM46C,FBN1,FBN2,FGF1,FGFR1,FOXC1,FTL,FUCA1,GABBR2,GCLC,GDI2,GPR173,HAPLN1,HS2ST1,ICK,ID4,IFIT2,JUP,KDM7A,KIAA1045,KIAA1…
ATP7B	0.088	transporter	Activated	2.828	0.0436		CDC20,CP,FASN,H19,IDI1,PTTG1,SHCBP1,SMC4,TRIP13
miR-4755-3p (miRNAs w/seed GCCAGGC)		mature microrna	Activated	2.849	0.011		ABCB9,ACACB,ADAMTS14,ADAMTS15,ADAMTS9,ADCYAP1R1,AEN,AFF2,AK1,ALPK3,APLNR,APOL1,ARHGAP31,ARID5A,ASL,BCR,C1QL4,C5orf49,CA5B,CABP7,CBS/LOC102724560,CCDC24,CHI3L1,CMKLR1,COL5A2,COL9A2,CSDC2,CYP4F11,F11R,FAM46A,FAM84B,FKBP5,FOXO1,GJC1,GLB1L,GPD1,GPX3,GRIA4,HAPLN4,ICAM1,IL1R1,IRAK2,IRF1,KIF21B,KIF4A,KLF10,KSR2,LEPREL4,LHFPL4,LPHN3,LRRN2,LZTS1,MARCH8,MDM4,MEGF6,MICAL1,MICAL3,MMP2,MRC1,NAT16,NCAM1,NES,NF…
KIAA1524	-0.653	other	Activated	2.858	5.44e-09		CFB,COL15A1,COL8A1,CORO6,CRYAB,DCN,DSC2,GADD45A,GPNMB,GPR183,GPR37,HIST1H2BK,IER3,KIAA1324,KIAA1524,LAMA1,LRP4,LUM,MYC,NPTX1,PDLIM7,PLAUR,PTPRB,S100A16,SAT1,SLC12A8,SLC22A4
miR-4537 (miRNAs w/seed GAGCCGA)		mature microrna	Activated	2.865	0.0251		ANKRD16,CARD6,CASP8,CDC42EP3,CDH6,CECR1,EPHA3,FERMT1,FKBP9,GAL3ST4,GPI,MCF2L2,MPV17L,MTPAP,OAS2,RPS6KA1,SERINC2,SLC16A4,SMOC2,SPATS2L,TCTN2,TMEM97
miR-1225-5p (miRNAs w/seed UGGGUAC)		mature microrna	Activated	2.872	0.000601		ALOX5,ARHGAP18,BACE2,CSRP1,DUSP6,EYA2,FAS,FGF11,GBAS,HCN3,HLA-DOA,HTR2C,ITGA6,JADE1,KIAA1324,PIFO,PLTP,SCPEP1,SEMA6D,SHANK2,SLITRK1,SOX9,ZCCHC12
miR-199a-5p (and other miRNAs w/seed CCAGUGU)		mature microrna	Activated	2.88	0.00163		ACVR2B,AKAP3,ALOX5AP,ARHGAP12,ARHGAP20,ARHGAP29,ATP9A,BCAM,BIRC5,C1QL3,CCDC120,CD276,CDCA7L,CELSR1,CLEC2D,COL5A3,CSDC2,DLC1,ECE1,EEF1A1,EHD4,EPHA7,ETS1,FAM188A,FKBP5,FSD1,FUT9,FZD6,GLIPR1,GRB10,HAPLN1,HIPK2,HK2,ITGA3,ITGA4,JAG1,JPH3,JUNB,KANK2,KIAA0040,KLHL23/PHOSPHO2-KLHL23,KLHL29,KLHL6,LAMC1,LEPREL1,LRP4,MATN2,MCTP1,MICAL3,MN1,MYH9,NCEH1,NINL,NIPAL3,NPAS2,NTNG1,OSGIN2,PARP12,PDPN,PLXNC1,PLXND1,…
mir-210		microrna	Activated	2.89	0.00174		ABCB9,ABCC3,ALDH5A1,CDCA7L,CLASP2,COL4A2,CPEB2,CTGF,EHD2,ELK3,EPHA3,FAM3C,FGFRL1,FKBP9,INHBB,LHFP,NCAM1,NPTX1,RAD52,SIPA1L3,STAT6,TP53I11
miR-328-3p (and other miRNAs w/seed UGGCCCU)		mature microrna	Activated	2.902	0.000848		ADCY1,AKAP2,ALDOC,ALPK3,ANK1,APOC2,C16orf89,CACNG2,CC2D1A,CCDC3,CD44,CEBPA,CECR6,CFH,CHST3,CITED2,CNOT2,CNR1,CSMD2,CXCL8,CYB5R1,DDB2,DIAPH2,DNMT3A,DUSP26,ENHO,ESYT1,FBLN1,FGF11,FRAT1,FZD7,HAPLN1,IGDCC4,ITGA5,KAT6B,KCNN3,KIAA1522,KSR2,LHFPL2,LRRTM3,LYVE1,MAN1C1,MMP16,MN1,NEXN,NFATC4,NMNAT2,PADI2,PAK6,PALM2-AKAP2,PCSK5,PGM5,PLAT,PLCE1,PRDM16,PTCHD1,PTPN9,PYCR1,RASL11B,SARM1,SDK2,SEPN1,SEPT3,SIX4,SW…
miR-377-3p (miRNAs w/seed UCACACA)		mature microrna	Activated	2.916	0.00182		ACVR2B,ADAMTS9,ADRB1,AGAP6 (includes others),AKAP6,AKT2,ALDH1L2,ANKRD28,ARHGAP29,BCAT1,C1R,CALN1,CBLN1,CCDC184,CD83,CDK6,CDON,CENPV,CEP135,CNR1,CYP1B1,DMTN,DNAH5,DPY19L1,EGR2,ENAH,ENC1,ETS1,EYA4,FGFR1,FHDC1,FHOD1,FLNC,FZD6,GALNT4,GBP1,GDAP1L1,GNG12,GPR173,GPR85,GRIA1,GRID1,H6PD,HMOX1,HS2ST1,IGF1,ITGA6,JAK3,KCNK3,KCNN3,KLHL29,KMT2A,LAMA1,LAMC1,LHFPL2,LPL,LRRTM4,MMP16,MSR1,MYCBP,NFIB,NLGN1,NR2F2,NR…
miR-3194-3p (miRNAs w/seed GCUCUGC)		mature microrna	Activated	2.917	0.0297		ADCY1,ALDOC,AQP1,ARC,ATP2B1,C9orf24,CDCA4,CDCA7L,CDCA8,CSPG5,CYTH1,EPHA3,EPHB2,FCHSD2,GDF10,GPR123,KIAA1549,LRRC32,MAP7D3,MLF1,MMP16,MTMR7,NOG,NTNG1,NWD1,PDK3,PSMC3IP,PTN,RGN,RREB1,ST3GAL1,STPG1,TMEM2,WFDC1,WWTR1
miR-3612 (and other miRNAs w/seed GGAGGCA)		mature microrna	Activated	2.918	0.00101		ADCY2,AKAP7,AKT2,ARHGAP31,BCAS4,C9orf3,CCDC120,CDCA8,COL5A1,CPNE6,CSDC2,CUEDC2,CUX2,DDB2,DGKB,DLGAP1,ECE1,EFHC1,EVC,FAS,FBLN1,GAL3ST4,GCLM,H6PD,HEY1,ITGAL,KCNC4,KCNIP3,KIAA0895,KLHL29,LTBP2,METTL7B,MFAP4,MGST2,MOB3C,NES,NOD1,NRIP3,NTRK2,PABPC5,PAK6,PCSK5,PDK3,PDLIM7,PIK3C2B,PLB1,PRR3,PSD2,RASSF2,S100B,SHISA7,SIX5,SLAMF8,SOCS3,SPN,SUMF2,SVEP1,SYDE1,TFCP2L1,TMEM100,USP51,VCAN,WDHD1,YDJC,ZNF488
miR-4701-5p (and other miRNAs w/seed UGGCCAC)		mature microrna	Activated	2.918	0.00705		ABCD2,BAIAP3,CA5B,CCDC69,CCNA2,CD74,CENPN,CXCR4,CYB561,CYSTM1,DAAM2,DCBLD2,DSN1,ELF4,ENAH,ETNK2,HELZ2,KIF21B,LOXL2,LPL,MICAL3,MRAP2,MRPL43,NALCN,NTRK2,PGM5,PPIL6,PRSS23,QPRT,RAP1B,RHBDF1,RHOJ,SEMA6D,SLC38A3,SNED1,SOX9,TACR1,TMEM159,TSPAN11,UACA,UBXN1,ZRANB1
miR-374b-5p (and other miRNAs w/seed UAUAAUA)		mature microrna	Activated	2.938	0.000106		ACTN1,ACTN4,ACVR2B,ADCY1,ADORA2B,ADRB1,AKAP6,ANTXR2,ARHGAP20,ATP1A1,BCAT1,BHLHE40,BMP2,CADM2,CALD1,CALU,CCL2,CCSER2,CEBPA,CEBPB,CEMIP,CFAP44,CHD7,CNOT2,CREB5,CSMD1,CSMD2,CTAGE5,CYBRD1,DIP2C,DLGAP1,DMD,DUSP6,EGR2,ERRFI1,FAM46A,FOSB,FOXO1,FREM1,FRS2,FZD5,GADD45A,GLIS3,HAPLN1,HES1,HIPK2,HOXA10,ICK,ID4,IFIT5,IGFBP3,INHBB,KCNN3,KDM7A,KIF20A,KLHL29,KSR2,L1CAM,LOX,LPAR1,LPHN2,MAP2,MEGF10,MEIS1,METRNL,ME…
miR-214-3p (and other miRNAs w/seed CAGCAGG)		mature microrna	Activated	2.986	0.0411		ABLIM3,AKAP12,ARHGAP31,ATP2A3,BAX,BCL11A,BMP2,BTAF1,C19orf66,C9orf3,CALN1,CALU,CAMK2D,CAMSAP3,CAPN5,CD109,CD276,CDCA7L,CDK6,CHST3,CNOT2,CTSB,CTSS,CYB561,CYBRD1,DGCR2,DIAPH1,DLL1,EHD2,ENAH,ERRFI1,FAM84A,FAM84B,FBLN5,FGF1,FGFR1,FKBP5,FOSB,GFRA1,GPD1,GPR85,GRB10,HPSE2,HS2ST1,HTR2C,ITGB8,KCNC4,KCNH8,KCNJ11,KCNK3,KIAA1522,KIF16B,KIF21B,KSR2,LIMS2,LRP1B,LTF,LZTS1,MAP2,MB21D2,MECOM,MICU1,MMP24,NDC1,NFAT…
ABCB4	-0.778	transporter	Activated	2.986	3.56e-05		ABCD2,COL1A1,COL1A2,COL4A1,CTGF,LGALS3,MMP2,PDGFA,SERPINE1,SPARC,SPP1,TGFB2,TIMP1
miR-330-5p (and other miRNAs w/seed CUCUGGG)		mature microrna	Activated	2.997	3.57e-05		ADAM19,ADARB2,ALDH5A1,ALOX15B,ANK1,ANKRD13B,ARC,ARSJ,ATP6V1G2,BHLHE40,C1orf106,C4orf19,C9orf3,CDH3,CEBPA,CELSR3,CHL1,CHST3,CLU,CMKLR1,CUEDC2,DFNB31,DGCR6/LOC102724770,DYRK3,EBF1,ECM1,EFNB1,EHD4,EIF2A,EIF4B,ELFN2,EMILIN3,EMP2,EPHX2,ETS1,FGF1,FGF11,FGFR1,FRAS1,FUCA1,FZD5,GABBR2,GAS8,GPI,H6PD,HEYL,HNRNPA1,HTR2C,ID1,INADL,ITGA5,ITGB8,JADE1,KCNC4,KCNH1,KCNIP2,KCNK10,KIAA1045,KIAA1244,KIAA1456,KIF17,KL…
miR-4776-3p (miRNAs w/seed UUGCCAU)		mature microrna	Activated	2.999	0.037		ADAM22,AQP4,ARHGAP11A,B3GNT5,C10orf105,C5AR1,CASP7,COL11A1,DLEC1,FKBP5,IFT22,KIAA1211L,LRAT,NWD1,PLXNC1,SDC2,SEZ6L,TENM2,TLR3,TRIM14,ZNF737
miR-3616-3p (miRNAs w/seed GAGGGCA)		mature microrna	Activated	2.999	0.0255		ANKRD35,ATOH8,AURKA,CDCA7,CDHR1,CDO1,CSNK1E,DDX60L,ECT2,EHD2,EMX2,EPHB2,ERAP2,ERMAP,FADS2,FAM115C,GADD45A,HHAT,IL18,ITGAL,KCNK3,LRRC55,MAOB,NAT16,NLGN2,NRIP3,PELI2,PLEK,PLS3,PRR3,PRSS35,PTPN3,RASAL1,RASSF4,RBPMS,RGMB,RPGR,S100A10,SIGLEC9,SLC20A1,SLC6A9,SPEF1,SPOCD1,SYNPO,TNFRSF19,VEPH1,ZNF275
miR-291a-3p (and other miRNAs w/seed AAGUGCU)		mature microrna	Activated	3.011	5.12e-06		ACBD5,ADRB1,AFF2,AHR,AJUBA,AMER2,ANKRD13B,ARHGAP29,ARL4C,ARX,ASF1A,ASF1B,BCAT1,BCL11A,BCL7A,BSCL2,C3,CADM2,CC2D1A,CD24,CD44,CD83,CDCA7,CDH6,CDK2,CENPF,CFAP44,CHAF1A,CPEB2,CPEB3,CREB5,CROT,CTSA,CTSS,CUX2,CXCL14,CXCL8,CYBRD1,DCX,DYNLT3,E2F1,ECT2,EFNB2,EIF4B,EPHA2,EPHA5,EPHA7,ERICH3,ETV1,FAM46C,FRS2,FSTL5,FZD6,GBAS,GBP3,GDA,GLIS3,GNG12,HDAC4,HS2ST1,IFNLR1,INHBB,IRAK2,ISM1,ITGB4,ITGB8,KIAA1522,KIAA15…
estrogen receptor		group	Activated	3.04	1.99e-18	865 (20)	AKT2,ANXA1,BAX,C3,CALD1,CAPG,CAV2,CD24,CD44,CDH10,CDH3,CDH4,COL12A1,COL4A1,COL4A2,COL4A6,COL5A1,COL6A1,COL6A2,COL9A2,CTGF,CXCL8,CXCR4,DCHS1,DSC2,DSP,EGFR,EGLN2,EGR1,ERBB2,ETS1,F11R,FGF1,FGF12,FGFR1,FGFR3,FLNC,FN1,ICAM1,IGF1,IGF2BP3,ITGA3,JAG1,JPH3,JUP,KLF10,LOXL2,LTF,LYN,MAN1A1,MAPT,MMP14,MMP24,MSN,MUC1,MYC,NCAM2,OXTR,PCDH18,PCDH20,PCDHB14,PDGFA,PDGFD,PDYN,PLAU,PLAUR,SAT1,SELL,SERPINE1,SPARC,SYNP…
miR-1908-5p (and other miRNAs w/seed GGCGGGG)		mature microrna	Activated	3.05	0.000588		AK1,ANKRD13B,APC2,APLNR,ASB13,ATP1B2,BCAM,BCAN,BEGAIN,C1QL1,CC2D1A,CDHR1,CELSR1,CERS1,CHRNA4,COL4A3,COL8A2,CORO6,CSMD2,CYTH1,EFNA5,EPHA2,EVC,FAM43A,FAM43B,FAM84A,FASN,FGFRL1,FHL3,FLRT1,FZD8,GALNT2,GNG7,H6PD,HAPLN3,HOMER2,HSPB1,HSPG2,IGF2,IRAK2,ITGB4,ITPKB,KLHL25,LIMS2,LINGO1,LLGL2,LSP1,MCF2L2,MDM4,MKNK2,MX2,MYL9,NCAM1,NXPH4,PCDHA1,PCDHA10,PCDHA2,PCDHA7,PDIA2,PLIN4,PRKCG,RGS6,SCRT1,SERINC2,SLC11A1…
miR-125b-5p (and other miRNAs w/seed CCCUGAG)		mature microrna	Activated	3.134	0.0327		ABHD6,ACACB,ADAMTS1,ADAMTS14,ADAMTS15,ADCY1,ADPRH,AJUBA,ALDH1A3,ALPK3,AMER2,AMIGO2,ANGPT2,ANKRD13B,ANTXR2,ASB13,ASIC1,ATOH8,B3GALNT2,BCAN,BCAT1,BDH1,C4orf19,CACNB3,CACNG2,CAMSAP3,CASP6,CASP7,CCNA2,CD248,CDK6,CGREF1,COL11A2,COL4A3,CORO1C,CORO7/CORO7-PAM16,CPEB3,CRB2,CYB5D1,CYTH1,DAAM2,DPYSL4,DUSP6,DYNLT3,EBF4,ECE1,EMID1,ENPEP,ERBB2,ESYT1,ETS1,FAM46A,FBXW4,FGFR1,FNDC3B,FPR3,FRAS1,FREM1,GJC1,GLIPR1,…
E2F6	-0.064	transcription regulator	Activated	3.148	0.00141	558 (12)	BRCA1,CDC6,E2F1,EFNA5,GINS2,GJA1,GRIK1,H19,KIAA0101,LIG1,MCM2,MYC,NEK11,RAD51AP1,RBBP8,RRM2,SERPINE1
miR-17-5p (and other miRNAs w/seed AAAGUGC)		mature microrna	Activated	3.156	4.17e-05		ACBD5,ADIPOR2,AEN,AFF2,AJUBA,AK4,ALDH1A3,AMER2,ARHGAP12,ARL4C,ARSJ,ASF1A,ATOH8,ATP1A2,BCR,BIRC5,BMP2,CADM2,CALD1,CASP7,CC2D1A,CCSER2,CDCA7,CDK6,CHAF1A,COL4A1,COL4A3,CPEB3,CREB5,CROT,CTSA,CTSS,CXCL14,CXCL8,CYBRD1,DCBLD2,DIP2C,DLC1,DLGAP1,E2F1,EFNB1,EFNB2,EGR2,ELK3,EPHA5,EPHA7,EPHB4,ERICH3,ETV1,F3,FAM117B,FAM129A,FAM13C,FAM189A1,FAM3C,FAM46C,FAM60A,FGF12,FGL2,FNDC3B,FOXF1,FRS2,FRZB,FZD7,GABBR1,GABB…
FAS	-0.988	transmembrane receptor	Activated	3.165	2.81e-18	541 (13)	AKAP2,AKT2,ANXA2,BAX,BCL11A,BGN,BID,BIRC5,CAMK2B,CASP3,CASP8,CASP9,CAST,CCL2,CCL5,CD44,CD83,CD93,CEBPD,COL15A1,COL18A1,COL1A1,COL1A2,COL3A1,COL4A1,COL4A2,COL5A1,COL6A1,COL6A3,COL8A1,CTGF,CTSL,CXCL8,DGCR2,DUSP10,DYRK3,EGR1,EGR2,F2RL1,F3,F5,FAS,FBN1,FES,FGL2,FOSB,FOXO1,GBP1,GLIPR1,GNG7,GPNMB,GRIA3,HLA-DQB1,HPR,ICAM1,IER3,IL13RA1,IL18,IL1RAP,IQGAP2,IRF1,ITGA7,ITGB8,ITPR1,LGALS3,LUM,LY75,MBOAT7,MET,M…
miR-331-3p (miRNAs w/seed CCCCUGG)		mature microrna	Activated	3.176	0.0265		ADAM19,ADRB1,AMER3,ARC,B3GNT9,C17orf96,C1QL3,CA5B,CDCA5,CDS1,DHTKD1,DUSP5,EFHC1,EHD1,ELN,EPHB4,ERBB2,FAM126A,FBLN1,FBLN7,FGF11,H2AFJ,H6PD,ICOSLG/LOC102723996,IFNLR1,ITPKB,JUP,KCNJ5,KDM4B,KIAA1456,KIF23,KIF9,KLHL25,KLRC4-KLRK1/KLRK1,KSR2,LAMC3,LPHN3,LSP1,MEIS1,MRPL43,MYCL,MYO1E,PDCD11,PDE1C,PGF,PLB1,PLCE1,PVRL1,RANBP17,RARG,RGS6,RPL13,SDC1,SDC4,SLC13A3,SLC43A3,SLC9A1,STAC2,TBKBP1,TJP2,TSPAN18,TTC3…
miR-149-3p (and other miRNAs w/seed GGGAGGG)		mature microrna	Activated	3.179	0.00144		ABLIM3,ACE,ADAM19,ADAMTSL1,AKT2,ALDH1L1,ANKRD45,APC2,APLNR,AR,ARC,ARSD,ASF1B,ATAT1,ATOH8,ATP6V1G2,BCL3,BGN,BMP1,CACNG4,CALN1,CCDC64,CD276,CDCA8,CDH23,CHST3,CLDN10,COL11A2,COL5A3,COL6A1,CPQ,CSDC2,CSF2RB,CTXN1,DBNDD1,DMTN,DUSP4,ECE1,EFHD2,EFNA5,EFNB1,ELFN2,ENTPD2,F11R,FADS2,FAM115C,FAM131C,FAM188B,FAM43B,FGF11,FGFR1,FHDC1,GALNT2,GNB3,GPR173,GPR37L1,GPRIN1,GRID1,H6PD,HDAC4,HES6,HIPK2,HOGA1,HOXA10,HS…
KLF2	0.231	transcription regulator	Activated	3.204	4.87e-12	669 (14)	ACE,ADM,ANGPT2,APLNR,ASS1,BCL3,CCL2,CD40,CD93,CEBPA,COL4A1,CTGF,CXCL8,CXCR4,CYP1B1,DLL1,ECM1,ELN,F3,FBLN1,GADD45A,HBB,ICOSLG/LOC102723996,ID1,IGF2,ITGB4,ITGB5,JUNB,MMP14,MT2A,MYC,NQO1,PGF,PLOD2,PROS1,PTGS2,RGS3,RUNX2,SELL,SEMA3F,SERPINE1,SLCO2A1,SOX9,TFRC,TGFB2,THBD,THBS1,TIMP1,VWF,WEE1
miR-1538 (and other miRNAs w/seed GGCCCGG)		mature microrna	Activated	3.207	2.42e-05		ACTN4,ARID5A,ASF1B,BDH1,CACNG4,CCDC151,CHST3,CIITA,CTXN1,DEDD2,EHBP1L1,EHD1,FAM43B,FKBP5,GPR123,HIP1R,HIPK2,HSPG2,IER5L,IRF1,KIAA0319,KIF16B,MGP,MMP24,MOK,NUCB1,PLVAP,PODXL2,PRDM16,PRR5,RAB36,RGS6,RIMBP2,RPS6KA1,RRBP1,SBK1,SELM,SEPT6,SHF,SLC37A2,SLC7A8,SMPD3,SSTR1,STARD10,STK40,TCF7,UCP2,WNT7B
miR-3170 (and other miRNAs w/seed UGGGGUU)		mature microrna	Activated	3.26	0.0419		ATAT1,BCAM,BMP2,C4orf19,C9orf24,C9orf3,CC2D1A,CCDC173,COL9A1,DDIT4L,EPHA3,FAM188B,FRS2,MREG,NKAIN4,OAS2,PATZ1,PDK3,PLXDC1,SLC13A5,SLCO2A1,ST8SIA4,TRANK1,XAF1
SOX3	1.345	transcription regulator	Activated	3.272	1.58e-07		ANGPT1,BMPR1A,CHST15,COBLL1,DLL1,DSP,DUSP1,DUSP4,DUSP5,EFEMP1,EPHA2,FOXF1,FRZB,GBP3,GBP4,IER5,KIF16B,PCDH18,PDGFRA,RET,SOX9,TEAD2,TGFB2,TNFRSF19,TWSG1,VEGFA,YAP1,ZBTB16
miR-30c-5p (and other miRNAs w/seed GUAAACA)		mature microrna	Activated	3.28	2.99e-06		ABCD2,ABI3BP,ACTN1,ADAM12,ADAM19,ADAM22,ADAMTS14,ADAMTS9,ADO,ADRB1,AFAP1L2,ALPK3,AMOTL2,ARL4C,ATP2B1,B3GALNT2,B3GNT5,BCL11A,C10orf105,C10orf25,C4orf19,C8orf4,CA10,CADM2,CALD1,CALU,CAMK2D,CAPN5,CBLB,CCDC120,CDCA7,CDCP1,CECR6,CELSR3,CHD7,CHL1,CHST2,COL9A3,COTL1,CPEB2,CPEB3,CPNE8,CTGF,CYB561,DACT1,DCX,DDIT4,DIO2,DIP2C,DLG5,DLGAP1,DMD,DNMT3A,DPY19L1,EDNRA,ELFN2,ELMO1,ELMOD2,ENAH,EOGT,EPDR1,EPHB2,ERIC…
IL1RN		cytokine	Activated	3.302	4.93e-09	700 (17)	ATF3,CCL2,CIITA,CTSS,CXCL8,CYP2E1,ERAP2,GBP1,GRIA1,GSDMD,H6PD,HLA-DQB1,ICAM1,IFI44,IFIH1,IFIT3,IFIT5,IGF1,IGFBP4,IGFBP5,IRF1,IRF7,LIF,MX1,MX2,NOS2,OAS1,OAS2,OAS3,PELI1,PTGS2,RIPK2,S100A9,SAMD9,SLC15A3,SP100,SPP1,TIMP1,TRIM22,UBD,VEGFA
GFI1		transcription regulator	Activated	3.316	3.75e-05	751 (14)	BAX,BCL3,CASP1,CASP8,CD40,CEBPA,CXCL8,CXCR4,DDB2,EGR2,GJA1,GUSB,ICAM1,IL1R1,IRAK2,IRF1,JAK3,LPAR1,LTBR,LYZ,MYC,NEUROD1,RIPK2,SERPINA1,SERPINA3,TNFRSF1A,TRADD
miR-4292 (and other miRNAs w/seed CCCUGGG)		mature microrna	Activated	3.367	0.00242		ACACB,ALDH1L1,ARHGAP18,ARHGAP36,ASIC1,BCL3,BCR,BTN2A2,C10orf25,C17orf96,C9orf3,CARD6,CARHSP1,CC2D1A,CCDC102A,CCDC64,CCNF,CD44,CMKLR1,COL23A1,COPZ2,CORO7/CORO7-PAM16,EEPD1,ELFN2,EPHB4,FAHD2B,FBXO17,FHL2,FLNC,FOSL2,GATA2,GPD1,GPR173,GPSM1,HDAC4,HDAC7,HLA-DMA,HPS1,ICOSLG/LOC102723996,IFNLR1,IL1RAP,IQCG,IQGAP3,IRF1,ITGA11,ITM2C,JUP,KCNJ11,KIAA0040,KIAA1045,KLHL25,LHFPL4,LRRC16B,LRRC55,LRRFIP1,MAN1C1,…
miR-4779 (miRNAs w/seed AGGAGGG)		mature microrna	Activated	3.384	6.83e-05		ADAMTS15,ADCYAP1R1,ALPK3,ANGPTL2,ATOH8,CCDC30,CDCA7,COL16A1,COL1A1,CPLX3,CYGB,DIAPH1,ECM1,EEPD1,EFEMP1,EMID1,EPHB2,FOXF1,FRAS1,H6PD,HLA-DPB1,HSPG2,HVCN1,KCNIP2,KIAA1045,KIAA1211,KIRREL3,KLHL26,MKI67,MTSS1,MXRA7,NGFR,NPNT,NR4A2,POLR2F,PTPRR,PYGM,RARG,RDH10,SDC3,SLC25A20,SLC5A3,SLCO1A2,SPN,SSTR1,TRIM67,TXLNA,VAV3,ZC3H12B,ZNF618
miR-140-5p (and other miRNAs w/seed AGUGGUU)		mature microrna	Activated	3.434	0.0004		AKAP2,AMER2,BCL11A,BMP2,C1R,CALU,CCNYL1,CEMIP,CREB3L1,CROT,DLGAP1,DNM3,DOK4,EGR2,FAM222A,FAM46A,FBN1,FBN2,FKBP5,FLRT2,FOXN2,GLI3,GNG12,GPR85,HDAC4,HDAC7,HEY1,HNRNPH3,HS2ST1,IGFBP5,IGSF3,JAG1,LAMC1,LHFPL2,LMO7,LPHN2,LRAT,LRP4,MICAL3,MNS1,MTSS1,MYH9,NCEH1,NID1,OLIG2,PALM2-AKAP2,PDGFRA,PHACTR2,PLOD1,PLOD3,PRDM1,PRSS23,PSRC1,RAP1B,RFX7,RGMB,RPS6KA3,SHROOM3,SLC41A2,SLC6A6,SMOC2,SOX4,SPATA6,SPRED1,SPRY…
RB1	-0.111	transcription regulator	Activated	3.45	8.27e-10	670 (17)	ANGPT2,ASF1B,BARD1,BAX,BIRC5,BLM,BRCA1,CASP3,CASP4,CASP6,CASP7,CASP8,CASP9,CCNA2,CCNB1,CDC6,CDCA4,CDCA5,CDCA7L,CDK1,CDK2,CEBPA,CHAF1A,CITED2,CTGF,DDB2,DIO2,E2F1,EDNRA,EGR1,EZH2,F3,FAM111A,FANCA,FAS,FN1,H1F0,HMGB2,ID1,IGF1,KANK2,KIAA0101,LIG1,MCM2,MCM4,MCM8,MEIS1,MELK,MET,MSX1,MT1G,MYBL2,MYC,PBX3,PCNA,PLK1,PMEPA1,PPARGC1A,PPFIBP1,RAB27A,RAD51AP1,RRM2,SERPINE1,SKP2,TCF19,TGFB2,TMEM97,TYMS,VEGFA,ZEB1
miR-661 (miRNAs w/seed GCCUGGG)		mature microrna	Activated	3.472	0.00532		ADAM12,ADAM22,AK4,ARSD,ATF3,ATOH8,B3GNT7,BCAN,BTN2A2,C9orf3,CACNA1H,CARD6,CCDC64,CENPN,CERS1,COLGALT1,CPPED1,CRB2,CUX2,CYB561,DBNDD1,ECE1,EFHD2,EPHB2,FGFRL1,FHL2,FKBP5,GABRA3,GALNT9,GJC1,GPI,GPR37L1,GSTM5,H6PD,HSPB6,IGDCC4,ITGA11,ITGAX,ITPR3,JAK3,JPH1,KIAA0040,LRRC25,LRRC32,MDM4,MKNK2,MRPL43,MXRA7,MYH9,NCAPH,NKAIN4,NLGN2,NUDT19,P2RX6,PARP10,PARP12,PCDHGA1,PCDHGA10,PCDHGA11,PCDHGA3,PCDHGA5,PCDHGA9…
miR-26a-5p (and other miRNAs w/seed UCAAGUA)		mature microrna	Activated	3.473	3.05e-07		ACBD5,ACVR2B,ADAM12,ADAM19,ADM,AKAP7,ALDH5A1,ARHGAP29,ARL4C,ARPP21,ATP1A2,ATP9A,B3GNT5,BCAT1,BCL11A,BCR,BHLHE40,BID,CCSER2,CDC6,CDH4,CDK4,CDK6,CELSR1,CHAF1A,CHST3,CKS2,CLASP2,CNR1,COL11A1,COL1A2,COL22A1,COL4A3,COL5A1,CORO1C,CPEB2,CPEB3,CPED1,CTGF,DCBLD2,DLG5,DUSP4,DUSP5,EHD1,ENC1,ENPEP,EPHA2,EPHA5,EPHA7,EZH2,FAM46C,FPGT,FRAT1,FUT9,GABRB3,GPSM1,GRAMD1C,GRB10,GRHL3,HAPLN1,HIPK2,HS2ST1,HTR2C,IGF1,IN…
SMAD7	0.544	transcription regulator	Activated	3.48	5.1e-15	577 (16)	ACVR2B,BGN,BMP2,BMPR1A,CCL2,CCL5,CCNA2,CCNB1,CDK1,CDKN2C,CGREF1,CITED2,COL1A1,COL1A2,COL3A1,COL6A1,COL6A3,CTGF,DCN,EFEMP1,FAS,FN1,GADD45A,GAS6,HMOX1,ICAM1,ITGA6,ITGA7,LTBP2,MATN2,MET,MMP2,MYC,NID2,NOS2,PCNA,PLAT,PMEPA1,PROM1,SCD,SEMA3F,SERPINE1,SOX9,TAGLN,TGFB2,TGFB3,TGFBI,TIMP1,TIMP3,TPM2,VEGFA
miR-101-3p (and other miRNAs w/seed ACAGUAC)		mature microrna	Activated	3.494	3.28e-10		ABLIM3,ACVR2B,ADAM12,ADAM19,ADAMTS17,ADRB1,AFAP1,ALDH1A3,AMER2,ANGPTL2,ANKRD28,ANTXR2,ANXA2,ARHGAP18,ASIC1,ATP1B2,BEGAIN,C12orf5,C8orf4,CAMK2D,CCDC170,CDC42EP3,CEBPA,CNTN3,COL12A1,COTL1,CPEB2,CPEB3,CRISPLD1,CTTNBP2,DCBLD2,DDIT4,DGCR2,DIP2C,DLC1,DLG5,DMD,DNMT3A,DUSP1,DUSP5,EBF1,ECE1,EFNA5,EFNB2,ELFN2,ELN,EMP1,EMP2,ENAH,EPHA5,ETS1,ETV1,EYA1,EZH2,FAM114A1,FAM222A,FAM46A,FAM60A,FAM84A,FAM84B,FBN1,FBN…
miR-24-3p (and other miRNAs w/seed GGCUCAG)		mature microrna	Activated	3.518	0.000458		ABCB9,ADAM19,ADAMTS14,ADAMTS15,ADCYAP1R1,ADM,ADORA1,AMER3,AMOTL2,ARHGAP31,ARSA,ATOH8,ATP1B2,ATP2B1,BRCA1,BTN2A2,C1orf106,CABP7,CAMK2B,CAMK2D,CCNA2,CDK1,CDK4,CECR6,CHI3L1,CLCN2,CLTCL1,COL11A2,DCAF16,DCBLD2,DCHS1,DIAPH1,DLC1,DLL1,EYA4,FAM117B,FAM46C,FBLIM1,FBLN1,FBN1,FBXW4,FERMT1,FGF11,FGFR3,FREM2,FRS2,FUT9,FZD5,GATSL3,GPR173,GRIA3,HIP1R,HRH1,HS6ST3,IGFBP5,IL1R1,IQGAP1,IRF1,ITGA3,KCNJ5,KIAA0895L,KI…
miR-4731-5p (miRNAs w/seed GCUGGGG)		mature microrna	Activated	3.54	0.00331		ACE,ACSF2,AK1,APOBEC3C,ARC,ASIC4,BCAR1,BGN,BMP2,CABP7,CAMKMT,CCDC69,CD74,CD83,CEBPA,CHST3,COL15A1,COL5A1,CTSB,DAP,DBNDD1,DIAPH1,DMTN,DPY19L1,EBF4,EPHB4,FAM131C,FGF1,FHDC1,FKBP5,FKBP9,FOXM1,GPR123,GPR17,GRIA4,HLA-DPB1,HRH1,IL1R1,ITGA5,KCNJ5,KCNK3,KIF21B,KIF24,L1CAM,LZTS1,MARVELD3,MASP1,MBOAT7,MCMDC2,MICAL1,MICAL3,MREG,MSX1,NFATC4,NGFR,NMNAT2,NRSN1,OSCAR,P2RX6,PAAF1,PLA2G6,PLAUR,PLIN4,PLXDC1,PRKCG,…
miR-4706 (and other miRNAs w/seed GCGGGGA)		mature microrna	Activated	3.542	0.000117		ABLIM1,ACOT11,BEGAIN,CAPS,EBF4,EMID1,EPS8L2,FAM84A,FGFRL1,GJA1,GNG7,GSTM5,IER5,IGF2,JUP,KIF26A,MAFK,MMP14,MYH9,MYL9,NAT16,NTNG2,NXPH4,PDE7B,PDGFA,PHKA2,PLIN4,PLOD3,PMEPA1,PRKCG,PVRL1,SAPCD2,SHISA7,SLC39A8,SLITRK1,SOD3,SORCS2,THBD,TMEM158,TTYH3,VPS51,VWA1,ZIC2
miR-3679-3p (miRNAs w/seed UUCCCCC)		mature microrna	Activated	3.579	0.0225		AKAP6,APLNR,BCL11A,BTAF1,C9orf3,CDHR3,CDR2,CFI,CHST6,CNRIP1,CP,CTGF,DMD,DTL,EBF1,EGR1,ELFN2,ELMOD2,EPHA5,EPS8L2,FAM43A,FBXL7,FN1,FOXF1,FRAS1,FUCA1,GALNT13,GFRA1,GLCCI1,GLIS3,GPR179,GPX7,GRID1,HEBP1,HLA-DPA1,HOXA10,IGFBP3,ISM1,ITGA2,KCNE4,KIAA0040,KIAA0319,KIRREL3,KLHL6,KMT2A,LHFP,LRCH2,LRRN2,MKNK2,MSN,MTAP,NMNAT2,NOG,NPNT,OPHN1,OSBPL3,PALMD,PDCD11,PHLPP1,PIP4K2C,PRDX6,RFC2,RUFY3,SAMD8,SEPT6,SLC7A…
miR-4638-5p (miRNAs w/seed CUCGGCU)		mature microrna	Activated	3.605	0.00352		ANKRD45,ATCAY,BAIAP3,CDH23,CENPN,CTSB,ERAP2,EYA2,FBLIM1,FBXO6,GCLM,IER2,IFT22,IL18,IRF1,KIAA0101,KIAA1614,LRRC2,LRRC32,LRRC4,MAML3,MAN1A1,MARVELD3,MYCL,MYH7,PCDHB9,SEMA3E,SLC25A24,SLCO3A1,SOX8,SPN,TCF7,TNFAIP8L1,TRIM56,TRIP13,TSPAN11
RBL2	0.142	other	Activated	3.653	8.62e-07	418 (12)	AURKA,BRCA1,BUB1,BUB1B,CASP4,CASP6,CCNB1,CCNB2,CCNF,CDC6,CDK1,CDR2,DUSP10,E2F1,FAS,KIFC1,KLF10,KPNA2,MAP2K3,MT1G,MYBL2,MYC,MYCN,PCNA,PLK1,POLD1,RRM2,TRAF5,TYMS,VEGFA,ZEB1
miR-4435 (miRNAs w/seed UGGCCAG)		mature microrna	Activated	3.67	0.0374		ALPK1,ANGPTL2,AQP1,ATF3,BMP2,C4orf19,CCDC69,CHST6,COL23A1,DAAM2,DCAF16,DNALI1,EMID1,EPS8L2,FBLIM1,FBXO17,FKBP5,GJC1,HAPLN4,HIP1R,HLA-DOA,IFT22,IGF1,KCNN3,KIF23,LEPREL4,MAP3K7CL,MASP1,MATN2,NID2,NPC2,NTRK2,PLXDC1,PPIL6,PRPS2,QPRT,RFC2,RPL15,RPS24,STAC2,STK17A,TCF7,TMEM38A,TPPP3,UACA,ZNF292
GMNN	0.207	transcription regulator	Activated	3.674	2.54e-05	626 (7)	ANGPT1,BMPR1A,CHST15,COBLL1,DSP,DUSP1,DUSP4,DUSP5,EFEMP1,EPHA2,FOXF1,FRZB,GBP3,GBP4,IER5,KIF16B,PCDH18,PDGFRA,TEAD2,TGFB2,TNFRSF19,TWSG1,VEGFA,YAP1
SOX1	0.176	transcription regulator	Activated	3.674	1.87e-06		ANGPT1,BMPR1A,CHST15,COBLL1,DSP,DUSP1,DUSP4,DUSP5,EFEMP1,EPHA2,FOXF1,FRZB,GBP3,GBP4,HES1,IER5,KIF16B,PCDH18,PDGFRA,TEAD2,TGFB2,TNFRSF19,TWSG1,VEGFA,YAP1
miR-361-3p (miRNAs w/seed CCCCCAG)		mature microrna	Activated	3.687	3.85e-05		ABCB9,ABI1,ADORA1,AKAP2,AKT2,ARL4C,ATP2A3,BTAF1,C12orf5,C1orf106,CABP7,CACNA1H,CAMK2B,CAV2,CD276,CD63,CEBPA,CELSR3,CNIH3,CTGF,CTSB,DBNDD1,DLL3,DMTN,EBF1,EDNRA,EFNA5,EHD4,ELFN2,ELMOD2,EMP1,ETV4,GATA2,GINS2,GPIHBP1,GRID1,GSE1,HBB,HDAC4,HOXA10,IGSF3,ITGA2,ITPR1,JUP,KCNIP2,KIAA0226L,KIF26A,KLHL6,KSR2,LFNG,LHFPL4,LRRC32,MAFK,MAOB,MAPT,MKNK2,MMP24,MORC4,MSN,MYCL,NFATC4,NFE2L3,NLGN2,OLFML2A,OPHN1,PALM2-…
APOE	0.641	transporter	Activated	3.712	1.73e-11	716 (17)	ANXA11,APOD,APOE,BAX,BCAM,BGN,C5AR1,CALU,CASP3,CCL5,CD40,CD44,CLU,COL18A1,COL1A1,CTGF,CTSB,CTSK,CTSS,CYR61,ECM1,EGR1,EMILIN1,F2RL1,F3,FKBP5,GPX3,GRIA1,GRIA2,GRIA3,HMOX1,HSPG2,ICAM1,IGFBP6,ITGA3,ITGA5,LIMS2,LPL,LTBP1,LTBP2,LTBR,MAP2,MAPT,MGP,MMP2,MSR1,MYO1B,NCF1,NCF2,NOS2,NPNT,PHLDA1,PLAU,PMEPA1,PTGS2,PTK2B,S100A9,SDC4,SERPINA3,SERPINE1,SIRT1,SOCS3,SOD2,SPP1,STAT6,TCIRG1,TIMP1,TNFRSF14,TNFRSF1A,ZYX
miR-4514 (and other miRNAs w/seed CAGGCAG)		mature microrna	Activated	3.74	0.0212		ABLIM3,AMER3,AQP1,ARSA,ATP1B2,CDCA5,DNALI1,EGR1,FBLN7,FGFRL1,FOXM1,IFIT5,IQCG,ITGAL,ITGB3BP,JAG1,KIAA0895,LMO7,LRRFIP1,LYZ,MET,NES,NFATC4,NMNAT3,PLEKHA7,PTRH1,SDC1,SERPINA1,SH3BGR,SLC9A1,TBC1D10A,TCF7,THBS1,THRA,TRMT5,TTC39C,ZNF250
miR-3473b (and other miRNAs w/seed GGCUGGA)		mature microrna	Activated	3.744	0.0312		ADCY1,AMOTL2,APOC2,ATOH8,BCAM,C1RL,CCDC3,CCDC69,CDHR1,CFH,CHST3,COLGALT1,CORO1C,DNASE1L1,ERAP2,FHL2,FLNA,GLI2,GPIHBP1,GPRC5C,GPRIN1,GPX7,GRIN3A,HEYL,HIVEP3,HYDIN,IGFBP5,LAMA4,LITAF,LPHN2,LSP1,LYPD6,MARCKSL1,MARVELD3,MEGF6,MKI67,MOB3C,NFIB,NIPAL3,NPEPL1,ORC6,PCGF2,PPP1R3B,PSD2,RASGEF1A,RGS16,RHOJ,SCRT1,SLC7A14,SLFN11,ST3GAL1,TGIF2,TMEM248,TP53I11,WDR92,ZBTB42,ZDHHC22,ZFR2
KDM5B	0.151	transcription regulator	Activated	3.754	9.58e-05	628 (16)	ASF1A,AURKA,BRCA1,BUB1B,CCNB1,CDK1,DPY19L1,E2F1,ECT2,EGR1,EHD1,GADD45A,IGFBP2,KIF2C,LGALS3BP,MCAM,MCM2,MT1E,MT1F,MT1X,NCAPH,NDC80,NMB,PBK,PIR,PLS3,SAT1,SOX9,SWAP70,TNFSF13,TOP2A
miR-4711-5p (miRNAs w/seed GCAUCAG)		mature microrna	Activated	3.78	0.046		ARHGAP9,B3GALNT2,BEGAIN,C1R,CACNA1H,CBR1,COL12A1,COL14A1,GADD45A,GINS2,LRCH2,MGST2,PARP9,SEPN1,SLAMF8,SPTLC3,SSBP2,ZDHHC23
miR-4640-5p (and other miRNAs w/seed GGGCCAG)		mature microrna	Activated	3.821	0.00222		ADAMTS15,ADARB2,AK1,APC2,ASIC4,ATF3,ATP2A3,B3GNT7,BCL11A,BGN,C10orf105,C1orf106,CASP7,CC2D1A,CCDC24,CD248,CDCA5,CEMIP,COL5A3,COLGALT1,CORO7/CORO7-PAM16,CREB3L1,CREB3L4,CSDC2,CYGB,DCTD,DIAPH1,EBF4,ECM1,EEPD1,EFNB1,ELFN2,ERMAP,ETNK2,EVC,FBLN1,FBXO17,FCHSD1,FZD2,GALNS,GLI3,HLA-DQA1,ITGA2,ITGAL,ITPKB,ITPKC,ITPRIP,JAK3,KANK2,KIAA1522,KIAA1614,KIF17,KIF24,LHFPL4,MAN1C1,MAP2K3,MAPK4,MARCH4,MDM4,MEST,MRA…
miR-18a-5p (and other miRNAs w/seed AAGGUGC)		mature microrna	Activated	3.857	0.0018		ADAMTS9,ALCAM,BEX1,CACNB3,CADM2,CDH6,CDK2,CTGF,DAAM2,DIP2C,DPP10,E2F1,ENC1,EYA4,F3,FAM3C,FCHSD2,FGF1,FGFR3,FKBP5,FNDC3B,FOSL2,FRS2,GCLC,HIPK2,HP,IGF1,IGSF3,INADL,ISM1,LIF,LRRFIP1,MAPK4,MYLK,NAAA,NAV1,NIPAL3,PAPPA,PRTG,PTGFRN,RAD51AP1,RGS4,ROBO2,RUNX1,SATB1,SLC30A7,SLC6A6,SORBS2,SOX6,TENM3,THBD,THBS1,TMEM150C,TMEM2,TMEM248,TNFAIP3,TRIB2,ZAK,ZBTB47,ZCCHC24,ZNF275,ZNF367,ZNF618
CD3		complex	Activated	3.906	5.02e-05	761 (18)	ACADS,ACTN4,AHR,ANXA1,BIRC5,BST2,C1R,C2,CASP3,CASP6,CASP8,CCL5,CD44,CD74,CD83,CDK1,CDK2,CDK4,CDK6,CENPF,CKS2,COX7A1,CXCL8,CXCR4,CYBA,EGR2,ELK3,EPHB1,ETS1,FAS,FCER1G,FTL,GBP1,GDI2,GPR37,GTPBP4,H19,HIVEP3,HLA-DQB1,HNRNPA1,HOMER2,HS2ST1,ICAM1,ID4,IGF1,IGFBP5,IGFBP6,IL1R1,IL1RAP,IRF1,ITGA4,ITGB5,ITPR1,JAK3,JUNB,KCNA5,KCNK3,KDELR2,LEF1,LSP1,LTBP1,LYN,MICA,MMP2,MMRN1,MSR1,MST1,MT1G,MTHFD2,MYC,NAMPT,NFA…
miR-19b-3p (and other miRNAs w/seed GUGCAAA)		mature microrna	Activated	3.977	1.79e-09		ABCC3,ACBD5,ACTN1,ADAM12,ADAMTS17,ADCY1,ADIPOR2,ADRB1,AK4,AKAP7,ANKRD34A,ARC,ARHGAP11A,ARHGAP12,ASIC4,ATP1A2,B3GALNT2,BCAR3,BCAT1,BCL3,BCL7A,BIRC5,C11orf96,C8orf4,CALD1,CAST,CC2D1A,CCDC152,CCSER2,CD164,CDS1,CELSR1,CHST15,CNGA3,CNR1,COX15,CPEB3,CPPED1,CREB5,CRMP1,CSF2RB,CSMD1,CTGF,CYSTM1,DAAM1,DCBLD2,DKK3,DLC1,DLG5,DLX1,DSCAM,EBF1,EFNA5,EFNB2,ELK3,ELMOD2,EMX2,ENC1,EOGT,ESYT1,ETV1,F3,FAM114A1,FAM19…
miR-1972 (miRNAs w/seed CAGGCCA)		mature microrna	Activated	3.99	0.0106		ADAMTS14,AK1,ATOH8,CCT6A,COL23A1,CXorf40A/CXorf40B,DGCR2,DNMT3A,DOPEY1,EMILIN3,ERBB2,F11R,FLNC,GBP4,HLA-DQA2,HOGA1,IGF2,ITPR3,KLHL26,LHFPL4,LPHN2,LYPD6,MDH1B,MOXD1,MPV17L,MR1,MXRA8,NAAA,NCAPG,NDC1,NPNT,NTAN1,PAK6,PAMR1,PCED1B,PDE1C,PRDX1,PTRF,REM1,RHOJ,RPL10,SLC17A7,SLC1A4,STPG1,TACR1,TNFAIP3,WIF1,ZNF292
miR-762 (and other miRNAs w/seed GGGCUGG)		mature microrna	Activated	4.067	0.000282		ACE,ADORA1,AEBP1,ALPK3,APC2,ARAP3,ARC,BCAM,BEGAIN,C1QL1,CABP7,CAPN5,CCDC64,CCNF,CD83,CDCP1,CELSR3,CERS1,CHRNA4,CNTNAP5,COL1A1,COL5A3,COTL1,CPLX3,CRABP2,CRISPLD1,DAP,DFNB31,EFHD2,ELFN2,ENG,ENTPD2,ERMAP,EVC,FAM110B,FANCA,FGF1,FMNL1,FOXJ1,GAS8,GPR173,GPR37L1,GPRIN1,HES6,HRH1,HSPB6,IGDCC4,IGFBP5,IL1R1,IQGAP1,JADE1,JPH3,KCNE3,KCNE4,KCNIP3,KIF21B,L1CAM,LOC102724788/PRODH,LOXL2,LRRC32,LZTS1,MARVELD1,MAR…
miR-148a-3p (and other miRNAs w/seed CAGUGCA)		mature microrna	Activated	4.074	6.42e-05		ACVR2B,ADAMTS15,ADCY2,AJUBA,AKAP7,ALCAM,AQP4,ARHGAP20,ATP1A2,BAI3,BCCIP,BCL11A,BCL7A,CABP7,CAST,CAV2,CCT6A,CDK1,CDK6,CDON,CECR6,CELSR1,CENPU,CHD7,CIITA,CNR1,COL4A1,COL6A3,CPLX3,CTSA,CTSL,DHRS13,DLGAP1,DNM3,DOCK6,DSC2,EFNB2,ELMO1,EMP1,EMX2,EOGT,ERRFI1,ETV1,F3,FAM43A,FBN1,FBN3,FOSB,FOXF1,FUT9,GADD45A,GAS1,GLIPR1,GNS,HLA-DQB1,HOPX,HSPA4L,IGDCC4,IGF1,INHBB,ISM1,ITGA11,ITGA5,ITGB8,JPH3,KCNH1,KDM7A,KIA…
SOCS1		other	Activated	4.109	2.14e-05	683 (16)	BAX,BID,CCL2,CD40,CD44,CDK2,CDK4,CIITA,CXCL8,DUSP1,FAS,FCER1G,FKBP5,ICAM1,IFI44,IFIH1,IFIT2,IFIT3,IRF1,IRF7,MUC1,MX1,MYD88,NOS2,OAS1,OAS2,PTGS2,SOCS3,STAT5A,STAT6,TLR3
miR-1909-3p (and other miRNAs w/seed GCAGGGG)		mature microrna	Activated	4.126	2.21e-06		ADARB2,AKT2,AMZ1,APOL1,ARC,ASIC4,ATF3,B3GNT9,BAIAP3,BGN,C1QTNF1,CACNB3,CAPG,CCDC64,CCDC69,CD40,CDCP1,CDHR1,CELSR3,CHI3L1,CHRNA4,CHST3,CIITA,COLGALT2,CORO7/CORO7-PAM16,CPED1,CTSA,DCHS1,DEDD2,DLC1,DMTN,DUSP23,EFHD2,EGFR,ELF4,ELFN2,ELOVL2,EMILIN3,EPHA2,ETNK2,EYA4,FAM131C,FASN,FGF1,FHL3,FOSB,FOXJ1,FXYD6,GABBR1,GNG7,GPR123,GPSM1,HLA-DOA,ITGA3,ITGAL,ITM2C,ITPKB,JAK3,KCNH3,KCNIP3,KCNK3,KSR2,LAMC3,LFNG,L…
TRIM24	-0.106	transcription regulator	Activated	4.167	2.31e-08	272 (7)	CA2,CSRP1,DHX58,EPSTI1,FAM110B,FBN1,GBP3,GBP4,IFI44,IFIH1,IFIT2,IFIT3,IFNGR2,IRF1,IRF7,KIAA0101,LGALS3,LGALS3BP,NMI,NUMA1,OAS1,PACSIN3,PARP12,PHF11,PRPS2,SAMD9L,SERPINE1,SOCS2,SPP1,TGFBI,TLR2,VEGFA
miR-1207-5p (and other miRNAs w/seed GGCAGGG)		mature microrna	Activated	4.222	0.000519		ABCC8,ACAA2,ADAM12,ADAM19,ADAMTS14,ADAMTS9,APC2,ARC,ARSD,ASTN2,ATOH8,BCAN,BEGAIN,C1RL,C2,C21orf58,CACNB3,CAPS,CCDC102A,CCDC170,CD151,CD276,CDCA8,CECR1,CEMIP,CFAP44,CGNL1,CIITA,CLTCL1,COL6A2,CRISPLD2,CSRP1,CTXN1,DCHS1,DNMT3A,DOK3,ECE1,EFHD2,EFS,ELF4,EPHB2,EVC,FAH,FAM115C,FLRT1,FOSB,FOXC1,FOXM1,FXYD5,GABRA3,GALNS,GALNT2,GAS8,GPIHBP1,GPR123,GPSM1,HCN3,HPS1,HSPB6,IFIT3,IGBP1,IGF1,INA,ITGB5,ITM2C,ITPK…
miR-1-3p (and other miRNAs w/seed GGAAUGU)		mature microrna	Activated	4.396	0.000139		ACVR2B,ADAM12,AKAP12,AMOTL2,ANXA2,ANXA4,ARHGAP29,ARHGAP31,ARL3,BCL11A,BCL7A,BSCL2,BTAF1,C1RL,CALN1,CCL2,CDCP1,CDK6,CDON,CELSR3,CITED2,CNN3,COL4A3,CORO1C,CPED1,CREB5,CSRP1,CTSC,DAAM1,DAP,DLC1,EFNB2,EGFR,ELMO1,ETS1,EYA4,FAM126A,FAM155A,FAM46C,FBLN2,FN1,FNDC3B,FOSB,FPGT,FRAS1,FRS2,FSTL1,FZD7,GABBR2,GALNT4,GCLC,GDAP1L1,GJA1,GLCCI1,GPR158,GPR85,HDAC4,HELZ2,HEYL,HIPK2,IGF1,IGFBP5,IQGAP3,ITGB4,KCNA5,KCN…
miR-144-3p (miRNAs w/seed ACAGUAU)		mature microrna	Activated	4.419	1.75e-12		ABI1,ACVR2B,ADAM12,ADAMTS15,ADAMTS17,ADCY1,ADRB1,AFAP1,AKAP2,ALDH1A3,ALDH1L2,ANKRD28,ANTXR2,ARHGAP18,ARL4C,ARPP21,ATP1B2,ATP2B1,BCL11A,BEGAIN,BTAF1,C12orf5,CALCRL,CAMK2D,CDC42EP3,CEBPA,CEP135,CNN3,CNTN3,COL4A1,COL5A2,CPEB2,CPEB3,CRISPLD1,DCBLD2,DGCR2,DLC1,DLG5,DMD,DOK4,DUSP1,DUSP5,EBF1,ECE1,EFNA5,EFNB2,ELFN2,ELN,EMP1,EMP2,ENAH,EPHA5,EPHA7,ETS1,ETV1,EZH2,FAM129A,FAM196A,FAM222A,FAM46A,FAM60A,FAM84…
miR-296-5p (miRNAs w/seed GGGCCCC)		mature microrna	Activated	4.425	2.95e-06		ACTN1,ADCYAP1R1,AK1,ALPK3,ANKRD13B,ATOH8,BAX,C10orf105,CACNA1A,CACNA1H,CACNB3,CACNG2,CD276,CD44,CDCP1,CDH23,CELSR1,CELSR3,CHRNA4,CHST8,COL1A1,COL23A1,CPLX3,CXorf40A/CXorf40B,CYGB,DGCR6/LOC102724770,DLC1,DNASE1L1,DUSP9,ECE1,EFHC1,EFHD2,ENG,EPHB4,F11R,FAM222A,FAM43A,FAM64A,FBN3,FCHSD1,FGFR1,FGFR3,FHL3,FZD5,GDF10,GLT1D1,GMPR,GPD1,GPR123,GPR173,GPX3,GSDMD,H1F0,HAPLN4,HELZ2,HEYL,HIPK2,HLA-DOA,IGFBP5,I…
CR1L		other	Activated	4.427	6.07e-11	658 (14)	BGN,C3,COL15A1,COL18A1,COL1A1,COL1A2,COL3A1,COL4A1,COL4A2,COL5A1,COL6A1,COL6A3,COL8A1,CTGF,FBN1,LUM,MGP,SERPINE1,TNC,TNFRSF1A
SPDEF		transcription regulator	Activated	4.52	2.79e-11	661 (19)	CD40,COL16A1,COL1A1,COL4A1,COL4A2,COL4A6,COL5A1,COL5A2,COL6A1,COL6A2,COL6A3,CTGF,CXCL8,DKK3,EGFR,FGFR1,FOXJ1,FZD8,ITGA3,ITGA5,ITGA6,LAMB2,LAMC1,LEF1,PLAU,PLAUR,SDC1,SDC2,SERPINE1,TNC,VIM,ZEB1
miR-9-5p (and other miRNAs w/seed CUUUGGU)		mature microrna	Activated	4.536	6.51e-07		ABI1,ADAMTS9,ADARB2,AFAP1,AJUBA,AK4,ALCAM,ALG6,AMOTL2,ANXA2,ARL4C,ARPP21,ARX,ASIC1,ATOH8,B3GALNT2,BCL11A,BEST3,C1QL1,C9orf89,CC2D1A,CCSER2,CHST15,CNTN3,COL15A1,COL18A1,COL4A2,COL5A1,COL9A1,COLEC12,CPEB2,CPEB3,CREB5,CXCR4,DCBLD2,DCC,DEDD2,DGKB,DIAPH1,DIAPH2,DIO2,DNAJA4,DUSP6,EFEMP1,EFNA5,EHD4,ELMOD2,ENAH,ENPEP,EPHA7,EPHB2,EPHB4,ERICH3,ESYT1,ETS1,FAM117B,FAM13C,FAM43B,FAM46A,FAM46C,FBN1,FBN2,FGF12,…
miR-145-5p (and other miRNAs w/seed UCCAGUU)		mature microrna	Activated	4.54	0.0012	791 (7)	ABRACL,ADAM19,AKAP12,ALDH1A3,AMOTL2,ANGPT2,ANKRD28,ANTXR2,ARHGAP12,ARHGAP29,ASPHD2,ATP1A2,B3GALTL,BCAT1,BCR,BIVM,C1QL4,CAMK2D,CAV2,CCDC120,CCNA2,CD40,CDK4,CDK6,CELSR1,CITED2,CLCN2,COL4A3,CPED1,CREB5,CRISPLD2,CSMD3,CYR61,DLC1,DLGAP1,DUSP6,EBF1,ECE1,EIF4B,ELMO1,ETS1,EYA4,F11R,FAM126A,FAM189A1,FLRT1,FNDC3B,FOXO1,FRS2,FUT9,FZD7,GCLM,GFRA1,GLIS3,GRB10,HIPK2,IFNGR2,INHBB,ITGB8,JPH1,KANK2,KCNH1,KCNN3,KD…
miR-202-3p (and other miRNAs w/seed GAGGUAU)		mature microrna	Activated	4.591	5.55e-09		ACVR2B,ADAMTS1,ADAMTS14,ADAMTS15,ADAMTS9,ADIPOR2,ADRB1,AMER3,ANGPTL2,ASPHD2,B3GNT7,BCAT1,BCCIP,BCL7A,BEGAIN,CALD1,CALN1,CALU,CASP3,CCNF,CD276,CDK6,CEBPD,CHD7,CHST3,CNOT2,COL11A1,COL15A1,COL1A2,COL3A1,COL4A1,COL4A2,COL5A2,COL6A3,COL9A3,CPEB2,CPEB3,CPED1,CRB2,CSMD1,DLC1,DMD,DPYSL3,DTX2,DUSP1,DUSP4,DUSP9,EFHD2,EGLN2,ENAH,EOGT,EPHA3,EPHA7,FAM189A1,FAM43A,FAR2,FAS,FGF11,FMOD,FNDC3B,FRAS1,FREM2,FRS2,GA…
miR-486-3p (and other miRNAs w/seed GGGGCAG)		mature microrna	Activated	4.636	4.51e-05		ABI3,ADAM19,ADAMTS14,ADCYAP1R1,ANKRD13B,APC2,ARC,ARL3,ASL,ATF3,BCL7A,BEGAIN,BTN2A2,C1orf106,CACNB3,CACNG3,CALN1,CAPG,CAPN5,CASP9,CCDC69,CCDC9,CD276,CECR6,CELSR1,CEMIP,COL4A2,COL4A6,CPEB2,CRB2,CTSB,DBNDD1,DLL3,DOK4,DTX2,DUSP5,E2F1,ECM1,EFHD2,EGLN2,ELF4,ENTPD2,EPHB2,FAM117B,FAM131C,FAM84A,FBXW4,FGFR1,FLNC,FMOD,FOSL2,FOXJ1,GBAS,GNB3,GPR123,GPSM1,GRID1,H6PD,HCN3,HLA-DRB5,HSPB6,HSPG2,ITGA11,ITGA3,ITGB…
miR-29b-3p (and other miRNAs w/seed AGCACCA)		mature microrna	Activated	4.636	5.69e-09		ADAM12,ADAM19,ADAMTS17,ADAMTS7,ADAMTS9,ADCYAP1R1,AHR,AK1,AKAP2,AKT2,ANK1,ANKRD13B,ANTXR2,AQP4,ARHGAP20,ARHGAP31,ARHGAP36,ASIC1,B3GNT5,BCL11A,BCL7A,BDH1,BMP1,CA2,CACNG4,CALU,CASP7,CAV2,CCNYL1,CCSER2,CD276,CDK6,CDKL2,CEMIP,CLEC2D,CLEC7A,CNR1,COL11A1,COL15A1,COL16A1,COL1A1,COL1A2,COL22A1,COL3A1,COL4A1,COL4A2,COL4A3,COL4A6,COL5A1,COL5A2,COL5A3,COL6A2,COL6A3,COL9A1,CORO6,CPEB3,CREB5,CRISPLD1,DAAM2,DCX…
miR-423-5p (and other miRNAs w/seed GAGGGGC)		mature microrna	Activated	4.794	2.82e-05		ADAM19,ADAM22,AK1,ALDH1L1,ALDOC,ANGPTL2,AQP1,ATCAY,ATP2A3,B3GNT7,BGN,CAPN5,CC2D1A,CCDC64,CCNF,CD44,CELSR3,CERS1,CGNL1,CLEC7A,CMTM7,COL1A1,COL4A6,CPNE6,DAAM2,DAP,DCTD,DMTN,DNALI1,DPYSL4,ECEL1,ELF4,ELFN2,EMP2,ENC1,EVC,FAM189A1,FAM20C,FAM222A,FGFR3,FOSB,FOXM1,GPR123,GPR173,H2AFJ,H6PD,HVCN1,ICOSLG/LOC102723996,IRF1,ITGA5,KCNIP3,KIRREL3,KLHL29,KMT2A,MAFK,MAML3,MAP1LC3A,MAPK4,MKNK2,MMP14,MMP2,MN1,NAT16…
let-7a-5p (and other miRNAs w/seed GAGGUAG)		mature microrna	Activated	5.173	3.91e-12		ABCB9,ACVR2B,ADAMTS1,ADAMTS14,ADAMTS15,ADIPOR2,ADRB1,AEN,AFF2,AKAP6,AKT2,ALPK3,AMER3,AMT,ANGPTL2,ANKRD28,ANKRD46,APC2,ARHGAP20,ASPHD2,B3GNT7,BACE2,BCAT1,BCL7A,BEGAIN,BIRC5,CACNG4,CALN1,CALU,CAPG,CARHSP1,CASP3,CCNF,CD276,CDCA8,CDK6,CEBPD,CECR6,CEP135,CGNL1,CHD7,CHST3,CLASP2,CNOT2,COL11A1,COL14A1,COL15A1,COL1A1,COL1A2,COL3A1,COL4A1,COL4A2,COL4A6,COL5A2,COL9A3,CPEB2,CPEB3,CPED1,CRB2,CTSC,DCX,DKK3,DL…
let-7		microrna	Activated	5.603	1.95e-12	747 (18)	AR,AURKA,BRCA1,BUB1,BUB1B,CASP3,CCNA2,CCNB1,CCNF,CDC20,CDC6,CDCA5,CDCA7,CDCA8,CDK1,CDK6,CEBPD,COL1A1,CPED1,DLC1,DMD,EZH2,FANCD2,FN1,GPX7,LEF1,MCM2,MCM4,MCM8,MINA,MYC,MYCN,MYD88,NUF2,ORC6,PLAGL1,PTGS2,RCAN1,RDH10,RFC2,RRM2,S100A4,SKP2,SOX9,THBS1,TRIB1,VIM,YAP1,ZFP36
MYCN	0.932	transcription regulator	Activated	5.711	1.57e-21	724 (15)	ACTN4,ALDH1A1,AMOTL2,ARPC1B,BAX,BID,BIRC5,CHPF2,CIITA,CITED2,CLU,COL18A1,COL1A1,COL4A1,COL5A2,COL8A1,CTGF,DKK3,DPYSL3,E2F1,EEF1A1,EEF1D,EEF1G,EEF2,EGFR,EZH2,FAU,FBN1,FKBP9,FN1,HK2,IGFBP7,ITGA2,ITGA3,LDHA,LEPRE1,LGALS1,MDM2,MMP2,MRC2,MXI1,MYCN,MYH9,MYL12A,NACA,NUCB1,OLIG1,PDIA4,POLR2L,RPL10,RPL13,RPL17,RPL18A,RPL19,RPL22,RPL23,RPL24,RPL26,RPL29,RPL3,RPL30,RPL31,RPL37,RPL37A,RPL4,RPL5,RPL6,RPL7,RPL…
Alpha catenin		group	Activated	6.378	9.55e-16	694 (18)	ADAMTS1,BCL3,BGN,COL15A1,COL1A1,COL1A2,COL3A1,COL5A1,COL5A2,COL6A1,COL6A2,COL6A3,CTSB,DIAPH1,ELK3,ELN,ENG,EPHA3,FSTL1,IGF1,IGF2,IGFBP2,IGFBP4,IGFBP6,IGFBP7,IRF1,ITGA5,LAMA2,LAMA4,LEF1,LUM,LYN,LYZ,MMP2,MYC,NFKBIZ,NKD1,PDGFRA,PLAU,PTGS2,RHOJ,S100A9,SOCS3,THBS2,TIMP1,TNC,TNFAIP2,TNFAIP3,TNFRSF12A,VIM,ZYX
miR-124-3p (and other miRNAs w/seed AAGGCAC)		mature microrna	Activated	6.406	1.84e-11		ACAA2,ACTN4,ACVR2B,ADAM19,ADAMTS14,ADAMTS9,ADCY1,ADIPOR2,AHR,AK4,AKAP6,AKT2,ALDH1L2,ANTXR2,ANXA11,ANXA4,ANXA5,AQP1,AR,ARHGAP29,ARPC1B,ASF1A,ATAD1,ATCAY,ATP1A1,AURKA,B3GALTL,BCAT1,BCL11A,BCL7A,BID,CALU,CARHSP1,CBLN4,CCL2,CD151,CD164,CD276,CDC42EP3,CDCA7,CDCA7L,CDCP1,CDK2,CDK4,CDK6,CEBPA,CELSR1,CELSR3,CNN3,CNOT2,CNTN1,CNTN3,COL12A1,COL4A1,COTL1,CPPED1,CTGF,CTXN1,CYP1B1,DAAM2,DACT1,DAP,DCAF16,DCTD,D…
SMTNL1		other			0.00861		GJA1,OXTR,PTGS2
AMOT	0.108	other			0.0179		CTGF,CYR61
CHD7	0.9	enzyme			3.53e-05		GLI2,GLI3,HES5,JAG1,MYCN,NDN
Sos		group			4.2e-05	798 (18)	ADAM12,AKR1C3,ALDH1A3,BCAR3,CA2,CAMK2D,CAST,CD44,CHI3L1,COBLL1,COL16A1,CRABP2,DAP,ENAH,FBLIM1,FLRT2,GJB6,HMOX1,IGFBP5,ITGA6,LGALS3BP,MAFK,MET,MMRN1,MYH9,MYO5B,NET1,NPTX1,PDE6B,PDPN,PHLDA1,PIP5K1B,PLAU,PLK2,PMEPA1,PTGS2,PTTG1,RAB11FIP1,RBP1,RUNX1,SCD,SEMA3E,SEMA6D,UGCG,ZAK,ZHX2
Integrinα		group			0.0194		ITGAL,ITGB2,TLR2
RNA polymerase II		complex			4.97e-06	655 (10)	ARID5A,BRCA1,CAP2,CASP7,CCL5,CCNB1,CD40,CD83,CEBPA,CIITA,COL1A2,CSDC2,CXCL8,CXCR4,CYP1B1,DUSP1,ERBB2,ERMAP,FANCI,FOSL2,FOXC1,GADD45A,HBB,HLA-DQA1,ICAM1,ID1,IGF1,IGFBP3,JUNB,KCNF1,KMT2A,KPNA2,KSR2,MAPK8,MEIS1,MKRN3,MMP2,MYC,MYCN,NOS2,PBX3,PCNA,PKMYT1,PTGS2,RAD51AP1,RBBP8,RPRM,RPS21,RPS3,RPS6,RUNX2,SOCS3,SOD2,SPP1,THBS2,TIAL1,WNT7B
MNK1/2		group			0.0194		MYC,SPRY1,SPRY2
chitinase		group			0.00861		CCL2,CCL5,CXCL8
Bvr		group			0.0489		HMOX1,NOS2
F Actin		complex			0.00239		CTGF,FLNA,MMP2
Histone h3		group			1.49e-06	690 (18)	ADRB1,AKAP12,ANK1,BAI1,BIRC5,CA4,CACNA1G,CCL2,CCNA2,CCNB1,CD40,CDC6,CDK4,CDKN2C,CEBPA,CIITA,COL1A2,COL4A6,CXCL8,E2F1,EGR1,ERMAP,FOXJ1,GATA2,GRIA2,HES1,HIVEP3,HOXA10,ICAM1,IFITM3,IGFBP3,IRF7,KIAA0895,L1CAM,MCM2,MCM4,MEIS1,MGMT,MT1G,MYBL2,MYT1,NCF1,NEUROD1,NKD1,NOS2,PALLD,PCNA,PRDM1,PROS1,PTCH1,PTGR1,PTGS2,RCAN1,RELN,RPRM,RPS6,RUNX1T1,RUNX2,SCRT1,SOCS3,SOD2,SPATS2L,SPP1,TAGLN,TLR2,TNFAIP3,UPP1,VEGF…
SERCA		group			0.0349		EGR1,MYC,ZFP36
Dgk		group			0.0349		CCL2,CXCL8,NOS2
Rac		group			0.0484		BMP2,CCL2,PTGS2,THBS2
ETS		group			0.000352		CHI3L1,EGR1,ENG,ERBB2,ICAM1,JAK3,SERPINE1,TIMP1,VWF
cAMP-Gef		group			0.0489		CYP1B1,NOS2
Nuclear factor 1		group			0.00854		AR,CHI3L1,CIITA,COL1A1,FABP7,ID1,LOX,SERPINA3,SLC2A4
CYP		group			0.00861		GCLM,HMOX1,NQO1
IFN alpha receptor		complex			0.00143		COL1A2,IRF7,MICA,MX1
DEFA1 (includes others)		other			0.0489		CASP1,CXCL8
KDM3A	0.241	transcription regulator			0.0349		ADM,HMOX1,SERPINE1
DOT1L	0.1	phosphatase			0.012		GATA2,HOXA10,PABPC1,RPL19,RPLP0,RPS23,TUBA1C
SMPD3	0.772	enzyme			0.0179		FOXO1,IGF1
TMBIM1	-1.353	other			0.0489		FAS,MMP2
RBMS3		other			0.0179		CDK4,MYC
VIPAS39	0.559	other			0.0349		SPARC,THBS1,VWF
FREM1	-1.047	other			0.00239		FRAS1,FREM2,NPNT
ZMIZ1	0.722	other			0.0194		HES1,MYC,SERPINE1
RHOJ	-1.367	enzyme			0.00881		AKAP12,ANXA1,CALU,LRP1B,MYH9,PLAT,PTN
HTF		other			0.0179		EGFR,ERBB2
BSCL2	-0.773	other			0.00672	246 (7)	AKR1C3,CD74,CEBPA,CYP2E1,GPD1,GREM1,IER3,IGFBP5,LPL,NOS2,PTGS1,PTGS2,PYGL,SLC2A4,TIMP1
ZNF652	0.245	other			0.00798		EGFR,TCF12,TGFB2,VIM
KMT2E	0.287	enzyme			0.0194		CDC6,CDK1,E2F1
CDK12	0.058	kinase			0.0194		BRCA1,FANCD2,FANCI
ELOVL2	-1.526	enzyme			0.0489		FASN,SCD
CHI3L1	-5.264	enzyme			1.26e-09	652 (11)	ARL4C,BHLHE40,CALD1,COL16A1,COL6A1,COL6A2,CXCL8,EMP1,IGFBP5,NAMPT,NNMT,SERPINB1,SERPINE1,TGIF2,TMEM158,TNC,VEGFA
Il3r		complex			0.0489		CXCL8,PVRL2
PRDM5	-0.514	other			0.0304		ADARB2,CDH4,CEMIP,CYB5D1,DKK3,EBF1,EDNRA,EMID1,ISLR,MYC,MYD88,PALM2-AKAP2,PHC1,RUNX1,RUNX2,SOCS3,WNT10B
CPEB3	0.645	translation regulator			0.00239		EGFR,GRIA1,GRIA2
PRKAG3		kinase			0.00163		ANGPTL4,AQP1,CD93,CYP27A1,DDIT4L,DUSP10,EGR1,EIF4B,FBXO6,FGFR1,FTL,FXYD6,GAS5,GJA1,GPX3,ID1,IFI30,IGFBP5,ITGA6,JPH1,JUNB,NAMPT,PHLDA3,PPARGC1A,RPL22,RPL5,SLC2A3,SLC4A3,SLC7A2,SMS,TFRC,TMEM100,TPPP3,UGP2,ZFP36
CHD5	-0.469	enzyme			0.0179		VIM,ZEB1
LBX1		transcription regulator			0.0489		FHL2,ZEB1
ISL2		transcription regulator			0.0179		EPHB1,ZIC2
ENTPD5	-0.314	enzyme			0.0194		COL1A1,COL1A2,PRKCD
DERL1	0.076	other			0.0179		ABCC8,MMP2
ORAI1	-0.717	ion channel			0.00861	412 (7)	CTSK,NFATC1,OSCAR
ABRA		transcription regulator			0.0179		NPPA,TAGLN
Fascin		group			0.0489		CTGF,CYR61
MSRA	-0.075	enzyme			0.0489		HMOX1,MSRB2
Histone h4		group			0.00182	723 (24)	AKAP12,CCL5,CD40,CDC6,CDK1,CDK4,CIITA,CXCL8,FASN,GAS1,GRIA2,HES1,IRF1,LEF1,MCM4,MGMT,OAS3,PCNA,PTGS2,RPS6,RRM2,RUNX2,SOCS3,SPP1,TAGLN,TYMS
E2F8		transcription regulator			0.000153		CCNA2,CCNB1,CDC6,CDK1,E2F1,ECT2,KIF23
MTCH2	-0.091	other			0.0489		MET,SHC1
SLCO1C1	-0.298	transporter			0.0489		ALDH1A1,VEGFA
ZNF300	0.655	other			0.0489		CXCL8,MYC
G6PC3	-0.323	phosphatase			0.0489		CYBA,NCF1
FREM2	-2.029	other			0.00239		FRAS1,FREM1,FREM2
MTF1	-0.205	transcription regulator			0.00861		MT1G,MT2A,PGF
PLCL2	0.269	enzyme			0.00861		ID1,RUNX2,SPARC
HDGF	0.097	growth factor			0.0489		COL1A1,SERPINE1
COL1A1	-3.202	other			0.0217		CCL2,COL1A1,CXCR4,ICAM1,PCNA
DGKH	-0.125	kinase			0.0489		CCL2,CXCL8
CACNA1C	0.143	ion channel			0.0349		ANXA2,PTGS2,S100A10
FH	-0.254	enzyme			0.000325		AKR1C1/AKR1C2,APOD,HMOX1,LDHA,LTBP2,NQO1,PCP4
ZNF385B	-0.617	other			0.0179		FAS,PERP
AQP11	0.329	transporter			0.0349		EGFR,MYC,TIMP1
SFRP5		transmembrane receptor			0.00861	315 (7)	AKT2,CCL2,CXCR4
PBRM1	0.289	other			2.14e-05		CCNB1,CDK1,CENPE,CENPF,CRABP2,MDM2,S100A13
CDC73	-0.014	other			0.00628	412 (7)	GATA2,H19,IGF1,IGF2,IGFBP4,MYC,RUNX1
E2F7	-2.68	transcription regulator			0.00183		CCNA2,CCNB1,CDC6,CDK1,E2F1,ECT2,KIF23
CKLF	-0.316	cytokine			0.0489		BAX,CASP3
FAM3B		cytokine			2.91e-06		CASP4,DCN,FN1,GJA1,IER3,IGFBP3,IGFBP4,ITGA5,LDHA,LGALS1,PTN,SPARC
PRDM16	-1.164	transcription regulator			0.00798		DCN,GPX3,PPARGC1A,SERPINE1
VAX2	1.483	transcription regulator			0.0179		EFNB2,EPHB2
FKRP	-0.536	other			0.0179		LAMA1,LAMC1
SBDS	-0.02	other			8.4e-05		AKR1C1/AKR1C2,AKR1C3,BEX1,COL14A1,COL27A1,CRMP1,CRYM,CTGF,DPYD,EGR1,EPDR1,GABBR2,GSTT2/GSTT2B,HES5,ID1,IGFBP7,LGR5,MT2A,MYD88,OPN3,PLAGL1,PPP1R15A,RGS4,SPP1,TNC
CYSLTR2	-1.104	g-protein coupled receptor			0.0489		CXCL8,EGR1
APC (complex)		complex			0.0143		CCNB1,PLK1,SKP2,UBE2C
SMAD1/5		group			0.0194		CEBPB,ID1,PDGFA
Ferritin		complex			0.023		CCL5,HBB,ICAM1,NOS2
TH17 Cytokine		group			0.0489		CXCL8,LGALS1
TAF9	-0.028	transcription regulator			0.0194		CXCL8,HLA-DRA,IRF1
IDH2	-0.161	enzyme			0.00421		CEBPA,EGR1,FN1,TGFB2,VIM,ZEB1
ATP1A2	-0.593	transporter			0.0489		ATP1A1,ATP1A2
NXF1	0.15	transporter			0.00861	355 (7)	CD44,ITGAL,SELL
PRKDC	-0.109	kinase			0.00288	761 (15)	AHR,APOE,EGR2,FASN,FKBP5,MDM2,PLK1
TIP60		complex			0.0143		BAX,MCM4,MYCN,PCNA
Sfk		group			0.0194		CDCP1,ICAM1,NOS2
DMRT1		other			0.0416		ALDH1A1,AR,BMPR1A,CDK2,CDKN2C,COL4A3,E2F1,IGFBP3,IGFBP6,MAP2K3,MAPK4,MMP16,MMP24,OSBPL1A,PDIA5
NSF	-0.198	transporter			0.0179		GRIA2,SLC2A4
TEAD4	0.21	transcription regulator			0.0392		CTGF,FGFR1,JUNB,MYH7,PLK2,SLC2A3,SLC2A4,VEGFA
PDGFD	-2.068	growth factor			0.00383	874 (24)	CXCR4,NFATC1,PTGS2,VEGFA
ZNF202	0.464	transcription regulator			0.00286		ABCG1,APOE,CRABP2,LCAT,LPL,PLTP,VEGFA,ZFP36
E2F5	0.357	transcription regulator			5.62e-06		BAX,CASP6,CDK1,DIRAS3,DUSP10,E2F1,MT1G,MYBL2,MYC,MYCN,PCNA,SERPINE1
SETDB1	0.33	enzyme			0.0102		ANGPT2,CADM2,CBLB,CSMD1,GRID2,KCND2,MTMR7,ROBO2
Cdk		group			0.0349		CCL2,CCL5,CXCL8
DVL1	0.075	other			0.00383	722 (20)	LEF1,MYC,NPPA,PTGS2
TFEC	-0.708	transcription regulator			0.0189		BCL11A,COL6A3,ELAVL4,F13A1,MYH9,S100A9
FGFR4	-0.171	kinase			0.0189		CD44,CDK1,LPAR1,MMP14,PLAU,SERPINE1
HOXB8		transcription regulator			0.0489		MYLK,TAGLN
PRKD2	-0.598	kinase			0.0349		CXCL8,F3,ITGA2
CDK2AP1	0.057	other			0.00313	753 (21)	CDK2,DAAM1,FBXW4,FRAT1,FZD1,FZD5,FZD7,MAPK8,MYC,NKD1,SFRP2,VANGL2,WNT7B
GPR132	-0.45	g-protein coupled receptor			0.0349		EGR1,ICAM1,MRC1
PLSCR1	-1.173	enzyme			0.0349		CDK4,ITPR1,MYC
PURA	0.383	transcription regulator			0.0301		AR,ITGAL,ITGAX,MYC,SPN
FGR	-0.55	kinase			0.0194		GCLC,HMOX1,NQO1
HSPB2	-0.398	other			0.0194		CCL2,CXCL8,ICAM1
FAIM2	0.339	other			0.0179		CASP3,CASP8
VAMP7	-0.025	transporter			0.0489		L1CAM,SLC2A4
PMP22	-0.795	other			0.0194		EMP3,NGFR,PMP22
IBSP		other			0.0179		MMP2,THBS1
CTF1	-1.731	cytokine			0.00854	716 (17)	CEBPD,FASN,IRF1,JUNB,MYH7,NPPA,SERPINA3,SOCS3,TIMP1
HMG20B	-0.268	transcription regulator			0.0489		SCN1A,SCN3A
POLR2A	0.121	enzyme			0.0131		CASP7,CCNA2,CDK2,CXCR4,MYBL2,MYC,NEUROD1,STC2,TNFAIP3,VEGFA,VIM,YAP1
HLTF	0.093	transcription regulator			0.0179		HBB,SERPINE1
ACVR1	0.036	kinase			0.000123		BRINP3,C1R,DCN,FSTL1,ID1,LEF1,MSX1,NOG,OGN,PROS1,SAMD9L,SRPX2,SUSD5
DNMT1	-0.218	enzyme			0.00753	769 (18)	BIRC5,CDK1,CNR1,EPDR1,FBN1,IGF2,MYC,MYT1,PTGS2,PTN,RELN,RPL13,SFRP2,SFRP4,SLC7A11,TIMP3
HOXA13		transcription regulator			0.00194		ALDH1A1,AR,BMP2,EMP2,EPHA7,NOG,SHROOM3,SOX9
EMP2	-1.063	other			0.0489		ITGA5,ITGA6
DAG1	-0.479	transmembrane receptor			0.0138		DMD,ITGA7,LAMA1,LAMB1,LAMC1,SNTA1
GNLY		other			0.0489		CCL2,CCL5
DLX4		transcription regulator			0.00861		HBB,TOP2A,VEGFA
CLDN1		other			0.00861		MMP2,VIM,ZEB1
F5	1.003	enzyme			0.0179		F5,MMRN1
IDH1	-0.16	enzyme			0.00114	535 (7)	CREB3L1,EGR1,FASN,FN1,LPL,PPP1R15A,SERPINH1,SLC2A4,TGFB2,VIM,ZEB1
POU2F1	0.426	transcription regulator			0.0136		CDO1,CXCL8,DDIT4,ELK3,GADD45A,GAS5,GAS6,GCLM,GPX3,GSTK1,GSTM1,GSTM5,HLA-DRA,ICAM1,LPL,NOS2,OLR1,SERPING1,SLC7A11,SPP1,TIMP3,TNFAIP3,TNFRSF14,VWF
CCL1		cytokine			0.023		ITGA2,ITGB2,MMP2,SERPINE1
CSH1/CSH2		other			0.00239		BIRC5,CYP2E1,FOXM1
GSTA4	0.649	enzyme			0.0489		CCNB1,CDK1
GSTP1	-0.075	enzyme			0.0101		ACSM5,AMER2,B3GNT5,CBS/LOC102724560,CYP2E1,DTL,ETNPPL,FKBP5,FUT9,HMOX1,ITGA2,KLHL4,LYVE1,NQO1,PDE1C,RAB27A,RAB36,SEMA3D,SERPINE1,SFRP2,SHISA7,SLC7A11,STK40,SUSD4,TEAD2,TMEM150C
NCL	0.094	other			0.0417		HBB,MDK,MDM2,MYC,PDGFA,RET
FBLN2	-1.805	other			0.00861		FBLN1,MMP2,VEGFA
CNBP	0.287	transcription regulator			0.0179		MYC,RPS6
NFYB	0.271	transcription regulator			0.000225		ABCD2,ARHGAP11A,B9D2,CBS/LOC102724560,CCNB1,CCNB2,CDK1,CENPF,CKS2,COL1A1,COL1A2,COL5A3,CPEB3,DCC,DGKI,DPP10,DTL,EMX2,FAS,FLRT2,GADD45A,GALNT2,GLA,GLIDR,GRIA4,H2AFJ,HLA-DQB1,HLA-DRA,HMGB2,HNRNPA1,ICK,IGDCC4,IGF1,ITM2C,KHDRBS3,KIAA0101,KIAA1524,MTAP,PCNA,PDIA4,PLK1,PTTG1,RIMBP2,RORB,RRM2,RUNX2,S100A4,SLC39A8,SLIT3,ST8SIA4,TAX1BP3,TIMP3,TOP2A,TTLL9,TYMS,VIM,VWF
ACPP		phosphatase			0.0179		ERBB2,SHC1
GNB5	-0.075	enzyme			0.00861		RGS11,RGS6,RGS9
CDK5R1	0.489	kinase			0.00336		CD63,MAPT,PPP1R1B,SIRT1,SOX6
HAO1		enzyme			0.0489		PDGFRA,PPARGC1A
DAB2IP	0.159	other			0.0179		CLU,EGR1
TFRC	-1.264	transporter			0.00168		CCNA2,CCNB1,CDC20,CDK1,GADD45A
TYMS	-1.29	enzyme			0.0194		FAS,MYC,TYMS
CCNA2	-1.115	other			0.0194		CCNA2,MYBL2,PCNA
CNP	0.067	enzyme			0.0489		NOS2,PCNA
APBB1	0.242	transcription regulator			0.00978	657 (15)	CASP4,EGFR,HES1,TAGLN,TYMS
TAF1	0.083	transcription regulator			0.00127	629 (7)	AR,CCNA2,CDK1,IGF1,RPL31,RPL34,RPS10,RUNX2
miR-513a-3p (and other miRNAs w/seed AAAUUUC)		mature microrna			0.0179		ITGA4,SLC7A11
mir-194		microrna			0.023		E2F1,MDM2,SOCS2,THBS1
miR-3149 (miRNAs w/seed UUGUAUG)		mature microrna			0.0349		CA10,SLCO3A1,TFEC
mir-383		microrna			0.0179		MYC,RBMS1
EED	-0.015	transcription regulator			0.016		EGFR,MYC,MYT1,NKD1,OLIG2,PTGS2,TBX3
BMI1	0.294	transcription regulator			0.0195		AURKA,CASP8,DLC1,GLIPR1,HK2,ID4,LOX,MET,MYT1,NID1,VIM
BOK	0.019	other			0.0489		ITPR1,ITPR3
GUSB	-0.844	enzyme			0.023		CEBPD,CYR61,EGR2,GLA
PDE3B	0.107	enzyme			0.0484		FASN,PPARGC1A,SERPINE1,SOCS3
DMBT1		transmembrane receptor			0.0489		EFNB2,EPHB4
SFRP4	-2.246	transmembrane receptor			0.0484		BIRC5,FN1,MYC,VIM
RCE1	0.085	peptidase			2.61e-05	671 (7)	ACTN4,AEBP1,CRYAB,FBN1,FSTL1,GDI2,GJA1,LMNA,MGP,PAPPA,PLIN2,S100A13,SLIT3,TGFB2,TGFBI,THBS2
PRDX4	-0.219	enzyme			0.00239	562 (11)	ICAM1,MAPK8,NOS2
ATN1	0.278	transcription regulator			4.44e-06		ACKR1,ASGR1,ATP1A1,ATP1B2,BHLHE40,BMP1,CA4,CBLN1,CHGB,CNR1,DPYSL3,EBF1,ETV1,FGF1,GRIK1,HMP19,IGFBP5,JUP,KCNK3,LTBP2,MARCKSL1,MCAM,NEUROD1,NPTX1,PCTP,PRKCD,PRKCG,RGS16,SATB1,SOCS2,SOX10,SOX4,SPP1,ST8SIA5,THRA,TM4SF1
SDHA	0.14	enzyme			0.0489		HMOX1,SLC2A4
DRD1	-0.959	g-protein coupled receptor			0.0149		EGR1,FOSB,JUNB,S100A10,TACR1
HSPB3		other			0.00239		CCL2,CXCL8,ICAM1
FOXD1	-0.377	other			0.00978		EPHB1,FOXJ1,PGF,SERPINE1,ZIC2
H2AFX	-0.458	transcription regulator			0.0013		CLU,EPDR1,MYC,PTN,RPL13,SFRP2,SFRP4,SLC7A11,TIMP3
TDO2		enzyme			0.0489		AHR,PTGS2
DLC1	-1.278	other			0.00798	133 (3)	CDK4,CDK6,S100A10,SERPINE1
HDAC9	-0.109	transcription regulator			0.00168	576 (15)	CCNB1,CEBPA,MYH7,NPPA,NR4A1
GRIP1	0.315	transcription regulator			0.000125		FRAS1,FREM1,FREM2,GRIA2,IGF1,PTGS2
GNB2	-0.293	enzyme			2.62e-05	358 (7)	AHR,ARC,CD83,CYTH1,DUSP1,FOSB,FOSL2,IER3,MXI1,NR4A1,NR4A2,PLAU,PLK2,PRDM1,THBD
SYNJ2BP	0.147	other			0.0179		EFNB2,LFNG
LGALS7/LGALS7B		other			0.00798	502 (7)	CCNB1,COL1A2,MAOB,SERPINE1
SUB1	0.128	transcription regulator			0.00861	626 (7)	BAX,GADD45A,MDM2
IL9R		transmembrane receptor			0.0344		BCL3,JUNB,MYC,SELL
CLOCK	-0.226	transcription regulator			0.00232		ACVR2B,AK4,ANGPTL4,BHLHE40,CBR1,CEBPA,CHST3,EGFR,ESYT1,FASN,FKBP5,GADD45A,GAS8,HES6,HLA-DQB1,ICAM1,ID1,JUNB,KIF20A,LGALS8,MAP2K3,MAPK8,MGP,MINA,MKNK2,PPIF,SLC20A1,THBD,TNFRSF21,TSPAN4,WEE1
SUPT16H	0.466	transcription regulator			0.041		CPNE6,DUSP5,EGR1,LOXL2,MSN,PDGFA,PLAU
MBD3	-0.167	other			0.00661	481 (7)	APOE,DAAM1,EFNA5,FBXW4,FRAT1,FZD1,FZD5,FZD7,LMO2,MAPK8,MDM2,MYC,NKD1,SCD,SFRP2,SIRT1,VANGL2,WNT7B
CLCN1		ion channel			0.0489		HDAC4,HDAC7
YES1	-0.003	kinase			0.0349		GCLC,HMOX1,NQO1
EFEMP1	-1.157	enzyme			0.0489		VEGFA,VIM
ACKR1	-0.583	g-protein coupled receptor			0.00881		CCL2,CITED2,ICAM1,PRDX6,TNFAIP2,TNFAIP3,UBD
ADRA1B	-0.084	g-protein coupled receptor			0.000499	624 (15)	ARC,CEBPB,CEBPD,COL3A1,DUSP1,EGR1,EGR2,FN1,LIF,LOX,NPPA,NR4A1,NR4A2,PAK1,VEGFA
AKR1B1	-0.046	enzyme			0.0301		BIRC5,E2F1,MKI67,MMP2,NOS2
SOST		other			0.0194		ACP5,CA2,CTSK
ADRA1A	0.224	g-protein coupled receptor			1.22e-06	658 (17)	ADAM12,ARC,CCNB1,CDK1,CDK2,CEBPB,CEBPD,COL3A1,DUSP1,EGR1,EGR2,FN1,LIF,LOX,NPPA,NR4A1,NR4A2,PAK1,PCNA,VEGFA
SPTBN4	-0.056	other			0.0194		ABCC8,CAMK2D,KCNJ11
DES		other			0.00383	299 (7)	ACE,DCN,HOXA10,SPP1
ADRA1D	-1.154	g-protein coupled receptor			8.27e-06	788 (19)	ARC,CCNB1,CDK1,CDK2,CEBPB,CEBPD,COL3A1,DUSP1,EGR1,EGR2,FN1,LIF,LOX,NR4A1,NR4A2,PAK1,PCNA,VEGFA
FTMT		enzyme			0.0489		FTL,TFRC
KLF1		transcription regulator			0.0469		AQP1,BCAM,BCL11A,CD44,CDKN2C,DMTN,HBB,SERPINH1
STK16	0.02	kinase			0.0489		SERPINE1,VEGFA
TIA1	0.281	other			0.00861		HBB,PTGS2,TIAL1
KLF3	-0.165	transcription regulator			0.00798		ANK1,HBB,SELL,SERPINH1
PFN1	-0.262	other			0.0489		ANXA2,NOS2
DAB1	-0.468	other			0.0194		DCC,FABP7,ITGA3
RAC2	-0.683	enzyme			0.0163		ANXA1,CD74,EFNB2,EGR2,FHL2,LDHA,NR4A1,PMP22,RUNX2,S100A6,ZYX
NRG2	0.17	growth factor			2.04e-05	854 (21)	CASP3,CTGF,CYR61,E2F1,EEF1A1,EGFR,EGR1,ERBB2,FOSB,HES1,HK2,HMOX1,IER2,IER3,IGF2,ITGB5,JUNB,NR4A1,NR4A3,PDGFA,PHKG1,VEGFA
SLC2A1	0.004	transporter			0.0194		FN1,MMP2,SLC1A5
CDH4	-1.379	other			0.0194		CDH3,MMP2,PTGS2
PTAFR	-0.418	g-protein coupled receptor			0.0344		CCL2,CXCL8,EGFR,PTGS2
HSPB6	-2.001	other			0.00861	432 (10)	CCL2,CXCL8,ICAM1
GABBR2	0.581	g-protein coupled receptor			0.00143		ARC,GABBR1,GRIA1,GRIA2
TERC		other			3.56e-05	629 (7)	ARNTL,AURKA,CASP1,CCL5,CDC20,CLU,EGR1,GPI,H19,H1F0,PRC1,S100A9,THRA
MKNK2	-0.594	kinase			0.0489		IFIT2,SDC2
STRAP	0.19	other			0.0489		MYC,SERPINE1
LMO4	-0.485	transcription regulator			0.0349		ALK,HP,NDN
PROK1		growth factor			0.0349		CTGF,CXCL8,PTGS2
FOLR1		transporter			0.00165		ACTN4,ALDOC,AQP4,DUSP6,GAS5,LAMB2,LPAR1,LSP1,LYZ,MDK,MPP6,NPHP1,OSBPL1A,PIP4K2C,PIP5K1B,RPS24,S100A4,SHCBP1,SIX5,SLC15A2,TAGLN2,TTC3,TYMS
BMP1	-0.611	peptidase			0.0179		IGFBP3,OGN
FANCC	-0.639	other			0.000462	688 (16)	FGFR1,GSAP,HES1,IGFBP3,IL1R1,JAG1,MX1,MYOF,NOS2,OAS1,PCLO,PTGS2,PTPRC,RPGR,SKAP2,TOM1L1,WWTR1
DNAJA3	-0.048	other			0.0194		CXCL8,ERBB2,VEGFA
CYP11B2		enzyme			0.0489		KCNMB1,VEGFA
RFX1	-0.31	transcription regulator			0.000144		COL1A1,COL1A2,HLA-DRA,LMNA,MYC,PCNA,RPL30,SLC1A1
NME3	-0.25	kinase			0.0194		ITGA1,ITGA2,VIM
ISG15	-0.164	other			0.0349		IFITM3,MX1,OAS1
HNRNPA2B1	-0.124	other			9.34e-08	738 (12)	ADORA2B,ARSJ,CD24,CEMIP,CP,CPVL,ELOVL2,EYA4,FN1,FZD8,GABRA5,GJA1,GJC1,H19,HIPK2,IGFBP2,INHBB,JUP,LPAR1,MEST,MYC,NOVA1,OAS1,PAPPA,PHACTR2,PKIB,PLOD2,PPARGC1A,RASSF8,S1PR3,SERPINA1,SLC1A1,SSFA2,ST8SIA4,STK32B,SULT1A1,SVEP1,TGFB2,TOX3,UBASH3B,UBXN10,USH1C,VCAN
NKX3-1	-0.36	transcription regulator			0.000703	742 (15)	AR,CA2,CASP7,CTSB,CTSZ,ETS1,FES,IGFBP3,MYC,PIK3R1,PTPRC,RUNX1,SDC1,SDC4,SOX4,VAV3
CHRM4	0.558	g-protein coupled receptor			0.00861		EGR1,ITGA5,ITGB5
SND1	0.088	enzyme			6.89e-05		ANGPTL4,APOBEC3G,EMP1,ETV1,ID1,IL13RA2,JAG1,LTBP1,PTGS2,QPCT,SOX4
IGBP1	0.655	phosphatase			0.00861	354 (7)	CASP1,IRF1,NOS2
TBC1D10A	1.045	other			0.0489		RAB27A,TBC1D10A
MAML3	-1.015	transcription regulator			0.0179		HES1,HES5
FOXD3		transcription regulator			0.0484		AKT2,EZH2,FOXM1,SKP2
TP53INP1	-0.053	other			0.0349		BAX,MDM2,SPARC
CNOT7	0.082	transcription regulator			0.00551		BST2,C12orf75,IFIT5,LGALS3BP,OAS1,OAS2,OAS3,PARP12,PLSCR1,SLC7A11
SLC9A1	-0.939	ion channel			0.0194		CA2,CXCL8,NOS2
IFNGR2	-0.646	transmembrane receptor			0.0489		GBP3,IRF1
GFRA2	-0.02	transmembrane receptor			0.00239		EGR1,EGR2,FOSB
TRIM33	0.012	transcription regulator			0.0489		GATA2,RUNX1
CITED1	-0.459	transcription regulator			0.0194		ERBB2,IGF1,IGF2
TRPC6	-0.209	ion channel			0.0179		MX1,MYH7
HES7		transcription regulator			0.0179		HES1,HEY2
CACNA2D1	0.235	ion channel			0.0489		CACNA1G,CACNA1H
AIP	0.575	transcription regulator			0.0349		AHR,CYP1B1,PLAGL1
GPD1	-1.294	enzyme			0.0102		ANXA2,CD248,CD63,CGREF1,CHRNA4,CPNE8,EGFR,FAM129A,GADD45A,GBP4,MCM2,NQO1,PI4K2B,PTK2B,SERPINA3,SERPINB1,SUSD4,TTC39C
CKS2	-0.619	kinase			0.00861		CCNA2,CCNB1,CDK1
MSI1	-0.294	other			0.0489		HES1,NR2E1
ING2	-0.255	transcription regulator			0.0179		SERPINE1,SPP1
NAGLU	-0.188	enzyme			0.0179		LYZ,MAPT
SLC27A1	-0.712	transporter			0.0489		CEBPA,MYH7
GNA13	0.121	enzyme			0.00421	463 (16)	CXCL8,EGR1,NOS2,PTGS2,TAGLN,VEGFA
GNB1	-0.081	enzyme			5.59e-05	387 (13)	AHR,ARC,CD83,CYTH1,DUSP1,FOSB,FOSL2,IER3,MXI1,NR4A1,NR4A2,PLAU,PLK2,PRDM1,THBD
CDK4	-0.695	kinase			5.92e-08	466 (14)	AURKA,BRCA1,C7,CASC5,CDC6,CDCA7,CDCA7L,CDCA8,CDK4,CDKN2C,CENPF,CENPH,CENPN,CPED1,DTL,ELN,FZD7,H2AFJ,HJURP,KIAA0101,KIAA1524,KIF20A,KIF2C,KIF4A,LRRTM2,MAML3,MELK,MNS1,MORC4,MYT1,NCAPH,NRSN1,PDLIM3,PPCS,PSMC3IP,RUFY3,SATB1,THNSL1,TIGD1,TMEM17,TPX2,TRIP13,ZNF367
KRT5		other			0.00239		ICAM1,SERPINF1,VEGFA
CRYAA/LOC102724652		other			0.0489		CASP3,CASP6
CUX2	0.691	transcription regulator			0.0179		DLL1,NCAM1
DROSHA	0.32	enzyme			0.0489		MYC,THBS1
NEURL1	-0.478	enzyme			0.00239		GRIA1,GRIA2,JAG1
RFX3	-0.277	transcription regulator			0.0301		DNAH9,FOXJ1,HLA-DRA,MYC,RPL30
SIN3B	-0.146	transcription regulator			0.0402		COL1A2,KLF10,MYC,RRM2,TYMS
TAL1	-0.046	transcription regulator			0.0378		ARSA,C3,CACNG4,GATA2,GSDMD,LMO1,MAP2,MUC1,MYC,NR4A3,PTPRU,RAB33A,RPS3A,SLC4A11,TCF7,TTC3,UBXN1,ZNF74
TOP2B	0.292	enzyme			0.0489		FASN,RELN
BRD7	0.297	transcription regulator			0.0484		BAX,FASN,MDM2,TRIM22
NPAS3	0.244	other			0.0489		FGFR1,RELN
MYOZ2		other			0.0179		NPPA,RCAN1
PLAGL2	-0.353	transcription regulator			0.00861		IGF2,LDHA,NCF2
NPFF		other			0.00654		ACE,ADRB1,CEBPA,CEBPB,PIK3R1,SLC2A4
ACKR3	-0.328	g-protein coupled receptor			2.83e-05	477 (7)	ADM,AKR1C3,CFH,COL9A1,CXCR4,ELN,FMOD,IGFBP7,MMP14,VWF
SSRP1	0.255	other			0.0258		CPNE6,DUSP5,EGR1,LOXL2,MDM2,MSN,PDGFA,PLAU,TAGLN
STX2	-0.24	transporter			0.0349		BMP2,MMP2,MYC
YBX3	-0.44	transcription regulator			0.0143		ERBB2,HLA-DQB1,MYC,PCNA
LMNB1	-0.75	other			1.79e-05		ACTN4,AEBP1,CRYAB,FBN1,FSTL1,GDI2,GJA1,LMNA,MGP,PAPPA,PLIN2,S100A13,SLIT3,TGFB2,TGFBI,THBS2
TNNT2	-0.023	other			0.0179		MYH7,NPPA
ATP7A	-0.109	transporter			0.0344		CCL2,ELN,PLA2G4A,VEGFA
TP53BP2	-0.167	other			0.0194		BAX,CTGF,FAS
ILF3	0.119	transcription regulator			0.0489		HLA-DRA,PLAU
ICMT	-0.512	enzyme			0.00059	669 (7)	ACTN4,AEBP1,CRYAB,FSTL1,GJA1,LMNA,S100A13,SLIT3,TGFBI,THBS2
CYP3A4		enzyme			0.0489		GCLC,HMOX1
GTF2I	-0.08	transcription regulator			0.0217		DYX1C1,MYC,PDIA4,SIRT1,THBS1
RNF17		other			0.0349		MXD3,MXI1,SERPINA3
SERPINB7		other			0.0179		CCL2,ICAM1
AQP4	-0.859	transporter			0.0194		AQP4,CYP2E1,SLC1A1
DSPP		other			0.0194		BGN,DCN,RUNX2
CDC20	-1.521	other			0.0179		CCNB1,UBE2C
MCAM	-0.977	other			0.00798		ATF3,CD24,FN1,VIM
AQP7		transporter			0.0194		BAX,CASP3,MYC
XPO1	0.003	transporter			0.0489		ICAM1,NOS2
HNRNPU	0.099	transporter			0.0402		BAX,HBB,MYC,NEUROD1,SPP1
DUSP5	-1.552	phosphatase			0.0179		NPPA,PRDM1
BTG2	-0.233	transcription regulator			0.0301		BRCA1,HMOX1,NCAM1,NQO1,SOD2
MBD1	0.174	transcription regulator			0.0333		APOE,BRCA1,EFNA5,MGMT,PROM1,SLCO3A1,TK1
CDC27	-0.003	other			0.00143		CCNB1,PLK1,SKP2,UBE2C
STAMBP	0.358	enzyme			0.0179		CXCR4,MYC
MED6	0.149	transcription regulator			0.0179		AURKA,IFIT2
RAB7A	0.042	enzyme			0.0489		EGR1,VIM
MATK	-0.169	kinase			0.0489		CXCR4,LYN
GNPAT	0.041	enzyme			0.0179		UGCG,UGT8
AGXT		enzyme			0.0179		COL3A1,NPPA
ADAMTS5	0.537	peptidase			0.0179		BGN,VCAN
ERC1	0.277	other			0.0489		CXCL8,PTGS2
IL20RA	-2.543	transmembrane receptor			0.0489		CXCL8,ICAM1
NFKBIE	0.003	transcription regulator			0.0344		CCL2,CXCL8,ICAM1,LIF
PLCL1	0.526	enzyme			0.00143		E2F1,ID1,RUNX2,SPARC
NRXN1	0.595	transporter			0.000123		CNTN3,COL4A6,CTNNA3,EPHA7,F11R,FBLN5,FLRT2,ITGA7,MGP,MMRN1,SOX9,THBS1,TNC
RFX2	-0.516	transcription regulator			0.00336		COL1A2,HLA-DRA,LMNA,MYC,RPL30
TRIM54		other			0.0179		FHL2,FLNC
PLCD4	0.182	enzyme			0.0179		EGFR,ERBB2
ADAM9	-0.463	peptidase			0.0194		ITGA3,SLIT2,TIMP1
PMCH		other			0.0349		GRIA1,MCHR1,SCD
NFIB	0.687	transcription regulator			0.0112		DFNB31,EFNB1,EYA1,FOXJ1,GFRA1,GRIK1,LOX,LZTS1,NCAM1,PLEKHF1
PLAA	0.166	other			0.0194		ANXA4,CLU,PTGS2
DYSF	-0.279	other			9.18e-07		ABRACL,ACOT9,ANXA1,ANXA2,CD74,CD83,CORO1C,CTSS,CYBA,ERRFI1,FN1,FTL,HLA-DQA1,HLA-DQB1,HLA-DRB5,HSPB1,LGALS3,LYZ,MRC1,PDGFRA,PROS1,PRSS23,S100A13,S100A4,SERPINA3,TIMP1
GCM1		transcription regulator			0.0489		FZD5,S100B
IFNLR1	-1.093	transmembrane receptor			2.61e-05	613 (15)	ATF3,CCL5,IFI44,IFIH1,IFIT2,IFIT3,IRF7,LIF,MX1,MYC,PTGS2,SOD2,THBS1,TLR2,TNFAIP2,TNFAIP3
KIT	-0.549	transmembrane receptor			0.0271		CD164,CD44,CD63,CSF2RB,CXCR4,HMOX1,ICAM1,LGALS3,LIF,MGST2,MYC,PPP2R5A,RAB32,SHC1,SOCS2,SOCS3,SPP1
HBB	0.681	transporter			0.0484		COL1A2,CXCL8,ICAM1,SERPINE1
TMPRSS4		peptidase			0.0179		ITGA5,PLAU
CBX3	-0.171	transcription regulator			0.0011		BIRC5,CDK1,E2F1,ITGA7,MYC,PLK1,STAT5A
EEF1A1	0.733	translation regulator			0.0179		MYC,S100A4
SLC25A13	-0.324	transporter			0.0117		ANXA2,CD248,CD63,CGREF1,CHRNA4,CPNE8,EGFR,FAM129A,GADD45A,GBP4,MCM2,NQO1,PI4K2B,PTK2B,SERPINA3,SERPINB1,SUSD4,TTC39C
CELF1	0.06	translation regulator			0.0344		CCNB1,CEBPB,FHL2,RCAN1
BRMS1	-0.009	other			0.0349		GJA1,PLAU,SPP1
SF1	0.362	transcription regulator			0.0349		COL1A1,FN1,ICAM1
HIST2H3C		other			0.0344		HBB,LPHN3,RUNX1,THBS4
TOP2A	-1.227	enzyme			0.00239		KMT2A,MYC,TOP2A
HNRNPAB	-0.059	enzyme			0.00599		HBB,PTGS2,S100A4,SPP1,VIM
LNPEP	-0.297	peptidase			0.0179		NOS2,SLC2A4
MAML2	1.084	transcription regulator			0.0179		HES1,HES5
OBP2B		transporter			0.0349		FASN,MLXIPL,SCD
NKRF	0.23	transcription regulator			0.0489		CXCL8,NOS2
RFX5	0.022	transcription regulator			0.00968		CD74,COL1A1,COL1A2,HLA-DMB,HLA-DRA,HLA-DRB1
RFX4	-0.369	transcription regulator			0.0179		HLA-DRA,RPL30
PBX2	0.021	other			0.0143		CCL2,COL5A2,PDGFRA,PLAU
BUB1B	-2.332	kinase			0.0489		CDC20,PTTG1
RFXANK	-0.285	transcription regulator			0.0194		COL1A2,EPHA3,HLA-DRA
DIDO1	-0.033	other			0.0489		CASP3,CASP9
ATAD2	-0.363	enzyme			0.0489		E2F1,MYC
EMD	-0.081	other			0.00239		BMP2,EGR1,IER3
MAD1L1	-0.145	other			0.00861		MXD3,MXI1,MYC
ACO1	0.131	enzyme			0.0484		FTL,IGF1,IGFBP3,TFRC
HPSE	-0.276	enzyme			0.023		CCL2,F3,PTGS2,SDC1
CNTFR	-0.027	transmembrane receptor			0.0489		CXCL8,GJA1
SERPINH1	-1.653	other			0.00861		COL1A1,COL4A2,SERPINE1
HERC5	-1.073	enzyme			0.0489		CCL5,IFIT2
ID4	0.939	transcription regulator			0.0344		BAX,BRCA1,E2F1,VIM
DNM2	0.02	enzyme			0.0489		BST2,MMP2
GNA15	-0.217	enzyme			2.8e-12	621 (14)	AKAP12,C3,CASP4,CAV2,CDO1,CEBPD,CP,CRYAB,CXCL8,ELOVL2,FBLN5,FHL2,FXYD5,GADD45A,GDA,HES1,HMOX1,HSD3B7,LAMB2,LGALS3,MAFK,MAP2,MGST2,MYC,NEXN,OLR1,PDLIM1,PFN2,PLAT,PRSS35,RBP1,SERPINA3,SLC6A6,SOD2,TAGLN,TGFB3,THBD,TIMP1,VCAN
SNRNP70	-0.106	other			0.0489		MDM4,PSEN2

## Sheet: Downstream Biological Functions
Categories	Diseases or Functions Annotation	p-Value	Predicted Activation State	Activation z-score	Notes	# Molecules	Molecules
Cardiovascular System Development and Function, Organismal Development	development of blood vessel	7.87e-30	Decreased	-4.185		295	ABI1,ACVR2B,ADAMTS1,ADM,ADORA2B,AHR,ALCAM,ANGPT1,ANGPT2,ANGPTL2,ANGPTL4,ANXA2,APOE,AQP1,ARNTL,ATF3,BAI1,BCAR1,BIRC5,BMP2,BMPR1A,C3,C5AR1,CACNA1H,CALCRL,CASP3,CASP8,CASP9,CAV2,CBS/LOC102724560,CCL2,CCL5,CD151,CD40,CD44,CD63,CDK2,CDK4,CFB,CHD7,CITED2,CLU,CNR1,COL15A1,COL18A1,COL1A1,COL1A2,COL3A1,COL4A1,COL4A2,COL4A3,COL5A1,COL8A1,COL8A2,CRYAB,CSF2RB,CST3,CTGF,CTNNA3,CTSB,CTSS,CUL7,CXCL14,CXCL8,CXCR…
Cardiovascular System Development and Function	development of cardiovascular system	8.19e-31	Decreased	-4.077		345	ABI1,ACVR2B,ADAM19,ADAMTS1,ADM,ADORA2B,AHR,ALCAM,ALPK3,ANGPT1,ANGPT2,ANGPTL2,ANGPTL4,ANK1,ANXA2,APLNR,APOE,AQP1,ARAP3,ARNTL,ATF3,BAI1,BCAR1,BCR,BIRC5,BMP2,BMPR1A,BRCA1,C3,C5AR1,CACNA1H,CALCRL,CASP3,CASP7,CASP8,CASP9,CAV2,CBS/LOC102724560,CCL2,CCL5,CCNA2,CD151,CD40,CD44,CD63,CDK2,CDK4,CEBPA,CFB,CHD7,CITED2,CLU,CNR1,COL11A1,COL15A1,COL18A1,COL1A1,COL1A2,COL3A1,COL4A1,COL4A2,COL4A3,COL5A1,COL8A1,COL…
Cardiovascular System Development and Function, Cellular Movement	migration of endothelial cells	3.26e-15	Decreased	-3.799		109	ADAMTS1,ADM,ALCAM,ANGPT1,ANGPT2,ANGPTL4,ANXA2,APOE,BAI1,BMP2,CBS/LOC102724560,CCL2,CCL5,CD151,CD63,COL18A1,COL4A1,COL4A2,CRYAB,CTGF,CXCL8,CYP1B1,CYR61,DCN,EFNB2,EGFR,ELN,ENG,EPHB4,ERBB2,ETS1,F11R,F2RL1,F3,FGF1,FGFR1,FLNA,FN1,FOXC1,FOXO1,FRS2,GADD45A,GAS6,GREM1,HEY1,HRH1,HSPB1,ICAM1,ID1,IGF1,IGF2,IGFBP3,ITGA3,ITGA4,ITGB2,KMT2A,LGALS1,LOX,MAP2K3,MAPK8,MARCKS,MCAM,MDK,MET,MGP,MMP14,MMP2,MYC,NPPA,NR4…
Cardiovascular System Development and Function, Organismal Development	vasculogenesis	8.89e-28	Decreased	-3.717		271	ABI1,ACVR2B,ADAMTS1,ADM,AHR,ALCAM,ANGPT1,ANGPT2,ANGPTL2,ANGPTL4,ANXA2,APOE,ARNTL,ATF3,BAI1,BCAR1,BIRC5,BMP2,BMPR1A,C3,C5AR1,CACNA1H,CALCRL,CASP8,CASP9,CAV2,CBS/LOC102724560,CCL2,CD151,CD40,CD44,CD63,CDK2,CDK4,CFB,CHD7,CITED2,CLU,CNR1,COL15A1,COL18A1,COL1A1,COL4A1,COL4A2,COL4A3,COL8A1,COL8A2,CRYAB,CSF2RB,CST3,CTGF,CTNNA3,CTSB,CUL7,CXCL14,CXCL8,CXCR4,CYBA,CYGB,CYR61,DCN,DLL1,E2F1,ECE1,ECM1,ECT2,EDN…
Cardiovascular System Development and Function	angiogenesis	9.39e-28	Decreased	-3.556		261	ABI1,ADAMTS1,ADM,ADORA2B,AHR,ALCAM,ANGPT1,ANGPT2,ANGPTL2,ANGPTL4,ANXA2,APOE,AQP1,ARAP3,BAI1,BCAR1,BIRC5,BMP2,BMPR1A,C3,CACNA1H,CALCRL,CASP8,CASP9,CCL2,CCL5,CD151,CD40,CD44,CD63,CDK2,CDK4,CHD7,CITED2,CLU,COL15A1,COL18A1,COL1A1,COL4A1,COL4A2,COL4A3,COL8A1,COL8A2,CRYAB,CSF2RB,CST3,CTGF,CTNNA3,CTSB,CTSS,CXCL14,CXCL8,CXCR4,CYGB,CYP1B1,CYR61,DCBLD2,DCN,E2F1,ECE1,ECM1,ECT2,EDNRA,EFNB1,EFNB2,EGFR,EGLN2,E…
Cardiovascular System Development and Function, Cellular Movement	cell movement of endothelial cells	2.66e-16	Decreased	-3.54		119	ADAMTS1,ADM,ALCAM,ANGPT1,ANGPT2,ANGPTL4,ANXA2,APOE,BAI1,BMP2,CBS/LOC102724560,CCL2,CCL5,CD151,CD63,COL18A1,COL4A1,COL4A2,CRYAB,CTGF,CXCL14,CXCL8,CXCR4,CYP1B1,CYR61,DCN,EFNB2,EGFR,ELN,ENG,EPHB4,ERBB2,ETS1,F11R,F2RL1,F3,FGF1,FGFR1,FLNA,FN1,FOXC1,FOXO1,FRS2,GADD45A,GAS6,GREM1,HEY1,HRH1,HSPB1,ICAM1,ID1,IGF1,IGF2,IGFBP3,ITGA3,ITGA4,ITGB2,KMT2A,LGALS1,LGALS3,LOX,MAP2K3,MAPK8,MARCKS,MCAM,MDK,MET,MGP,MMP…
Cardiovascular System Development and Function, Cellular Movement	movement of vascular endothelial cells	1.92e-07	Decreased	-3.028		54	ADAMTS1,ADM,ANGPT1,ANGPT2,ANXA2,CD151,CD63,COL18A1,CXCL8,CYR61,EFNB2,EGFR,ERBB2,F11R,F2RL1,FN1,FOXC1,FOXO1,FRS2,GAS6,HRH1,ID1,KMT2A,LGALS1,LGALS3,LOX,MDK,MET,MMP14,MTSS1,NR4A1,PIK3C2B,PLA2G4A,PLXND1,PROS1,PTGS2,PTK2B,PTN,S1PR3,SDC4,SEMA3D,SEMA3E,SLIT2,SP100,SPRY4,TGFB3,TGFBI,THBD,THBS1,THBS2,TIMP1,TMSB10/TMSB4X,VAV3,VEGFA
Cardiovascular System Development and Function	neovascularization	1.53e-10	Decreased	-2.451		57	ANXA2,APOE,BAI1,C3,C5AR1,CD40,CD44,CFB,COL18A1,CTGF,CXCR4,CYR61,EFNB2,EPHA2,ERRFI1,F3,FGF1,ICAM1,IGF1,IGF2,IGFBP3,IGFBP5,IL18,ITGA4,ITGB2,LGALS1,LGALS3,LIF,LTBR,LTF,MAPK8,MDK,MMP14,MMP2,MYC,NOS2,PDGFA,PLA2G4A,PLAT,PLAU,PLAUR,PRKCG,PTGS2,PTK2B,S100A10,S100A4,S1PR3,SDC4,SERPINF1,SPP1,STAT5A,THBS1,THBS2,TIMP1,TLR3,TNFAIP3,VEGFA
Cardiovascular System Development and Function	vascularization	6.85e-12	Decreased	-2.319		79	ADAMTS1,ANXA2,APOE,ARNTL,BAI1,BMP2,C3,C5AR1,CD40,CD44,CFB,COL18A1,CRYAB,CTGF,CXCR4,CYR61,EFNB1,EFNB2,EPHA2,EPHB2,ERBB2,ERRFI1,F3,FGF1,FGFR1,GAS6,HTATIP2,ICAM1,ID1,IGF1,IGF2,IGFBP3,IGFBP5,IL18,ITGA1,ITGA4,ITGB2,ITGB5,ITGB8,LGALS1,LGALS3,LIF,LTBR,LTF,MAPK8,MDK,MMP14,MMP2,MYC,NOS2,PDGFA,PGF,PLA2G4A,PLAT,PLAU,PLAUR,PRKCG,PTGS2,PTK2B,RHOJ,RRM2,S100A10,S100A4,S100B,S1PR3,SDC4,SERPINE1,SERPINF1,SFRP2,SL…
Cardiovascular System Development and Function, Tissue Development	development of cardiovascular tissue	4.22e-12	Decreased	-2.162		126	ADAMTS1,ADM,ANGPT1,ANGPT2,ANGPTL4,APOE,BAI1,BMP2,C3,CASP8,CAV2,CCL2,CCNA2,CD151,CD44,COL11A1,COL18A1,COL1A1,COL4A1,COL4A2,COL4A3,CTSB,CXCL8,CYBA,CYR61,DAAM1,ECM1,ECT2,EFNB2,EGFR,EGR1,ENG,EPHB4,ERBB2,F11R,F2RL1,F3,FGF1,FGFR1,FGFR3,FN1,FOXC1,FOXM1,FOXO1,FRS2,FZD5,GAS6,GBP1,GJA1,GJC1,GLI2,GLI3,HDAC4,HEY1,HEYL,HIPK2,HMGB2,HMOX1,HRH1,HSPG2,ID1,IGF1,IGF2,IL18,ITGA1,L1CAM,LGALS1,LGALS3,MAP2K3,MAPK8,MDK,…
Cardiovascular System Development and Function, Cellular Development, Organismal Development, Tissue Development	endothelial cell development	6.58e-12	Decreased	-2.02		109	ADAMTS1,ADM,ANGPT1,ANGPT2,ANGPTL4,APOE,BAI1,BMP2,C3,CAV2,CCL2,CD151,CD44,COL18A1,COL1A1,COL4A1,COL4A2,COL4A3,CTSB,CXCL8,CYBA,CYR61,ECM1,ECT2,EFNB2,EGFR,EGR1,ENG,EPHB4,ERBB2,F11R,F2RL1,F3,FGF1,FGFR1,FGFR3,FN1,FOXM1,FOXO1,FRS2,FZD5,GAS6,GBP1,GJA1,HEY1,HEYL,HIPK2,HMGB2,HMOX1,HRH1,HSPG2,ID1,IGF1,IGF2,IL18,ITGA1,L1CAM,LGALS1,LGALS3,MAP2K3,MAPK8,MDK,MET,MGP,MMP2,MYC,MYOF,NPPA,NR2F2,NR4A1,PDGFRA,PGF,PIK…
Cardiovascular System Development and Function	neovascularization of organ	1.18e-07		-1.952		37	APOE,BAI1,C3,C5AR1,CFB,COL18A1,CTGF,CYR61,EFNB2,F3,FGF1,ICAM1,IGF1,IGF2,IGFBP3,IL18,ITGB2,LGALS1,LGALS3,LIF,MAPK8,MMP2,NOS2,PDGFA,PLA2G4A,PLAT,PLAU,PLAUR,PRKCG,PTGS2,S100A4,S1PR3,SERPINF1,THBS1,TIMP1,TLR3,VEGFA
Cardiovascular System Development and Function, Tissue Development	development of endothelial tissue	1.22e-12		-1.834		114	ADAMTS1,ADM,ANGPT1,ANGPT2,ANGPTL4,APOE,BAI1,BMP2,C3,CAV2,CCL2,CD151,CD44,COL18A1,COL1A1,COL4A1,COL4A2,COL4A3,CTSB,CXCL8,CYBA,CYR61,ECM1,ECT2,EFNB2,EGFR,EGR1,ENG,EPHB4,ERBB2,F11R,F2RL1,F3,FGF1,FGFR1,FGFR3,FN1,FOXM1,FOXO1,FRS2,FZD5,GAS6,GBP1,GJA1,GLI2,GLI3,HEY1,HEYL,HIPK2,HMGB2,HMOX1,HRH1,HSPG2,ID1,IGF1,IGF2,IL18,ITGA1,L1CAM,LGALS1,LGALS3,MAP2K3,MAPK8,MDK,MET,MGP,MMP2,MYC,MYOF,NPPA,NR2F2,NR4A1,PDGF…
Cardiovascular System Development and Function, Organismal Development	vascularization of body region	2.12e-08		-1.704		44	ADAMTS1,APOE,ARNTL,BAI1,C3,C5AR1,CD40,CFB,COL18A1,CTGF,CYR61,F3,FGF1,ICAM1,IGF1,IGF2,IGFBP3,IL18,ITGB2,LGALS1,LGALS3,LIF,MAPK8,MMP14,MMP2,NOS2,PDGFA,PGF,PLA2G4A,PLAT,PLAU,PLAUR,PRKCG,PTGS2,RHOJ,S100A4,S1PR3,SERPINF1,SFRP2,THBS1,THBS2,TIMP1,TLR3,VEGFA
Cardiovascular System Development and Function, Organismal Development, Visual System Development and Function	neovascularization of eye	7.69e-08		-1.655		35	APOE,BAI1,C3,C5AR1,CFB,COL18A1,CTGF,CYR61,F3,ICAM1,IGF1,IGF2,IGFBP3,IL18,ITGB2,LGALS1,LGALS3,LIF,MAPK8,MMP2,NOS2,PDGFA,PLA2G4A,PLAT,PLAU,PLAUR,PRKCG,PTGS2,S100A4,S1PR3,SERPINF1,THBS1,TIMP1,TLR3,VEGFA
Cardiovascular System Development and Function, Organismal Development, Visual System Development and Function	vascularization of eye	3.72e-09		-1.476		41	ADAMTS1,APOE,ARNTL,BAI1,C3,C5AR1,CFB,COL18A1,CTGF,CYR61,F3,ICAM1,IGF1,IGF2,IGFBP3,IL18,ITGB2,LGALS1,LGALS3,LIF,MAPK8,MMP14,MMP2,NOS2,PDGFA,PGF,PLA2G4A,PLAT,PLAU,PLAUR,PRKCG,PTGS2,RHOJ,S100A4,S1PR3,SERPINF1,SFRP2,THBS1,TIMP1,TLR3,VEGFA
Cardiovascular System Development and Function, Cell-To-Cell Signaling and Interaction, Tissue Development	adhesion of endothelial cells	5.33e-11		-1.431		53	ADAM28,ALCAM,ANGPT1,ANGPT2,ANXA5,CCL2,CCL5,CD151,CD44,CD63,CD97,COL18A1,COL4A3,CXCL8,CXCR4,CYR61,E2F1,EGFR,ELN,ETS1,FAS,FBLN5,FERMT3,FN1,FOXO1,GAS6,ICAM1,IGFBP7,ITGA4,ITGAL,ITGB2,L1CAM,LGALS3,LGALS8,LTBR,MYADM,NPPA,OLR1,PIK3R1,PLAUR,PLXND1,PROCR,RCAN1,RICTOR,SELL,SERPING1,SPP1,TGFBI,THBD,THBS1,TLR2,TMSB10/TMSB4X,VEGFA
Cardiovascular System Development and Function, Cellular Development, Cellular Growth and Proliferation, Organismal Development, Tissue Development	proliferation of endothelial cells	1.3e-10		-1.318		94	ADAMTS1,ADM,ANGPT1,ANGPT2,ANGPTL4,APOE,BMP2,C3,CAV2,CCL2,CD44,COL18A1,COL4A1,COL4A2,COL4A3,CTSB,CXCL8,CYBA,ECM1,EFNB2,EGFR,EGR1,ENG,EPHB4,F11R,F2RL1,F3,FGF1,FGFR1,FGFR3,FN1,FOXM1,FOXO1,FRS2,FZD5,GAS6,GBP1,GJA1,HEY1,HEYL,HIPK2,HMGB2,HMOX1,HRH1,ID1,IGF1,IGF2,IL18,ITGA1,L1CAM,LGALS1,MAPK8,MDK,MGP,MYC,MYOF,NPPA,NR2F2,NR4A1,PDGFRA,PGF,PLA2G4A,PLAUR,PRKCD,PRKD2,PRKX,PROCR,PROS1,PSEN2,PTGS2,PTN,RCAN1,RI…
Cardiovascular System Development and Function, Embryonic Development, Organ Development, Organismal Development, Tissue Development	cardiogenesis	2.31e-09		-0.901		103	ACVR2B,ADAM19,ADM,ALPK3,APLNR,BCAR1,BMP2,BMPR1A,BRCA1,CALCRL,CASP3,CASP7,CASP8,CBS/LOC102724560,CCNA2,CHD7,CITED2,COL11A1,COL3A1,COL5A1,CXCR4,CYR61,DAAM1,DLC1,DLL1,DSP,DUSP6,ECE1,EDNRA,EGFR,ENG,EPHA3,EPHB4,ERBB2,FBN1,FGF12,FGFR1,FGFRL1,FN1,FOXC1,FOXF1,FOXO1,FRS2,GAS1,GJA1,GJC1,GLI2,GLI3,HDAC4,HES1,HEY1,HEY2,HEYL,HOPX,HSPG2,ID1,ITGA4,JAG1,JUP,MAML3,MECOM,MSX1,MYCN,MYH7,NFATC1,NFATC4,NOS2,NPPA,NR2F…
Cardiovascular System Development and Function	abnormal morphology of cardiovascular system	1.12e-17		0	bias	199	ABI1,ACACB,ACE,ACTN4,ADAM12,ADAM19,ADM,AHR,AKAP12,ANTXR2,APOE,ARAP3,BCAM,BCAR1,BLM,BMP1,BMP2,BSCL2,CACNA1H,CACNB3,CALCRL,CASP3,CASP7,CASP8,CC2D1A,CCNF,CD151,CD44,CDK2,CDK4,CDK6,CDKN2C,CDO1,CDON,CFH,CITED2,CLU,COL15A1,COL18A1,COL3A1,COL4A1,COL4A3,COL5A1,COL8A1,COL8A2,CST3,CTNNA3,CXCR4,CYP2E1,DCBLD2,DCHS1,DLC1,ECE1,EDNRA,EFEMP2,EFNB2,EHD4,ELN,ENG,EPHA3,ERBB2,ERRFI1,EYA1,F3,FBLN1,FBN1,FES,FGFR1,FGFR…
Cardiovascular System Development and Function	morphology of cardiovascular system	1.42e-21		0.563	bias	224	ABI1,ACACB,ACE,ACTN4,ADAM12,ADAM19,ADM,AHR,AKAP12,ANGPT1,ANTXR2,APOE,ARAP3,BCAM,BCAR1,BLM,BMP1,BMP2,BMPR1A,BSCL2,CACNA1H,CACNB3,CALCRL,CASP3,CASP7,CASP8,CASP9,CC2D1A,CCNF,CD151,CD44,CDK2,CDK4,CDK6,CDKN2C,CDO1,CDON,CFH,CITED2,CLU,COL15A1,COL18A1,COL3A1,COL4A1,COL4A3,COL5A1,COL8A1,COL8A2,CRYAB,CST3,CTNNA3,CXCR4,CYP2E1,DCBLD2,DCHS1,DLC1,DLX1,ECE1,EDNRA,EFEMP2,EFNB2,EHD4,ELN,ENG,EPHA2,EPHA3,ERBB2,ERR…
Cardiovascular System Development and Function, Organismal Development, Tissue Morphology	morphology of blood vessel	1.55e-14				101	ACE,ACTN4,ADM,AHR,ANGPT1,APOE,BCAM,BMP1,BMP2,CACNA1H,CACNB3,CALCRL,CASP3,CD151,CDO1,CDON,CFH,CITED2,CLU,COL15A1,COL3A1,COL4A3,COL5A1,CRYAB,CST3,CXCR4,DCBLD2,DLX1,ECE1,EDNRA,EFEMP2,EFNB2,EHD4,ELN,ENG,EYA1,FBLN1,FBLN5,FBN1,FLNA,FMOD,FN1,FOXM1,GJA1,HDAC7,HEY1,HEY2,HMOX1,HSPG2,ITGA3,ITGA4,ITGA5,ITGB8,L1CAM,LAMA4,LEF1,LEFTY2,LIF,LMO2,LOX,LPL,LTBP1,LUM,MGP,MMP14,MMP2,MYC,MYCN,MYO1E,NCF1,NFATC4,NGFR,NID…
Cardiovascular System Development and Function, Organismal Development, Tissue Morphology	abnormal morphology of blood vessel	1.52e-13				94	ACE,ACTN4,ADM,AHR,APOE,BCAM,BMP1,BMP2,CACNA1H,CACNB3,CALCRL,CASP3,CD151,CDO1,CDON,CFH,CITED2,CLU,COL15A1,COL3A1,COL4A3,COL5A1,CST3,CXCR4,DCBLD2,ECE1,EDNRA,EFEMP2,EFNB2,EHD4,ELN,ENG,EYA1,FBLN1,FBN1,FLNA,FMOD,FN1,FOXM1,GJA1,HDAC7,HEY1,HEY2,HMOX1,HSPG2,ITGA3,ITGA4,ITGA5,ITGB8,LAMA4,LEF1,LEFTY2,LIF,LMO2,LOX,LPL,LTBP1,LUM,MGP,MMP14,MMP2,MYC,MYCN,MYO1E,NCF1,NFATC4,NGFR,NID1,NOS2,NPPA,NR2F2,PATZ1,PCGF2,…
Cardiovascular System Development and Function, Organ Morphology, Organismal Development	morphology of heart	1.76e-10				123	ABI1,ACACB,ADAM12,ADAM19,ADM,AHR,AKAP12,APOE,BCAR1,BMPR1A,BSCL2,CACNA1H,CACNB3,CALCRL,CASP3,CASP7,CASP8,CASP9,CDK2,CDK4,CDK6,CDKN2C,CITED2,CLU,COL18A1,CTNNA3,CXCR4,DCHS1,ECE1,EDNRA,EFNB2,ELN,EPHA3,ERBB2,F3,FES,FGFR1,FGFRL1,FKBP1B,FLNA,FLRT2,FMOD,FN1,FOXM1,GATA2,GJA1,GJC1,GPX7,HDAC7,HEY1,HEY2,HEYL,HMOX1,HSPG2,IER3,IFT122,IGF2,IL18,ITGA4,ITGB8,JAG1,JUP,LAMA4,LATS2,LEFTY2,LHX2,LIF,LMNA,LMO2,LTBP1,LU…
Cardiovascular System Development and Function, Organ Morphology, Organismal Development	abnormal morphology of heart	1.86e-09				114	ABI1,ACACB,ADAM12,ADAM19,ADM,AHR,AKAP12,APOE,BCAR1,BSCL2,CACNA1H,CACNB3,CALCRL,CASP3,CASP7,CASP8,CDK2,CDK4,CDK6,CDKN2C,CITED2,CLU,COL18A1,CTNNA3,CXCR4,DCHS1,ECE1,EDNRA,EFNB2,ELN,EPHA3,ERBB2,F3,FES,FGFR1,FGFRL1,FKBP1B,FLNA,FLRT2,FMOD,FN1,FOXM1,GATA2,GJA1,GPX7,HDAC7,HEY1,HEY2,HMOX1,HSPG2,IER3,IFT122,IGF2,IL18,ITGA4,ITGB8,JAG1,JUP,LAMA4,LATS2,LEFTY2,LMNA,LMO2,LTBP1,LUM,MAML3,MAPK8,MECOM,MMP14,MMP2,M…
Cardiovascular System Development and Function, Organismal Development, Tissue Morphology	morphology of artery	6.01e-09				53	ACE,ADM,AHR,APOE,BMP1,BMP2,CACNA1H,CDO1,CITED2,COL5A1,CST3,DLX1,ECE1,EDNRA,EFEMP2,ELN,ENG,EYA1,FBN1,FLNA,FN1,FOXM1,GJA1,HDAC7,HEY1,HEY2,HMOX1,ITGA5,LMO2,LOX,LTBP1,MGP,MMP2,MYC,MYCN,NCF1,NGFR,NOS2,PATZ1,PCGF2,PDGFRA,PDPN,PLXND1,PRDM1,RARG,RBPJ,SHC1,SOX4,SPP1,TGFB2,TIMP3,VEGFA,ZMIZ1
Cardiovascular System Development and Function, Organismal Development, Tissue Morphology	abnormal morphology of artery	1.23e-08				51	ACE,ADM,AHR,APOE,BMP1,BMP2,CACNA1H,CDO1,CITED2,COL5A1,CST3,ECE1,EDNRA,EFEMP2,ELN,ENG,EYA1,FBN1,FLNA,FN1,FOXM1,GJA1,HDAC7,HEY1,HEY2,HMOX1,ITGA5,LMO2,LOX,LTBP1,MGP,MMP2,MYC,MYCN,NCF1,NGFR,NOS2,PATZ1,PCGF2,PDPN,PLXND1,PRDM1,RARG,RBPJ,SHC1,SOX4,SPP1,TGFB2,TIMP3,VEGFA,ZMIZ1
Cardiovascular System Development and Function, Organismal Development, Tissue Morphology	morphology of cardiovascular tissue	2.19e-08				70	ABI1,ADM,ANGPT1,APOE,BCAR1,CACNA1H,CALCRL,CASP8,CASP9,CD151,CD44,CDK2,CDK4,CLU,COL15A1,COL8A1,COL8A2,CTNNA3,CXCR4,EHD4,EPHA2,ETS1,F11R,FAS,FBLN1,FES,FGFRL1,FMOD,FN1,FOXM1,GADD45A,HDAC7,HEY1,HEY2,HSPG2,IER3,IGFBP7,JUP,LAMA4,LIF,LUM,MAP2K3,MAPK8,MARCKSL1,MDK,MYCN,NFATC4,NOS2,PAK1,PDPN,PLA2G4A,PLOD3,PLVAP,PPARGC1A,RBPJ,RCAN1,S1PR3,SHC1,SLC4A11,SLC6A6,SOD2,SOX4,SUFU,TGFB2,THBS1,TMEM38A,VAV3,VEGFA,ZEB…
Cardiovascular System Development and Function, Organismal Development, Tissue Morphology	abnormal morphology of capillary vessel	1.59e-07				22	ACTN4,APOE,BCAM,CD151,CFH,CLU,COL15A1,COL4A3,EHD4,FBLN1,FOXM1,ITGA3,ITGB8,LAMA4,LIF,LPL,MGP,MYO1E,NID1,PLVAP,VEGFA,ZMIZ1
